# Supplementary material for: DIGGER 2.0: digging into the functional impact of differential splicing on human and mouse disorders
Source: Nucleic Acids Res. 2025 May 8;53(W1):W245–52. doi: 10.1093/nar/gkaf384 (PMC12230681; doi:10.1093/nar/gkaf384)
Supplement: gkaf384_Supplemental_Files [file gkaf384_supplemental_files.zip]

Archive with 2 entries (2 files):
- DIGGER2.0_supplement.pdf
- Supplementary_Table_S2.xlsx
