# Supplementary material for: DIGGER 2.0: digging into the functional impact of differential splicing on human and mouse disorders
Source: Nucleic Acids Res. 2025 May 8;53(W1):W245–52. doi: 10.1093/nar/gkaf384 (PMC12230681; doi:10.1093/nar/gkaf384)
Supplement: gkaf384_Supplemental_Files [file gkaf384_supplemental_files.zip › Supplementary_Table_S2.xlsx]

## Sheet: DEGUST_edgeR_results
gene_id	IR	sham	FDR	AveExpr	P value	ir_rep1	ir_rep2	ir_rep3	ir_rep4	irsham_rep1	irsham_rep2	irsham_rep3	irsham_rep4	ir_rep1 CPM	ir_rep2 CPM	ir_rep3 CPM	ir_rep4 CPM	irsham_rep1 CPM	irsham_rep2 CPM	irsham_rep3 CPM	irsham_rep4 CPM
ENSMUSG00000033436.14	0	-1.59348	2.24453e-06	5.24555	1.87812e-09	1523	2199	1788	1885	476	407	485	475	58.637	69.596	59.423	63.69	16.088	16.041	18.076	17.792
ENSMUSG00000026421.15	0	-1.59041	2.24453e-06	6.97449	1.3696e-09	4948	6611	6287	6696	1511	1427	1651	1539	190.502	209.23	208.944	226.242	51.068	56.241	61.533	57.647
ENSMUSG00000053931.12	0	-1.3528	2.24453e-06	6.60187	1.54991e-09	3885	5181	4483	4573	1353	1333	1363	1289	149.575	163.972	148.989	154.511	45.728	52.537	50.799	48.283
ENSMUSG00000028364.16	0	-3.80219	2.24453e-06	8.55406	1.26623e-09	15948	29268	23391	23434	1061	1057	1607	1188	614.01	926.295	777.382	791.779	35.859	41.659	59.893	44.5
ENSMUSG00000000693.11	0	-2.92629	2.24453e-06	6.74965	1.71777e-09	4221	7450	6394	6837	525	609	688	613	162.512	235.783	212.5	231.006	17.744	24.002	25.642	22.961
ENSMUSG00000051048.18	0	-3.52654	2.24453e-06	4.32787	1.14949e-09	936	1598	967	1285	85	66	92	68	36.037	50.575	32.138	43.417	2.873	2.601	3.429	2.547
ENSMUSG00000030782.18	0	-1.47989	2.24453e-06	5.91689	1.51581e-09	2543	3204	2913	2853	761	768	798	782	97.907	101.403	96.811	96.396	25.72	30.269	29.742	29.292
ENSMUSG00000034675.18	0	-2.1772	2.24453e-06	6.20206	4.81878e-10	3216	4547	4002	3900	595	672	658	669	123.818	143.907	133.003	131.772	20.11	26.485	24.524	25.059
ENSMUSG00000000957.12	0	-2.32562	2.24453e-06	8.13511	1.3046e-09	13871	16478	14541	15800	2145	1972	2745	2286	534.044	521.508	483.259	533.845	72.496	77.721	102.307	85.628
ENSMUSG00000005124.11	0	-3.15001	2.24453e-06	5.02103	8.42432e-10	1503	2204	1701	2155	146	137	202	154	57.867	69.754	56.531	72.812	4.934	5.399	7.529	5.768
ENSMUSG00000050410.16	0	-2.01272	2.24453e-06	4.04256	1.21979e-09	724	950	875	847	180	132	166	158	27.875	30.066	29.08	28.618	6.084	5.202	6.187	5.918
ENSMUSG00000042712.11	0	-1.61589	2.26485e-06	5.42372	3.60217e-09	1837	2520	1910	2120	531	479	564	487	70.726	79.755	63.477	71.63	17.947	18.879	21.02	18.242
ENSMUSG00000026494.13	0	-1.69241	2.26485e-06	5.21381	3.50639e-09	1465	2159	1961	1773	452	443	399	414	56.404	68.33	65.172	59.905	15.277	17.46	14.871	15.507
ENSMUSG00000044468.15	0	-2.86826	2.26485e-06	3.85911	2.52259e-09	673	1081	704	830	81	80	97	79	25.911	34.212	23.397	28.044	2.738	3.153	3.615	2.959
ENSMUSG00000036565.8	0	-1.37853	2.26485e-06	6.85824	2.17682e-09	4548	6217	5143	5877	1632	1492	1676	1505	175.101	196.76	170.924	198.57	55.158	58.803	62.465	56.374
ENSMUSG00000029761.17	0	-1.41907	2.26485e-06	7.41478	3.1424e-09	6505	8681	8325	8787	2305	2037	2373	2376	250.447	274.743	276.675	296.892	77.904	80.283	88.442	88.999
ENSMUSG00000023505.14	0	-2.83081	2.26485e-06	4.19061	3.13368e-09	769	1308	961	1107	93	107	113	121	29.607	41.397	31.938	37.403	3.143	4.217	4.212	4.532
ENSMUSG00000037725.9	0	-3.00154	2.26485e-06	3.92873	3.47056e-09	699	1016	919	846	64	78	83	100	26.912	32.155	30.542	28.584	2.163	3.074	3.093	3.746
ENSMUSG00000049932.4	0	-1.71142	2.26485e-06	5.36716	3.79026e-09	1741	2186	2098	2153	431	472	485	489	67.03	69.184	69.725	72.745	14.567	18.603	18.076	18.317
ENSMUSG00000032334.11	0	-1.84275	2.26485e-06	8.29936	3.70729e-09	13797	19803	14584	15954	3243	3230	3684	3267	531.195	626.74	484.688	539.048	109.606	127.302	137.303	122.374
ENSMUSG00000042331.14	0	-2.19273	2.26485e-06	4.57698	3.67476e-09	1087	1498	1172	1299	189	188	243	211	41.85	47.41	38.951	43.89	6.388	7.41	9.057	7.904
ENSMUSG00000002020.16	0	-3.72391	2.26485e-06	7.24758	3.27373e-09	7244	11870	7797	10001	431	555	671	423	278.899	375.67	259.127	337.91	14.567	21.874	25.008	15.845
ENSMUSG00000056481.8	0	-1.68704	2.34705e-06	5.81503	4.10636e-09	2372	3065	2884	2808	650	623	755	576	91.324	97.003	95.848	94.876	21.968	24.554	28.139	21.576
ENSMUSG00000028464.17	0	-1.96844	2.44934e-06	6.07143	4.84428e-09	2880	3963	3738	3322	649	586	814	625	110.882	125.424	124.23	112.243	21.935	23.096	30.338	23.411
ENSMUSG00000045672.16	0	-1.64087	2.44934e-06	5.20092	4.65841e-09	1347	2121	1984	1795	478	403	442	421	51.86	67.127	65.937	60.649	16.155	15.883	16.473	15.77
ENSMUSG00000068196.6	0	-2.96828	2.44934e-06	8.18648	4.48235e-09	12992	22239	13619	18799	1434	1478	1907	1626	500.201	703.836	452.617	635.174	48.466	58.251	71.074	60.906
ENSMUSG00000016918.16	0	-1.6332	2.82903e-06	6.76592	6.02562e-09	4510	6360	5128	5403	1323	1150	1523	1198	173.638	201.286	170.425	182.555	44.714	45.324	56.763	44.874
ENSMUSG00000024501.21	0	-1.83996	2.82903e-06	7.96481	5.91223e-09	10061	15724	11083	14140	2715	2550	2861	2547	387.356	497.645	368.335	477.757	91.761	100.501	106.63	95.404
ENSMUSG00000007888.16	0	-3.73862	2.85225e-06	3.73409	6.50902e-09	521	834	954	876	42	49	55	32	20.059	26.395	31.705	29.598	1.42	1.931	2.05	1.199
ENSMUSG00000046186.9	0	-2.42207	2.85225e-06	4.35649	6.42553e-09	826	1184	1349	1101	196	129	148	155	31.802	37.472	44.833	37.2	6.624	5.084	5.516	5.806
ENSMUSG00000063160.13	0	-1.32232	2.89621e-06	4.99284	7.04995e-09	1194	1656	1472	1575	505	419	441	412	45.97	52.41	48.921	53.216	17.068	16.514	16.436	15.433
ENSMUSG00000054277.9	0	-1.24707	2.89621e-06	5.03879	7.04714e-09	1250	1678	1473	1590	501	458	460	481	48.126	53.107	48.954	53.722	16.933	18.051	17.144	18.017
ENSMUSG00000037370.14	0	-2.59863	3.15426e-06	6.03092	7.91804e-09	2635	5169	3192	3719	459	407	524	420	101.449	163.592	106.084	125.656	15.513	16.041	19.53	15.732
ENSMUSG00000005413.9	0	-3.39222	3.87541e-06	8.26914	1.00231e-08	12988	22020	21554	17169	1209	949	1788	1314	500.047	696.905	716.331	580.1	40.861	37.402	66.639	49.219
ENSMUSG00000041779.6	0	-1.23146	4.00159e-06	4.93974	1.18715e-08	1208	1608	1307	1447	488	425	451	425	46.509	50.891	43.437	48.891	16.493	16.75	16.809	15.919
ENSMUSG00000027435.9	0	-1.21454	4.00159e-06	8.20677	1.09934e-08	10492	15256	13880	14213	4601	3988	4467	4379	403.95	482.833	461.291	480.224	155.503	157.176	166.486	164.027
ENSMUSG00000068335.7	0	-2.08949	4.00159e-06	4.8032	1.18011e-08	1054	1847	1461	1525	235	260	270	265	40.58	58.455	48.555	51.526	7.942	10.247	10.063	9.926
ENSMUSG00000031004.9	0	-2.66073	4.00159e-06	6.55154	1.12001e-08	3806	6024	5413	5899	536	497	706	760	146.534	190.652	179.897	199.313	18.116	19.588	26.313	28.468
ENSMUSG00000031628.10	0	-1.83607	4.00159e-06	4.49231	1.12831e-08	885	1337	1126	1207	231	206	273	247	34.073	42.314	37.422	40.782	7.807	8.119	10.175	9.252
ENSMUSG00000026728.10	0	-2.10976	4.04419e-06	10.0354	1.65031e-08	43099	69220	53373	57109	8933	8971	10652	10024	1659.34	2190.72	1773.81	1929.58	301.914	353.568	397.002	375.475
ENSMUSG00000026749.12	0	-1.83893	4.04419e-06	5.19971	1.49185e-08	1375	2181	1868	2052	367	360	391	444	52.938	69.026	62.082	69.332	12.404	14.188	14.573	16.631
ENSMUSG00000027469.17	0	-2.64952	4.04419e-06	5.25777	1.55826e-08	1470	2449	2350	2328	203	238	299	280	56.596	77.508	78.1	78.658	6.861	9.38	11.144	10.488
ENSMUSG00000027808.9	0	-1.55036	4.04419e-06	7.15052	1.94212e-08	5831	8163	6344	7212	1638	1753	1711	1949	224.498	258.349	210.838	243.676	55.361	69.09	63.769	73.005
ENSMUSG00000040322.11	0	-1.63869	4.04419e-06	5.1088	1.84512e-08	1271	2146	1694	1695	409	367	441	418	48.934	67.918	56.299	57.27	13.823	14.464	16.436	15.657
ENSMUSG00000028175.16	0	-2.67055	4.04419e-06	2.63332	2.05337e-08	264	386	347	360	39	28	44	49	10.164	12.216	11.532	12.164	1.318	1.104	1.64	1.835
ENSMUSG00000028678.14	0	-2.93104	4.04419e-06	3.67054	1.73463e-08	453	877	766	815	67	60	71	86	17.441	27.756	25.457	27.537	2.264	2.365	2.646	3.221
ENSMUSG00000058013.12	0	-1.65289	4.04419e-06	7.11974	1.35813e-08	5372	7651	7024	7436	1525	1472	1683	1873	206.826	242.144	233.437	251.245	51.541	58.015	62.726	70.158
ENSMUSG00000029484.13	0	-1.45685	4.04419e-06	6.47869	1.3487e-08	3423	4722	4282	4570	1073	1119	1199	1252	131.788	149.445	142.309	154.409	36.265	44.102	44.687	46.897
ENSMUSG00000004530.13	0	-1.52909	4.04419e-06	6.85005	2.09127e-08	4274	6871	5433	5800	1377	1328	1588	1506	164.552	217.458	180.562	195.968	46.539	52.34	59.185	56.411
ENSMUSG00000029581.15	0	-1.64559	4.04419e-06	7.4154	1.97768e-08	6442	8961	9676	8603	1865	1974	2139	2089	248.022	283.604	321.574	290.675	63.033	77.8	79.721	78.249
ENSMUSG00000023191.10	0	-1.38752	4.04419e-06	6.05486	1.70202e-08	2596	3507	3066	3319	889	888	1008	803	99.948	110.992	101.896	112.141	30.046	34.998	37.568	30.078
ENSMUSG00000056394.20	0	-1.85402	4.04419e-06	4.885	1.77897e-08	1067	1824	1667	1469	308	282	330	326	41.08	57.727	55.401	49.634	10.41	11.114	12.299	12.211
ENSMUSG00000002603.16	0	-1.29557	4.04419e-06	6.63702	2.11074e-08	3832	5181	4116	5253	1449	1386	1409	1386	147.535	163.972	136.792	177.486	48.973	54.625	52.514	51.916
ENSMUSG00000019539.12	0	-1.89732	4.04419e-06	6.90311	1.39142e-08	5179	7221	5490	6646	1114	1228	1445	1151	199.395	228.535	182.456	224.553	37.651	48.398	53.855	43.114
ENSMUSG00000054555.12	0	-2.70076	4.04419e-06	5.87132	1.8252e-08	2327	4560	3336	3069	333	319	416	452	89.591	144.318	110.869	103.694	11.255	12.573	15.504	16.931
ENSMUSG00000034361.11	0	-1.79326	4.04419e-06	4.60181	1.71046e-08	926	1422	1152	1389	249	256	274	276	35.652	45.004	38.286	46.931	8.416	10.09	10.212	10.338
ENSMUSG00000035914.12	0	-1.75107	4.04419e-06	5.04653	1.96475e-08	1448	1652	1757	1709	324	356	407	383	55.749	52.284	58.393	57.743	10.95	14.031	15.169	14.346
ENSMUSG00000032431.7	0	-1.16328	4.04419e-06	6.3724	1.52805e-08	3219	4287	3843	3513	1250	1158	1299	1291	123.934	135.678	127.719	118.696	42.247	45.639	48.414	48.358
ENSMUSG00000036768.7	0	-2.33278	4.04419e-06	3.59083	2.04392e-08	504	762	657	660	89	95	120	80	19.404	24.116	21.835	22.3	3.008	3.744	4.472	2.997
ENSMUSG00000079685.11	0	-2.0982	4.04419e-06	4.18215	1.89686e-08	662	1087	1046	1018	164	173	179	149	25.487	34.402	34.763	34.396	5.543	6.818	6.671	5.581
ENSMUSG00000040711.9	0	-1.77029	4.04419e-06	6.54675	2.05504e-08	3721	5491	4620	4998	962	890	1048	1238	143.261	173.783	153.542	168.871	32.513	35.077	39.059	46.372
ENSMUSG00000020900.16	0	-1.05672	4.04419e-06	6.87809	1.51705e-08	4265	5617	5545	5209	1992	1647	1949	1896	164.206	177.771	184.284	176	67.325	64.912	72.64	71.02
ENSMUSG00000042734.7	0	-2.45438	4.04419e-06	3.31463	1.31283e-08	409	534	642	564	93	65	71	67	15.747	16.9	21.336	19.056	3.143	2.562	2.646	2.51
ENSMUSG00000062248.6	0	-2.52396	4.04419e-06	3.50369	1.58109e-08	514	733	606	621	64	82	98	78	19.789	23.199	20.14	20.982	2.163	3.232	3.652	2.922
ENSMUSG00000052727.7	0	-2.02591	4.04419e-06	5.56799	1.96152e-08	1660	3118	2387	2806	513	387	447	483	63.911	98.681	79.33	94.808	17.338	15.253	16.66	18.092
ENSMUSG00000010830.9	0	-1.92017	4.04419e-06	5.03735	1.80894e-08	1391	2002	1605	1735	305	276	383	372	53.555	63.361	53.341	58.622	10.308	10.878	14.274	13.934
ENSMUSG00000023972.11	0	-1.52233	4.04419e-06	4.95688	1.75797e-08	1154	1583	1577	1658	399	338	413	414	44.43	50.1	52.41	56.02	13.485	13.321	15.393	15.507
ENSMUSG00000014503.16	0	1.97411	4.04419e-06	4.69342	1.67094e-08	317	311	382	347	1172	823	1113	958	12.205	9.843	12.695	11.724	39.611	32.436	41.482	35.884
ENSMUSG00000074480.5	0	-2.47444	4.05823e-06	2.75282	2.16093e-08	324	338	420	356	57	47	41	51	12.474	10.697	13.958	12.028	1.926	1.852	1.528	1.91
ENSMUSG00000015143.16	0	-1.97073	4.13903e-06	7.40185	2.23544e-08	6176	10753	8817	9553	1508	1666	1662	1863	237.78	340.319	293.026	322.773	50.967	65.661	61.943	69.783
ENSMUSG00000028957.13	0	1.58874	4.25648e-06	5.30601	2.33125e-08	600	731	648	580	1734	1428	1250	1422	23.1	23.135	21.536	19.597	58.605	56.281	46.588	53.265
ENSMUSG00000028926.16	0	-1.62132	4.28044e-06	4.75265	2.40423e-08	1057	1662	1142	1423	341	301	323	323	40.695	52.6	37.953	48.08	11.525	11.863	12.038	12.099
ENSMUSG00000022283.16	0	-1.32691	4.28044e-06	8.5758	2.4095e-08	14211	20596	18315	17992	5213	5227	5183	5627	547.134	651.837	608.685	607.907	176.187	206.008	193.171	210.774
novelGene_5796	0	-2.2504	4.32042e-06	5.24037	2.46487e-08	1571	2311	2091	2136	279	249	370	380	60.485	73.14	69.493	72.17	9.43	9.814	13.79	14.234
ENSMUSG00000072946.13	0	1.53486	4.32382e-06	6.78778	2.4997e-08	1663	1729	2156	1778	4572	3529	4119	3927	64.027	54.721	71.653	60.074	154.523	139.086	153.516	147.096
ENSMUSG00000064080.13	0	-1.97842	4.37003e-06	9.37082	2.55965e-08	24814	43603	34345	35699	6502	5782	7637	6331	955.357	1379.98	1141.43	1206.18	219.752	227.882	284.633	237.144
ENSMUSG00000004562.17	0	-1.19366	4.39143e-06	6.68186	2.6056e-08	3998	5637	4115	4827	1652	1403	1584	1479	153.926	178.404	136.759	163.093	55.834	55.295	59.036	55.4
ENSMUSG00000029762.7	0	-2.0167	4.40831e-06	4.32534	2.7665e-08	772	1298	1052	1048	173	186	224	186	29.723	41.08	34.962	35.409	5.847	7.331	8.349	6.967
ENSMUSG00000079523.9	0	-1.82631	4.40831e-06	7.52589	2.69531e-08	7859	10436	8956	10109	1646	2027	2193	2023	302.577	330.286	297.646	341.559	55.631	79.889	81.734	75.777
ENSMUSG00000043067.16	0	-1.2152	4.40831e-06	5.40657	2.65197e-08	1599	2277	1791	2032	654	549	669	624	61.563	72.064	59.523	68.656	22.104	21.637	24.934	23.374
ENSMUSG00000000753.16	0	-1.85112	4.40831e-06	6.65871	2.78328e-08	4737	5821	3984	5942	1094	995	1172	1027	182.378	184.227	132.405	200.766	36.975	39.215	43.681	38.469
ENSMUSG00000040659.4	0	-1.99121	4.47866e-06	7.71248	2.86177e-08	7674	13841	9537	12920	2057	1884	2129	2176	295.455	438.05	316.955	436.536	69.522	74.253	79.348	81.508
ENSMUSG00000028339.18	0	-1.72767	4.48176e-06	8.95383	2.89784e-08	19502	28105	22419	29322	5730	5414	6285	5083	750.841	889.487	745.078	990.721	193.661	213.378	234.243	190.397
ENSMUSG00000019997.12	0	-2.80079	4.55365e-06	7.99752	2.97896e-08	10659	16491	11609	19677	1982	1394	1694	1246	410.379	521.919	385.816	664.839	66.987	54.941	63.136	46.672
ENSMUSG00000019942.14	0	-2.90579	4.66544e-06	4.7023	3.08758e-08	967	1562	1704	1733	142	105	167	182	37.23	49.435	56.631	58.554	4.799	4.138	6.224	6.817
ENSMUSG00000026355.12	0	-1.93449	4.67643e-06	5.86298	3.13043e-08	2006	3685	3270	3115	563	527	616	648	77.232	116.626	108.676	105.248	19.028	20.77	22.958	24.273
ENSMUSG00000027330.17	0	-1.8076	4.68554e-06	4.30306	3.17217e-08	774	1244	899	1063	221	175	234	223	29.8	39.371	29.878	35.916	7.469	6.897	8.721	8.353
ENSMUSG00000025272.17	0	-1.89932	4.70523e-06	3.41365	3.38038e-08	450	632	506	566	115	85	111	124	17.325	20.002	16.817	19.124	3.887	3.35	4.137	4.645
ENSMUSG00000044783.17	0	-1.14944	4.70523e-06	6.6819	3.5676e-08	3523	5134	4983	4800	1694	1357	1660	1544	135.638	162.485	165.606	162.181	57.253	53.483	61.869	57.834
ENSMUSG00000027379.14	0	-2.68079	4.70523e-06	3.49343	3.28701e-08	451	799	650	608	57	70	76	88	17.364	25.287	21.602	20.543	1.926	2.759	2.833	3.296
ENSMUSG00000027848.13	0	-1.91199	4.70523e-06	6.59698	3.43199e-08	4330	6156	3932	5467	1007	943	1146	877	166.708	194.83	130.677	184.717	34.034	37.166	42.712	32.85
ENSMUSG00000000340.11	0	1.48248	4.70523e-06	5.93566	3.60158e-08	1031	1021	1156	950	2435	2130	2191	2087	39.694	32.313	38.419	32.098	82.297	83.948	81.659	78.174
ENSMUSG00000028247.3	0	1.2625	4.70523e-06	5.33913	3.52891e-08	710	788	852	731	1422	1331	1433	1409	27.336	24.939	28.316	24.699	48.06	52.458	53.408	52.778
ENSMUSG00000047592.18	0	-2.36886	4.70523e-06	4.5583	3.46553e-08	926	1444	1270	1479	192	170	238	143	35.652	45.701	42.207	49.972	6.489	6.7	8.87	5.356
ENSMUSG00000020186.8	0	-2.09278	4.70523e-06	6.38748	3.24993e-08	4545	4951	4047	3907	719	747	939	696	174.986	156.693	134.499	132.008	24.301	29.441	34.997	26.07
ENSMUSG00000059248.14	0	-1.11463	4.70523e-06	7.06149	3.48984e-08	4689	6971	5874	6290	2130	1935	1985	2205	180.53	220.623	195.218	212.524	71.989	76.263	73.981	82.594
ENSMUSG00000021775.12	0	1.53259	4.70523e-06	6.41758	3.4944e-08	1354	1482	1536	1303	3789	2576	3301	2856	52.13	46.903	51.048	44.025	128.059	101.526	123.029	106.979
ENSMUSG00000001525.11	0	-1.88136	4.70523e-06	8.91913	3.50569e-08	17893	30002	24148	27685	4649	4585	5368	5592	688.893	949.525	802.54	935.411	157.125	180.705	200.066	209.463
ENSMUSG00000024381.17	0	-1.43245	4.70523e-06	5.45767	3.615e-08	1737	2549	1762	2285	633	541	596	552	66.876	80.673	58.559	77.205	21.394	21.322	22.213	20.677
ENSMUSG00000025747.13	0	-2.18354	4.77692e-06	3.96384	3.70642e-08	615	988	871	830	119	114	162	149	23.678	31.269	28.947	28.044	4.022	4.493	6.038	5.581
ENSMUSG00000034311.4	0	-2.61468	4.95616e-06	3.68967	4.31487e-08	468	829	823	744	79	69	105	96	18.018	26.237	27.352	25.138	2.67	2.719	3.913	3.596
ENSMUSG00000031246.15	0	-1.47463	4.95616e-06	7.04135	4.33915e-08	5470	7911	5224	6605	1718	1598	1790	1710	210.599	250.373	173.616	223.167	58.064	62.981	66.714	64.052
ENSMUSG00000025268.16	0	-1.86152	4.95616e-06	6.44176	4.24745e-08	4201	5760	3498	4218	962	809	996	905	161.742	182.297	116.253	142.516	32.513	31.885	37.121	33.899
ENSMUSG00000028334.11	0	-1.36336	4.95616e-06	5.29641	4.28769e-08	1334	2238	1853	1958	589	515	514	530	51.36	70.83	61.583	66.156	19.907	20.297	19.157	19.853
ENSMUSG00000061119.8	0	-1.29847	4.95616e-06	5.84081	4.21966e-08	2267	3025	2325	2955	823	724	879	812	87.281	95.737	77.27	99.842	27.815	28.535	32.761	30.416
ENSMUSG00000020142.13	0	-1.92004	4.95616e-06	3.73692	4.07937e-08	497	828	710	689	127	125	155	131	19.135	26.205	23.596	23.28	4.292	4.927	5.777	4.907
ENSMUSG00000036545.10	0	-1.66334	4.95616e-06	7.75979	4.22202e-08	9731	13209	9270	10577	2435	2481	2920	2325	374.651	418.048	308.081	357.372	82.297	97.782	108.829	87.089
ENSMUSG00000023723.18	0	1.25788	4.95616e-06	7.00835	4.37331e-08	2335	2389	2668	2405	4894	4402	4247	4252	89.899	75.609	88.669	81.259	165.406	173.493	158.287	159.27
ENSMUSG00000050288.7	0	-1.67597	4.95616e-06	4.96694	4.37213e-08	1419	1884	1268	1584	360	349	398	344	54.633	59.626	42.141	53.52	12.167	13.755	14.834	12.885
ENSMUSG00000020695.15	0	-1.87808	4.95616e-06	7.53667	4.31183e-08	7714	11913	7613	10862	2044	1704	2241	1796	296.995	377.031	253.012	367.001	69.082	67.159	83.523	67.274
ENSMUSG00000021877.13	0	-1.10686	4.95616e-06	7.14041	4.16693e-08	5605	7322	5662	6415	2206	2130	2249	2160	215.797	231.732	188.172	216.748	74.558	83.948	83.821	80.908
ENSMUSG00000022883.12	0	-1.76769	4.95616e-06	3.50652	4.3473e-08	441	699	567	555	149	122	115	113	16.979	22.122	18.844	18.752	5.036	4.808	4.286	4.233
ENSMUSG00000007041.10	0	-1.62904	4.95616e-06	7.21153	3.91326e-08	5702	8902	6891	7743	1571	1816	1910	1757	219.531	281.737	229.017	261.618	53.096	71.573	71.186	65.813
ENSMUSG00000003200.11	0	-1.19477	4.95616e-06	6.02262	4.23443e-08	2296	3624	2910	2969	998	966	931	964	88.398	114.695	96.712	100.315	33.73	38.072	34.699	36.109
ENSMUSG00000031486.16	0	-1.48215	4.95697e-06	6.64194	4.41173e-08	3625	5286	5385	4862	1223	1173	1297	1447	139.565	167.295	178.966	164.275	41.335	46.231	48.339	54.201
ENSMUSG00000023015.15	0	-2.60128	5.00938e-06	5.10759	4.49648e-08	1381	2253	2030	2036	177	241	303	223	53.17	71.305	67.465	68.792	5.982	9.498	11.293	8.353
ENSMUSG00000026622.16	0	-2.94272	5.07893e-06	3.27119	4.84437e-08	370	708	626	492	50	38	62	63	14.245	22.407	20.805	16.624	1.69	1.498	2.311	2.36
ENSMUSG00000027618.18	0	1.09872	5.07893e-06	5.97716	4.84315e-08	1209	1368	1403	1207	2206	1968	2110	2131	46.547	43.295	46.628	40.782	74.558	77.563	78.64	79.822
ENSMUSG00000041734.16	0	-1.61672	5.07893e-06	6.06384	4.78373e-08	2583	4228	2886	3469	807	735	764	906	99.447	133.811	95.914	117.209	27.275	28.968	28.474	33.937
ENSMUSG00000028044.7	0	-2.08385	5.07893e-06	3.79103	4.80005e-08	558	845	681	802	107	139	130	132	21.483	26.743	22.633	27.098	3.616	5.478	4.845	4.944
ENSMUSG00000040690.16	0	-2.10444	5.07893e-06	6.7849	4.94525e-08	4860	7775	4872	5834	1085	987	1203	797	187.114	246.069	161.917	197.117	36.67	38.9	44.836	29.854
ENSMUSG00000029163.10	0	-1.99365	5.07893e-06	8.13244	4.77588e-08	10473	18060	14352	15884	2490	2575	3374	2562	403.218	571.576	476.978	536.683	84.156	101.487	125.75	95.966
ENSMUSG00000030761.17	0	-1.24015	5.07893e-06	5.61374	4.81336e-08	1792	2559	2182	2409	684	659	722	775	68.993	80.989	72.517	81.394	23.118	25.973	26.909	29.03
ENSMUSG00000038366.16	0	-1.23929	5.07893e-06	7.33911	4.91603e-08	5519	8646	7637	7910	2363	2135	2531	2399	212.486	273.635	253.81	267.26	79.864	84.145	94.331	89.861
ENSMUSG00000035799.7	0	-1.66245	5.07893e-06	3.39877	4.84157e-08	416	578	508	554	117	109	131	131	16.016	18.293	16.883	18.718	3.954	4.296	4.882	4.907
ENSMUSG00000068220.7	0	-1.70933	5.07893e-06	9.01278	4.88318e-08	21020	32744	23038	26503	5463	5504	6563	6108	809.285	1036.31	765.65	895.474	184.637	216.925	244.604	228.791
ENSMUSG00000028843.9	0	-1.84091	5.1046e-06	6.04433	5.00908e-08	2858	4191	2946	3418	605	669	715	813	110.035	132.64	97.908	115.486	20.448	26.367	26.648	30.453
ENSMUSG00000017697.4	0	-2.54111	5.21666e-06	3.39304	5.18533e-08	468	790	528	516	71	65	95	65	18.018	25.002	17.548	17.434	2.4	2.562	3.541	2.435
ENSMUSG00000028873.17	0	-2.4658	5.27092e-06	3.9783	5.29257e-08	647	1043	819	938	102	101	106	157	24.91	33.01	27.219	31.693	3.447	3.981	3.951	5.881
ENSMUSG00000033386.11	0	-1.70287	5.28316e-06	4.15184	5.38524e-08	668	1125	809	925	219	178	225	190	25.718	35.605	26.886	31.254	7.402	7.015	8.386	7.117
ENSMUSG00000039646.6	0	-1.3486	5.28316e-06	5.24921	5.36755e-08	1343	2135	1886	1747	627	472	486	515	51.706	67.57	62.68	59.027	21.191	18.603	18.113	19.291
ENSMUSG00000028551.15	0	-1.29425	5.30948e-06	5.13145	5.45245e-08	1330	1977	1543	1617	552	452	543	438	51.206	62.57	51.28	54.635	18.656	17.814	20.238	16.406
ENSMUSG00000020473.14	0	-1.71086	5.31847e-06	6.93477	5.50214e-08	4868	6960	6260	6308	1168	1353	1441	1610	187.422	220.275	208.046	213.132	39.476	53.325	53.706	60.307
ENSMUSG00000021646.10	0	1.66767	5.35966e-06	5.4986	5.58553e-08	706	666	793	622	1901	1459	1675	1726	27.182	21.078	26.355	21.016	64.249	57.503	62.428	64.652
ENSMUSG00000035107.14	0	-1.27692	5.37423e-06	5.35653	5.64159e-08	1436	2174	1854	2084	574	539	615	606	55.287	68.804	61.616	70.413	19.4	21.243	22.921	22.699
ENSMUSG00000031422.17	0	-1.17071	5.37574e-06	7.23135	5.84881e-08	5290	8103	6514	7247	2271	2087	2474	2211	203.669	256.45	216.488	244.859	76.754	82.254	92.206	82.819
ENSMUSG00000026600.13	0	-2.54739	5.37574e-06	6.21063	6.1123e-08	3193	5665	3204	4479	439	465	592	610	122.933	179.29	106.482	151.335	14.837	18.327	22.064	22.849
ENSMUSG00000026796.17	0	-1.79238	5.37574e-06	7.25622	6.1399e-08	5155	9515	7832	8630	1639	1673	1553	1819	198.471	301.138	260.291	291.587	55.394	65.937	57.881	68.135
ENSMUSG00000027875.13	0	3.00758	5.37574e-06	4.56428	5.79146e-08	190	174	196	114	1341	828	894	1101	7.315	5.507	6.514	3.852	45.323	32.633	33.32	41.241
ENSMUSG00000062127.12	0	-1.24826	5.37574e-06	5.63671	5.99465e-08	1918	2601	1993	2575	823	670	672	720	73.844	82.318	66.236	87.003	27.815	26.406	25.046	26.969
ENSMUSG00000028541.15	0	-1.1994	5.37574e-06	4.54701	6.21567e-08	851	1179	1052	1134	347	341	359	332	32.764	37.314	34.962	38.315	11.728	13.44	13.38	12.436
ENSMUSG00000042804.14	0	-1.46719	5.37574e-06	6.41597	6.19521e-08	3248	5177	3711	4227	1144	938	1275	1085	125.05	163.845	123.332	142.82	38.665	36.969	47.52	40.641
ENSMUSG00000046295.14	0	-2.70923	5.37574e-06	2.99609	5.76787e-08	294	541	454	483	45	38	60	59	11.319	17.122	15.088	16.319	1.521	1.498	2.236	2.21
ENSMUSG00000004099.17	0	-1.24548	5.37574e-06	6.39895	5.91821e-08	2829	4560	4057	4057	1292	1061	1298	1252	108.919	144.318	134.831	137.076	43.667	41.816	48.377	46.897
ENSMUSG00000032254.11	0	-2.50043	5.37574e-06	4.39963	6.13488e-08	778	1526	1180	1187	131	155	138	188	29.954	48.296	39.216	40.106	4.427	6.109	5.143	7.042
ENSMUSG00000020099.9	0	-1.45962	5.37574e-06	6.87694	6.21214e-08	4311	5505	6078	6508	1552	1498	1675	1401	165.977	174.226	201.998	219.89	52.454	59.04	62.428	52.478
ENSMUSG00000018845.15	0	1.47091	5.37574e-06	7.44839	5.77388e-08	2875	2818	3432	2811	7016	6145	5985	6028	110.69	89.186	114.06	94.977	237.124	242.189	223.062	225.794
ENSMUSG00000034595.18	0	-1.35106	5.37574e-06	6.41216	6.11691e-08	2973	4619	4075	4297	1097	1118	1208	1255	114.463	146.185	135.429	145.185	37.076	44.063	45.022	47.009
ENSMUSG00000042642.14	0	1.05767	5.39035e-06	5.69079	6.27357e-08	956	1180	1201	1011	1923	1613	1635	1676	36.807	37.345	39.914	34.159	64.993	63.572	60.937	62.779
ENSMUSG00000035232.9	0	-1.77518	5.39255e-06	3.45503	7.81774e-08	433	687	503	561	115	105	128	130	16.671	21.743	16.717	18.955	3.887	4.138	4.771	4.869
ENSMUSG00000026837.17	0	-2.04087	5.39255e-06	9.57968	7.83285e-08	29818	51492	41665	38301	6719	6463	9014	7069	1148.02	1629.66	1384.7	1294.1	227.086	254.722	335.954	264.788
ENSMUSG00000027087.12	0	-1.45792	5.39255e-06	6.46799	7.24157e-08	3156	5068	3724	5007	1220	1080	1128	1193	121.508	160.396	123.764	169.175	41.233	42.565	42.041	44.687
ENSMUSG00000005882.19	0	1.71966	5.39255e-06	6.93401	6.78053e-08	1835	1652	2153	1684	4861	4381	4349	4789	70.649	52.284	71.553	56.898	164.29	172.665	162.088	179.384
ENSMUSG00000001403.14	0	-2.73505	5.39255e-06	4.58751	7.35581e-08	1026	1600	1312	1477	99	152	180	174	39.502	50.638	43.603	49.904	3.346	5.991	6.709	6.518
ENSMUSG00000027940.19	0	-1.45358	5.39255e-06	7.86645	7.57555e-08	8363	13294	11409	11612	2768	2941	3155	3314	321.982	420.738	379.169	392.342	93.552	115.912	117.587	124.134
ENSMUSG00000028140.14	0	1.04726	5.39255e-06	5.84682	8.04001e-08	1097	1270	1332	1161	1945	1870	1939	1837	42.235	40.194	44.268	39.227	65.736	73.701	72.267	68.81
ENSMUSG00000027883.16	0	-2.11825	5.39255e-06	3.48529	6.95824e-08	451	711	558	620	89	113	89	111	17.364	22.502	18.545	20.948	3.008	4.454	3.317	4.158
ENSMUSG00000051279.3	0	-2.76666	5.39255e-06	3.53848	6.57262e-08	494	642	546	912	70	73	80	63	19.019	20.318	18.146	30.814	2.366	2.877	2.982	2.36
ENSMUSG00000009013.6	0	-1.63415	5.39255e-06	6.40032	6.78082e-08	3133	5161	3798	4600	929	1055	1073	951	120.623	163.339	126.224	155.423	31.398	41.58	39.991	35.622
ENSMUSG00000041390.19	0	-1.61082	5.39255e-06	6.00363	7.14573e-08	2352	4078	2722	3487	788	751	827	724	90.554	129.064	90.464	117.817	26.633	29.599	30.822	27.119
ENSMUSG00000038456.10	0	-1.08263	5.39255e-06	4.79109	6.39501e-08	1121	1327	1179	1221	497	401	415	422	43.159	41.998	39.183	41.255	16.797	15.804	15.467	15.807
ENSMUSG00000030082.15	0	-1.52682	5.39255e-06	6.93595	7.03291e-08	4172	7475	6225	5946	1489	1429	1635	1610	160.625	236.574	206.883	200.901	50.325	56.32	60.937	60.307
ENSMUSG00000005410.7	0	-2.21548	5.39255e-06	5.34844	7.9414e-08	1377	2657	2408	2331	312	307	376	409	53.015	84.091	80.028	78.759	10.545	12.1	14.014	15.32
ENSMUSG00000015027.12	0	-2.16869	5.39255e-06	4.60869	7.6131e-08	1046	1735	963	1439	218	192	239	214	40.272	54.911	32.005	48.62	7.368	7.567	8.908	8.016
ENSMUSG00000019996.18	0	1.56464	5.39255e-06	4.20005	8.03274e-08	241	333	353	283	770	681	659	588	9.279	10.539	11.732	9.562	26.024	26.84	24.561	22.025
ENSMUSG00000019978.17	0	-1.18046	5.39255e-06	7.22333	7.98117e-08	5264	8203	6153	7455	2315	2108	2342	2188	202.668	259.615	204.49	251.887	78.242	83.081	87.287	81.957
ENSMUSG00000052151.13	0	-1.84863	5.39255e-06	2.99119	7.9422e-08	305	441	451	392	85	87	86	73	11.743	13.957	14.989	13.245	2.873	3.429	3.205	2.734
ENSMUSG00000046841.6	0	-1.82504	5.39255e-06	7.72226	7.4755e-08	7847	12267	11782	11127	1990	2173	2177	2719	302.115	388.235	391.566	375.955	67.257	85.643	81.137	101.847
ENSMUSG00000071866.13	0	-1.26755	5.39255e-06	8.66828	7.98027e-08	15221	22741	17332	19691	5733	5641	6287	5685	586.02	719.724	576.016	665.312	193.762	222.325	234.318	212.946
ENSMUSG00000020520.15	0	-1.18243	5.39255e-06	5.54071	7.6879e-08	1733	2528	1952	2186	687	673	756	661	66.722	80.008	64.873	73.86	23.219	26.524	28.176	24.759
ENSMUSG00000000538.19	0	1.00726	5.39255e-06	7.52306	7.57932e-08	3630	3938	4139	4094	6669	5869	5816	5731	139.758	124.633	137.556	138.327	225.397	231.311	216.763	214.669
ENSMUSG00000020493.9	0	-2.40926	5.39255e-06	3.73594	7.59086e-08	551	958	655	731	92	90	135	90	21.214	30.319	21.768	24.699	3.109	3.547	5.031	3.371
ENSMUSG00000034993.8	0	-1.91198	5.39255e-06	7.01731	7.74725e-08	5255	9303	5387	6855	1279	1241	1462	1331	202.321	294.428	179.033	231.614	43.227	48.911	54.489	49.856
ENSMUSG00000000567.6	0	-2.38198	5.39255e-06	3.89468	7.83929e-08	639	892	674	1006	116	140	100	105	24.602	28.231	22.4	33.99	3.921	5.518	3.727	3.933
ENSMUSG00000020649.12	0	-2.62707	5.39255e-06	4.50342	6.34347e-08	783	1473	1457	1369	121	156	171	162	30.146	46.619	48.422	46.255	4.09	6.148	6.373	6.068
ENSMUSG00000021219.17	0	1.77474	5.39255e-06	4.29194	6.9948e-08	312	280	265	283	760	726	779	707	12.012	8.862	8.807	9.562	25.686	28.613	29.033	26.483
ENSMUSG00000038991.18	0	-1.49797	5.39255e-06	7.52936	6.45471e-08	7446	11248	8255	8615	2227	2111	2429	2673	286.676	355.985	274.349	291.08	75.267	83.199	90.529	100.124
ENSMUSG00000021569.11	0	-2.72151	5.39255e-06	2.85064	7.2612e-08	249	483	435	435	44	35	56	46	9.587	15.286	14.457	14.698	1.487	1.379	2.087	1.723
ENSMUSG00000058571.12	0	-1.40814	5.39255e-06	4.79562	7.92151e-08	1196	1519	1108	1384	426	317	390	353	46.047	48.074	36.824	46.762	14.398	12.494	14.535	13.223
ENSMUSG00000025555.15	0	-1.07775	5.39255e-06	5.28751	7.17371e-08	1486	1847	1732	1791	706	504	626	625	57.212	58.455	57.562	60.514	23.861	19.864	23.331	23.411
ENSMUSG00000054196.8	0	-2.96569	5.39255e-06	6.32611	8.01507e-08	4349	5649	4501	3900	358	393	661	362	167.44	178.784	149.587	131.772	12.1	15.489	24.636	13.56
ENSMUSG00000072235.7	0	-1.78915	5.39255e-06	7.45679	7.01211e-08	6628	11409	7768	9878	1733	1907	2026	2020	255.183	361.08	258.164	333.754	58.571	75.159	75.509	75.664
ENSMUSG00000012017.5	0	-1.44925	5.39255e-06	5.89468	6.69448e-08	2443	3363	2612	2884	979	744	767	640	94.057	106.435	86.808	97.444	33.088	29.323	28.586	23.973
ENSMUSG00000023885.10	0	-1.53371	5.39255e-06	6.95391	6.54839e-08	5643	7109	5730	5375	1960	1255	1596	1459	217.26	224.991	190.432	181.609	66.243	49.462	59.483	54.651
ENSMUSG00000025733.18	0	1.77744	5.39255e-06	5.70485	6.67259e-08	720	684	913	721	2227	1939	1723	2034	27.721	21.648	30.343	24.361	75.267	76.42	64.217	76.189
ENSMUSG00000024529.15	0	-2.71155	5.39255e-06	8.08638	7.12826e-08	10612	20053	16268	14978	1320	1548	2222	1922	408.57	634.652	540.654	506.071	44.613	61.01	82.814	71.993
ENSMUSG00000041482.18	0	-3.07607	5.39255e-06	3.81729	6.50341e-08	817	649	733	991	101	63	73	53	31.455	20.54	24.361	33.484	3.414	2.483	2.721	1.985
ENSMUSG00000028803.19	0	1.21582	5.40452e-06	5.13707	8.09896e-08	647	668	740	680	1345	1142	1230	1111	24.91	21.141	24.593	22.976	45.458	45.009	45.842	41.615
ENSMUSG00000026042.17	0	-2.35547	5.43472e-06	9.29305	8.18557e-08	24397	45133	33953	34294	4317	4483	6481	4752	939.302	1428.4	1128.4	1158.71	145.904	176.685	241.548	177.998
ENSMUSG00000005973.7	0	-1.35723	5.4518e-06	6.7387	8.25276e-08	3878	5986	5062	5112	1367	1357	1694	1437	149.306	189.449	168.232	172.722	46.201	53.483	63.136	53.827
ENSMUSG00000041324.15	0	-3.01836	5.49124e-06	3.87949	8.35424e-08	482	871	933	1106	74	63	92	83	18.557	27.566	31.008	37.369	2.501	2.483	3.429	3.109
ENSMUSG00000028382.16	0	-1.19868	5.50677e-06	6.82421	8.41976e-08	4004	5888	5143	5537	1656	1450	1799	1823	154.157	186.348	170.924	187.082	55.969	57.148	67.049	68.285
ENSMUSG00000047497.11	0	-2.03153	5.51588e-06	4.89647	8.47564e-08	1405	1864	1366	1544	265	250	376	248	54.094	58.993	45.398	52.168	8.956	9.853	14.014	9.289
ENSMUSG00000039497.9	0	-1.56505	5.64355e-06	5.54633	8.71474e-08	1788	2871	1916	2528	571	533	571	627	68.839	90.863	63.677	85.415	19.298	21.007	21.281	23.486
ENSMUSG00000031253.16	0	-2.11046	5.78955e-06	5.70875	9.13246e-08	2196	3605	2534	2733	407	391	592	526	84.548	114.094	84.216	92.342	13.756	15.41	22.064	19.703
ENSMUSG00000047557.3	0	-2.1239	5.78955e-06	3.3123	9.2218e-08	449	664	500	454	79	97	82	97	17.287	21.015	16.617	15.34	2.67	3.823	3.056	3.633
ENSMUSG00000054675.6	0	-2.21594	5.78955e-06	4.8114	9.17281e-08	1379	1876	1096	1615	215	247	273	229	53.092	59.373	36.425	54.567	7.266	9.735	10.175	8.578
ENSMUSG00000032014.7	0	-1.77901	5.78955e-06	5.83375	9.26915e-08	2460	3620	2219	3183	678	526	714	602	94.712	114.568	73.747	107.546	22.915	20.731	26.611	22.549
ENSMUSG00000022389.16	0	1.68984	5.78955e-06	7.34765	9.28412e-08	2648	2712	2542	2017	7146	5646	5735	5910	101.95	85.831	84.481	68.15	241.518	222.522	213.745	221.374
ENSMUSG00000028641.17	0	-1.32966	5.8265e-06	6.25794	9.39616e-08	2576	4415	3755	3571	1042	1019	1105	1086	99.178	139.729	124.795	120.656	35.217	40.161	41.184	40.679
ENSMUSG00000029128.13	0	1.11759	5.83158e-06	5.98177	9.44871e-08	1236	1300	1393	1218	2198	1975	2173	2130	47.587	41.143	46.295	41.153	74.287	77.839	80.988	79.785
ENSMUSG00000040170.14	0	1.71968	5.83589e-06	4.96602	9.55304e-08	380	541	528	449	1591	1031	1013	1102	14.63	17.122	17.548	15.171	53.772	40.634	37.755	41.278
ENSMUSG00000018882.13	0	1.13682	5.83589e-06	5.92584	9.54461e-08	1149	1294	1223	1251	2048	1932	1921	2276	44.237	40.953	40.645	42.268	69.218	76.145	71.596	85.253
ENSMUSG00000012422.15	0	-1.06717	5.8828e-06	5.4865	9.7107e-08	1681	2239	1864	2085	693	641	765	728	64.72	70.862	61.949	70.447	23.422	25.263	28.512	27.269
ENSMUSG00000029373.8	0	-1.88358	5.9324e-06	6.50383	9.83769e-08	3594	4663	4942	5350	813	792	1098	1072	138.372	147.578	164.244	180.764	27.477	31.215	40.923	40.155
ENSMUSG00000067369.13	0	1.23007	5.95444e-06	5.90569	1.05995e-07	1149	1146	1245	1078	2218	1852	2140	2038	44.237	36.269	41.377	36.423	74.963	72.992	79.758	76.339
ENSMUSG00000051579.11	0	-1.0877	5.95444e-06	5.12593	9.93479e-08	1362	1824	1385	1578	567	498	560	556	52.438	57.727	46.029	53.317	19.163	19.627	20.871	20.826
ENSMUSG00000026278.15	0	-1.39853	5.95444e-06	4.32781	1.079e-07	689	1013	1037	1033	278	244	281	271	26.527	32.06	34.464	34.903	9.396	9.617	10.473	10.151
ENSMUSG00000041642.19	0	-1.63175	5.95444e-06	4.74473	1.07785e-07	1110	1465	1080	1586	311	311	316	333	42.736	46.365	35.893	53.587	10.511	12.257	11.777	12.473
ENSMUSG00000045751.17	0	-2.4485	5.95444e-06	2.90375	1.05629e-07	283	458	450	422	44	66	55	55	10.896	14.495	14.955	14.258	1.487	2.601	2.05	2.06
ENSMUSG00000028478.19	0	-1.10853	5.95444e-06	7.33281	1.07819e-07	6243	8581	6222	7589	2586	2364	2637	2410	240.36	271.578	206.783	256.414	87.401	93.171	98.282	90.273
ENSMUSG00000028487.19	0	-1.92897	5.95444e-06	2.38163	1.0007e-07	196	287	275	286	60	50	52	44	7.546	9.083	9.139	9.663	2.028	1.971	1.938	1.648
ENSMUSG00000038943.17	0	-2.63992	5.95444e-06	4.90406	1.07858e-07	1124	2166	1777	1668	194	141	196	275	43.275	68.551	59.057	56.358	6.557	5.557	7.305	10.301
ENSMUSG00000030536.11	0	-1.56328	5.95444e-06	8.19692	1.02065e-07	11298	18001	13340	14650	3342	3145	3980	4038	434.981	569.709	443.345	494.989	112.952	123.952	148.335	151.254
ENSMUSG00000032011.6	0	-1.90036	5.95444e-06	5.55216	1.11425e-07	2067	2545	2139	2822	405	446	598	479	79.581	80.546	71.088	95.349	13.688	17.578	22.288	17.942
ENSMUSG00000032300.8	0	-1.42159	5.95444e-06	5.14275	1.08455e-07	1195	2120	1679	1723	490	450	501	432	46.008	67.095	55.8	58.216	16.561	17.736	18.672	16.182
ENSMUSG00000032383.8	0	-1.14581	5.95444e-06	5.94765	1.01135e-07	2534	3131	2723	2607	892	902	944	1008	97.561	99.092	90.497	88.084	30.148	35.55	35.183	37.757
ENSMUSG00000020362.14	0	-1.02338	5.95444e-06	6.31312	1.07001e-07	2747	3956	3466	3706	1320	1120	1296	1395	105.761	125.202	115.19	125.217	44.613	44.142	48.302	52.253
ENSMUSG00000020814.14	0	-1.41952	5.95444e-06	5.56954	1.0911e-07	2053	2559	1887	2440	684	660	632	546	79.042	80.989	62.713	82.442	23.118	26.012	23.555	20.452
ENSMUSG00000017716.16	0	-2.50022	5.95444e-06	4.27577	1.00591e-07	791	1281	1058	1131	97	141	153	169	30.454	40.542	35.162	38.214	3.278	5.557	5.702	6.33
ENSMUSG00000021597.17	0	1.28195	5.95444e-06	4.74215	1.10346e-07	454	522	578	466	1043	804	927	953	17.479	16.521	19.209	15.745	35.251	31.688	34.549	35.697
ENSMUSG00000037119.5	0	-1.13977	5.95444e-06	6.03298	1.0724e-07	2204	3410	3125	3005	1058	850	1066	1029	84.856	107.922	103.857	101.532	35.758	33.5	39.73	38.544
ENSMUSG00000024538.9	0	-1.28117	5.95444e-06	6.07912	1.04865e-07	2674	3689	2833	3243	918	936	1097	894	102.951	116.752	94.153	109.573	31.026	36.89	40.885	33.487
ENSMUSG00000024542.10	0	-1.29427	5.95444e-06	4.89654	1.09386e-07	1013	1586	1430	1475	464	364	462	396	39.001	50.195	47.525	49.837	15.682	14.346	17.219	14.833
ENSMUSG00000024892.18	0	1.16276	5.95444e-06	5.46613	1.09592e-07	719	963	1018	851	1542	1320	1606	1524	27.682	30.478	33.832	28.753	52.116	52.024	59.856	57.085
ENSMUSG00000024726.11	0	1.19826	5.95444e-06	5.69617	1.1105e-07	961	1025	1152	927	1931	1645	1763	1745	36.999	32.44	38.286	31.321	65.263	64.833	65.707	65.363
ENSMUSG00000024659.16	0	-1.96055	5.95444e-06	6.87262	1.03241e-07	4541	7914	5874	6070	958	1087	1380	1240	174.832	250.468	195.218	205.091	32.378	42.841	51.433	46.447
ENSMUSG00000024781.17	0	-1.93712	5.95444e-06	6.86538	1.03993e-07	5222	8259	4414	6217	1230	1100	1269	1125	201.051	261.387	146.696	210.058	41.571	43.354	47.296	42.14
ENSMUSG00000012443.5	0	-2.66465	5.95444e-06	4.82285	1.09682e-07	1030	1901	1719	1723	148	153	196	250	39.656	60.164	57.13	58.216	5.002	6.03	7.305	9.364
ENSMUSG00000034349.15	0	-1.42083	5.96851e-06	5.83909	1.12142e-07	1935	3255	2707	2993	753	661	798	829	74.499	103.017	89.965	101.126	25.45	26.052	29.742	31.052
ENSMUSG00000022440.10	0	-1.99255	5.97606e-06	6.76362	1.12739e-07	5492	6699	4744	5513	976	1136	1270	869	211.446	212.015	157.663	186.271	32.987	44.772	47.333	32.551
ENSMUSG00000063428.9	0	1.69541	6.04597e-06	5.75456	1.14517e-07	851	766	955	702	2221	1889	2021	1966	32.764	24.243	31.739	23.719	75.065	74.45	75.323	73.642
ENSMUSG00000062380.5	0	-2.4231	6.06445e-06	4.51586	1.16252e-07	923	1639	1238	1211	139	141	194	222	35.536	51.872	41.144	40.917	4.698	5.557	7.23	8.316
ENSMUSG00000032306.15	0	1.13237	6.06445e-06	6.50508	1.16237e-07	1769	1857	1961	1758	3195	2979	2848	3190	68.108	58.772	65.172	59.399	107.983	117.409	106.146	119.49
ENSMUSG00000024909.16	0	-1.97062	6.06445e-06	5.96522	1.1564e-07	2702	3598	2972	3641	480	588	658	740	104.029	113.872	98.772	123.021	16.223	23.174	24.524	27.719
ENSMUSG00000060923.6	0	1.62827	6.15675e-06	4.57173	1.18489e-07	388	366	419	324	934	802	905	886	14.938	11.583	13.925	10.947	31.567	31.609	33.73	33.187
ENSMUSG00000031103.13	0	-1.20097	6.26377e-06	5.74946	1.21978e-07	1878	2885	2247	2760	794	766	810	812	72.304	91.307	74.677	93.254	26.835	30.19	30.189	30.416
ENSMUSG00000038074.17	0	-1.12362	6.2806e-06	4.89847	1.23261e-07	1108	1596	1297	1301	545	431	438	421	42.659	50.511	43.105	43.958	18.42	16.987	16.324	15.77
ENSMUSG00000031799.11	0	-1.68237	6.2806e-06	8.30084	1.23129e-07	12475	17579	16792	15777	2996	3515	3984	4097	480.297	556.353	558.069	533.067	101.258	138.534	148.484	153.464
ENSMUSG00000029162.16	0	1.20204	6.34453e-06	4.09813	1.24999e-07	281	385	367	317	657	553	559	574	10.819	12.185	12.197	10.711	22.205	21.795	20.834	21.501
ENSMUSG00000050708.17	0	-2.36278	6.36035e-06	10.3615	1.25794e-07	61107	96057	51310	79271	10421	10180	11523	9771	2352.66	3040.08	1705.25	2678.38	352.205	401.217	429.465	365.998
ENSMUSG00000032456.14	0	1.63102	6.37835e-06	4.11071	1.26636e-07	269	272	311	237	654	643	654	608	10.357	8.608	10.336	8.008	22.104	25.342	24.375	22.774
novelGene_7111	0	1.13299	6.40993e-06	4.61728	1.2775e-07	475	522	501	489	864	828	812	796	18.288	16.521	16.65	16.522	29.201	32.633	30.263	29.816
ENSMUSG00000032332.18	0	-3.10487	6.46299e-06	6.38321	1.29299e-07	3388	6268	5279	4646	292	321	562	516	130.44	198.374	175.444	156.977	9.869	12.651	20.946	19.328
ENSMUSG00000027907.5	0	-2.0428	6.48821e-06	7.08346	1.30636e-07	5794	8384	6738	7500	950	1368	1389	1431	223.073	265.343	223.932	253.407	32.108	53.916	51.768	53.602
ENSMUSG00000022211.10	0	1.85182	6.52565e-06	2.47279	1.32042e-07	73	88	85	67	260	192	201	205	2.811	2.785	2.825	2.264	8.787	7.567	7.491	7.679
ENSMUSG00000028713.18	0	1.17704	6.54956e-06	4.16932	1.33024e-07	302	396	392	344	639	601	586	617	11.627	12.533	13.028	11.623	21.597	23.687	21.84	23.111
ENSMUSG00000031561.17	0	-1.5457	6.55204e-06	4.90463	1.33978e-07	1114	1685	1467	1529	451	293	427	327	42.89	53.328	48.755	51.661	15.243	11.548	15.914	12.249
ENSMUSG00000025132.14	0	-1.1684	6.55204e-06	8.56482	1.34071e-07	13425	20725	16375	17919	5631	5646	5626	5884	516.872	655.92	544.211	605.441	190.315	222.522	209.682	220.4
ENSMUSG00000020808.4	0	-2.76084	6.68063e-06	3.65789	1.37901e-07	555	858	725	688	60	55	85	112	21.368	27.155	24.095	23.246	2.028	2.168	3.168	4.195
ENSMUSG00000002661.15	0	1.50976	6.68063e-06	4.92611	1.37687e-07	484	514	603	441	1273	1067	1052	1028	18.634	16.267	20.04	14.9	43.024	42.053	39.208	38.506
ENSMUSG00000032997.17	0	-1.31219	6.69111e-06	6.73091	1.39074e-07	4655	5645	4264	5027	1545	1506	1622	1288	179.221	178.657	141.711	169.85	52.217	59.355	60.452	48.245
ENSMUSG00000038463.9	0	-1.58249	6.69111e-06	5.43501	1.41982e-07	1822	2573	1843	2175	557	504	628	426	70.148	81.432	61.251	73.488	18.825	19.864	23.406	15.957
ENSMUSG00000048327.7	0	-2.74105	6.69111e-06	4.17515	1.40048e-07	765	1256	964	1080	86	81	133	154	29.453	39.751	32.038	36.491	2.907	3.192	4.957	5.768
ENSMUSG00000029860.17	0	-1.36279	6.69111e-06	7.57163	1.40369e-07	7138	10248	8779	9522	2288	2725	2609	2748	274.818	324.336	291.763	321.726	77.329	107.399	97.238	102.933
ENSMUSG00000033589.5	0	-1.40582	6.69111e-06	4.31728	1.41358e-07	770	1038	912	1018	245	237	281	297	29.646	32.851	30.31	34.396	8.28	9.341	10.473	11.125
ENSMUSG00000033149.18	0	-1.1925	6.69111e-06	6.32529	1.42007e-07	2940	3862	3640	4046	1138	1157	1132	1333	113.192	122.227	120.973	136.705	38.462	45.6	42.19	49.931
ENSMUSG00000024480.10	0	-1.44264	6.69111e-06	5.10074	1.41932e-07	1302	2126	1365	1739	473	424	459	444	50.128	67.285	45.365	58.757	15.986	16.711	17.107	16.631
ENSMUSG00000079111.4	0	-1.22055	6.70985e-06	6.49233	1.42915e-07	3376	4740	4135	4131	1202	1196	1413	1464	129.978	150.015	137.424	139.577	40.625	47.137	52.663	54.838
ENSMUSG00000032122.16	0	-2.40393	6.71697e-06	5.82642	1.4402e-07	2447	4614	2226	3206	399	423	474	459	94.211	146.027	73.979	108.323	13.485	16.671	17.666	17.193
ENSMUSG00000038084.17	0	1.25671	6.73649e-06	7.65575	1.4502e-07	3836	3733	4204	3546	7558	6410	6925	6994	147.689	118.145	139.717	119.811	255.443	252.633	258.096	261.978
ENSMUSG00000004931.12	0	1.12211	6.8178e-06	6.06667	1.47807e-07	1254	1418	1551	1236	2521	2167	2167	2155	48.28	44.878	51.546	41.762	85.204	85.407	80.765	80.721
ENSMUSG00000021420.14	0	1.29885	6.8178e-06	5.53952	1.4773e-07	873	847	936	806	1769	1603	1542	1568	33.611	26.806	31.107	27.233	59.788	63.178	57.471	58.733
ENSMUSG00000026062.13	0	1.87893	6.81908e-06	2.833	1.48359e-07	101	112	88	94	340	235	286	246	3.889	3.545	2.925	3.176	11.491	9.262	10.659	9.215
ENSMUSG00000027712.14	0	-1.33904	6.81908e-06	8.01684	1.48872e-07	9852	15851	10354	12450	3729	3284	3779	3581	379.309	501.664	344.107	420.656	126.031	129.43	140.844	134.136
ENSMUSG00000029185.15	0	-1.58517	6.87168e-06	5.65898	1.51066e-07	2204	3137	2079	2412	568	642	669	578	84.856	99.282	69.094	81.496	19.197	25.303	24.934	21.65
ENSMUSG00000015377.11	0	1.39247	6.87168e-06	4.6548	1.50692e-07	429	450	518	398	997	802	913	872	16.517	14.242	17.215	13.447	33.696	31.609	34.028	32.663
ENSMUSG00000028832.12	0	-1.80901	6.89775e-06	5.36276	1.53758e-07	1691	2435	1895	2291	506	302	471	513	65.105	77.065	62.979	77.407	17.102	11.903	17.554	19.216
ENSMUSG00000000628.11	0	1.12062	6.89775e-06	8.66007	1.52831e-07	7461	7901	8554	9035	15134	12294	13177	13792	287.254	250.057	284.286	305.271	511.494	484.535	491.109	516.615
ENSMUSG00000020592.15	0	-1.88906	6.89775e-06	5.47942	1.54093e-07	1638	2450	2854	2194	420	393	522	513	63.064	77.539	94.85	74.13	14.195	15.489	19.455	19.216
ENSMUSG00000022844.9	0	-1.62183	6.89775e-06	4.38521	1.54263e-07	758	1244	991	1102	226	229	290	249	29.184	39.371	32.935	37.234	7.638	9.025	10.808	9.327
ENSMUSG00000044042.20	0	-1.86922	6.98425e-06	3.30131	1.57654e-07	423	641	400	521	116	85	109	99	16.286	20.287	13.294	17.603	3.921	3.35	4.062	3.708
ENSMUSG00000020422.15	0	-1.42941	6.98425e-06	6.57183	1.57816e-07	3372	5988	3986	4822	1338	1117	1364	1226	129.824	189.513	132.472	162.924	45.221	44.024	50.837	45.923
ENSMUSG00000048376.7	0	-1.3355	6.98425e-06	6.23247	1.58322e-07	2982	4123	3015	3873	1215	1019	1082	866	114.809	130.488	100.201	130.859	41.064	40.161	40.326	32.438
ENSMUSG00000023913.18	0	-1.821	6.98425e-06	5.35438	1.57625e-07	1744	2589	1710	2238	384	381	484	507	67.145	81.939	56.831	75.617	12.978	15.016	18.039	18.991
ENSMUSG00000022889.8	0	1.24679	6.99874e-06	5.7708	1.59183e-07	907	1065	1246	978	2239	1700	1870	1747	34.92	33.706	41.41	33.044	75.673	67.001	69.695	65.438
ENSMUSG00000060913.7	0	1.43138	7.03986e-06	6.45128	1.60654e-07	1578	1384	1641	1477	3545	3019	3027	2938	60.754	43.802	54.537	49.904	119.813	118.986	112.817	110.05
ENSMUSG00000067377.13	0	-1.65096	7.12463e-06	4.32716	1.66909e-07	933	1094	882	1000	226	270	237	205	35.921	34.624	29.313	33.788	7.638	10.641	8.833	7.679
ENSMUSG00000033952.15	0	-2.7278	7.12463e-06	4.11865	1.7082e-07	661	1271	966	1021	78	91	131	139	25.449	40.226	32.104	34.497	2.636	3.587	4.882	5.207
ENSMUSG00000027306.16	0	-2.24434	7.12463e-06	3.92708	1.69691e-07	618	1026	831	770	100	108	144	159	23.793	32.472	27.618	26.016	3.38	4.257	5.367	5.956
ENSMUSG00000028048.12	0	-1.78038	7.12463e-06	5.45248	1.67833e-07	1887	2996	1768	2172	451	510	490	468	72.651	94.82	58.758	73.387	15.243	20.1	18.262	17.53
ENSMUSG00000053317.12	0	-1.54371	7.12463e-06	5.02166	1.65636e-07	1171	1796	1651	1670	364	351	433	466	45.084	56.841	54.87	56.425	12.302	13.834	16.138	17.455
ENSMUSG00000041733.11	0	1.60082	7.12463e-06	6.44775	1.69699e-07	1367	1272	1697	1236	3388	3049	3109	3319	52.63	40.257	56.398	41.762	114.506	120.168	115.873	124.322
ENSMUSG00000030208.16	0	-1.99447	7.12463e-06	8.22741	1.68985e-07	14083	18716	11350	18099	2641	2703	3117	3277	542.206	592.338	377.209	611.522	89.26	106.532	116.171	122.748
ENSMUSG00000038482.12	0	-1.03078	7.12463e-06	6.01533	1.67242e-07	2150	3129	2968	3062	1045	986	1018	1102	82.777	99.029	98.639	103.458	35.319	38.861	37.941	41.278
ENSMUSG00000032263.15	0	1.71667	7.12463e-06	5.28677	1.70628e-07	557	533	741	518	1546	1309	1479	1540	21.445	16.869	24.627	17.502	52.251	51.591	55.123	57.685
ENSMUSG00000033350.8	0	-1.75128	7.12463e-06	3.77562	1.69311e-07	537	711	707	760	143	133	142	188	20.675	22.502	23.497	25.679	4.833	5.242	5.292	7.042
ENSMUSG00000001750.17	0	-1.78811	7.12463e-06	7.25096	1.67691e-07	5987	9929	6665	8306	1429	1507	1876	1858	230.504	314.24	221.506	280.64	48.297	59.394	69.919	69.596
ENSMUSG00000024791.11	0	-2.38568	7.12463e-06	2.53052	1.65767e-07	230	351	296	351	49	50	48	29	8.855	11.109	9.837	11.859	1.656	1.971	1.789	1.086
ENSMUSG00000025154.16	0	-2.57453	7.12463e-06	5.47136	1.70288e-07	2042	3265	1625	2957	372	254	364	260	78.618	103.333	54.006	99.91	12.573	10.011	13.566	9.739
ENSMUSG00000035441.15	0	-1.19774	7.13221e-06	5.03849	1.71985e-07	1171	1535	1628	1596	525	448	542	434	45.084	48.581	54.105	53.925	17.744	17.657	20.2	16.257
ENSMUSG00000037474.14	0	-2.48633	7.14996e-06	3.19982	1.72957e-07	318	672	516	504	55	62	79	70	12.243	21.268	17.149	17.029	1.859	2.444	2.944	2.622
ENSMUSG00000028068.15	0	-2.44927	7.19734e-06	4.60124	1.77388e-07	871	1596	1445	1430	145	144	230	209	33.534	50.511	48.023	48.316	4.901	5.675	8.572	7.829
ENSMUSG00000033365.15	0	1.17132	7.19734e-06	6.59665	1.76966e-07	1920	1972	1996	1784	3423	3054	3117	3536	73.921	62.411	66.336	60.277	115.689	120.365	116.171	132.45
ENSMUSG00000015134.16	0	-2.32748	7.19734e-06	2.89743	1.76353e-07	315	511	407	351	48	50	75	63	12.128	16.172	13.526	11.859	1.622	1.971	2.795	2.36
ENSMUSG00000026274.12	0	-2.00184	7.22161e-06	2.50681	1.78688e-07	213	362	286	295	53	43	61	59	8.201	11.457	9.505	9.967	1.791	1.695	2.273	2.21
ENSMUSG00000030104.10	0	-1.55071	7.22161e-06	6.68665	1.83393e-07	3863	5983	4644	5549	1098	1186	1456	1369	148.728	189.354	154.34	187.488	37.11	46.743	54.265	51.279
ENSMUSG00000058672.8	0	-1.78363	7.22161e-06	6.60597	1.81129e-07	3518	6576	4102	5605	1015	1064	1153	1044	135.446	208.122	136.327	189.38	34.305	41.935	42.973	39.106
ENSMUSG00000021486.8	0	-1.6861	7.22161e-06	7.0798	1.82532e-07	5148	8061	6535	7201	1276	1500	1658	1808	198.202	255.12	217.186	243.305	43.126	59.118	61.794	67.723
ENSMUSG00000040312.15	0	-1.36536	7.22161e-06	4.20391	1.82043e-07	674	1017	807	940	283	210	237	274	25.949	32.187	26.82	31.76	9.565	8.277	8.833	10.263
ENSMUSG00000024056.11	0	-2.60038	7.22161e-06	3.19112	1.81823e-07	333	590	551	538	46	52	80	69	12.821	18.673	18.312	18.178	1.555	2.049	2.982	2.585
ENSMUSG00000025007.14	0	-1.42179	7.22161e-06	5.13116	1.83479e-07	1340	1877	1647	1755	406	435	471	539	51.591	59.405	54.737	59.297	13.722	17.144	17.554	20.19
ENSMUSG00000025935.11	0	-1.03399	7.2247e-06	6.60639	1.8953e-07	3717	5209	3730	4362	1598	1476	1618	1560	143.107	164.858	123.964	147.382	54.009	58.173	60.303	58.434
ENSMUSG00000008475.14	0	-1.40923	7.2247e-06	7.22303	1.87339e-07	5577	8923	6559	7290	1826	1824	2053	2274	214.719	282.402	217.983	246.312	61.715	71.888	76.516	85.179
ENSMUSG00000027030.16	0	1.19376	7.2247e-06	6.63701	1.88637e-07	1821	2092	2071	1851	4337	2937	3278	3103	70.11	66.209	68.828	62.541	146.58	115.754	122.172	116.231
ENSMUSG00000036599.11	0	-1.3306	7.2247e-06	4.37161	1.90473e-07	800	985	943	1092	327	238	269	315	30.801	31.174	31.34	36.896	11.052	9.38	10.026	11.799
ENSMUSG00000007783.11	0	-1.3989	7.2247e-06	3.57968	1.91218e-07	478	639	504	606	183	136	172	147	18.403	20.224	16.75	20.475	6.185	5.36	6.41	5.506
ENSMUSG00000033585.6	0	-1.31882	7.2247e-06	4.31556	1.89228e-07	860	1017	789	989	299	251	263	296	33.111	32.187	26.222	33.416	10.105	9.892	9.802	11.087
ENSMUSG00000040204.7	0	-2.6803	7.2247e-06	4.71098	1.85574e-07	976	1820	1543	1564	125	151	170	237	37.577	57.601	51.28	52.844	4.225	5.951	6.336	8.877
ENSMUSG00000046402.11	0	-2.30951	7.2247e-06	5.52811	1.90742e-07	2728	2233	1940	2895	348	420	389	347	105.03	70.672	64.474	97.815	11.762	16.553	14.498	12.998
ENSMUSG00000014329.15	0	-1.2256	7.2247e-06	6.46877	1.9081e-07	3335	4956	3595	4273	1288	1115	1457	1331	128.4	156.851	119.477	144.375	43.531	43.945	54.303	49.856
ENSMUSG00000025574.14	0	-1.54792	7.2247e-06	4.90228	1.86695e-07	1001	1732	1512	1565	351	329	395	408	38.539	54.816	50.25	52.878	11.863	12.967	14.722	15.283
ENSMUSG00000042292.19	0	-1.11377	7.2247e-06	5.2145	1.91213e-07	1399	1841	1544	1795	595	559	511	623	53.863	58.265	51.314	60.649	20.11	22.031	19.045	23.336
ENSMUSG00000022816.12	0	-2.10563	7.2247e-06	9.65204	1.88125e-07	40698	53941	34555	40222	6861	6786	9386	6637	1566.9	1707.16	1148.41	1359.01	231.886	267.452	349.818	248.606
ENSMUSG00000085295.8	0	-3.17489	7.23929e-06	3.54043	1.93307e-07	470	996	611	631	40	54	81	47	18.095	31.522	20.306	21.32	1.352	2.128	3.019	1.761
ENSMUSG00000042717.6	0	1.25587	7.23929e-06	6.97683	1.94641e-07	2263	2355	2763	2217	5116	3718	4407	4230	87.127	74.533	91.826	74.907	172.909	146.535	164.25	158.446
ENSMUSG00000032419.9	0	-1.44218	7.23929e-06	3.75541	1.9537e-07	517	777	601	652	221	154	172	160	19.905	24.591	19.974	22.03	7.469	6.069	6.41	5.993
ENSMUSG00000001555.11	0	-1.47453	7.23929e-06	6.50748	1.95493e-07	3240	5242	4486	4506	1114	994	1188	1408	124.742	165.903	149.089	152.247	37.651	39.176	44.277	52.74
ENSMUSG00000021268.18	0	-1.13634	7.23929e-06	6.41432	1.94207e-07	3535	4136	3440	4046	1292	1232	1480	1208	136.1	130.899	114.326	136.705	43.667	48.556	55.16	45.249
ENSMUSG00000024660.10	0	-1.99614	7.23929e-06	5.23838	1.93524e-07	1420	2437	1931	2083	299	312	421	438	54.671	77.128	64.175	70.38	10.105	12.297	15.691	16.406
ENSMUSG00000001493.10	0	-2.36148	7.31192e-06	5.78422	1.9801e-07	2781	3541	2065	3546	387	473	509	375	107.071	112.068	68.629	119.811	13.08	18.642	18.971	14.047
ENSMUSG00000022952.18	0	-2.04331	7.32893e-06	5.0939	1.99028e-07	1372	2267	1607	1908	262	280	410	343	52.823	71.748	53.407	64.467	8.855	11.035	15.281	12.848
ENSMUSG00000049580.13	0	-1.74098	7.40632e-06	4.25888	2.01694e-07	782	1115	973	935	175	190	244	244	30.108	35.288	32.337	31.591	5.915	7.488	9.094	9.14
ENSMUSG00000029622.17	0	-1.51084	7.43914e-06	8.13062	2.03153e-07	10395	16366	13199	14246	3037	3376	3848	3932	400.215	517.963	438.659	481.339	102.643	133.056	143.416	147.283
ENSMUSG00000019864.15	0	1.54355	7.51635e-06	6.11375	2.07549e-07	1226	1043	1217	1051	2739	2496	2349	2521	47.202	33.01	40.446	35.511	92.572	98.373	87.548	94.431
ENSMUSG00000038845.12	0	1.01253	7.51635e-06	7.75261	2.07063e-07	4217	4617	5136	4513	7872	6912	6696	6794	162.358	146.122	170.691	152.484	266.055	272.418	249.561	254.487
ENSMUSG00000042286.14	0	-1.6305	7.51635e-06	9.15867	2.06379e-07	21514	35043	23027	33486	7244	6084	7371	6666	828.305	1109.07	765.285	1131.41	244.83	239.785	274.719	249.692
ENSMUSG00000036570.15	0	1.49968	7.52572e-06	7.60835	2.0838e-07	3038	3064	4113	2942	7870	6578	7032	6816	116.965	96.972	136.692	99.403	265.988	259.254	262.084	255.311
ENSMUSG00000024696.10	0	-2.3316	7.66362e-06	4.13448	2.12781e-07	801	1216	681	1084	116	149	154	142	30.839	38.485	22.633	36.626	3.921	5.872	5.74	5.319
ENSMUSG00000024795.12	0	-2.49682	7.6691e-06	3.6168	2.13517e-07	429	808	697	760	71	71	108	105	16.517	25.572	23.164	25.679	2.4	2.798	4.025	3.933
ENSMUSG00000000001.5	0	-1.17215	7.67741e-06	6.29752	2.14332e-07	2748	4452	3368	3657	1156	1131	1149	1283	105.8	140.9	111.933	123.561	39.07	44.575	42.823	48.058
ENSMUSG00000024899.8	0	-1.14216	7.67907e-06	5.08443	2.14963e-07	1247	1908	1438	1476	599	475	532	464	48.01	60.386	47.791	49.871	20.245	18.721	19.828	17.38
ENSMUSG00000073609.10	0	1.30627	7.68656e-06	5.00078	2.18165e-07	541	698	656	498	1249	1025	1037	1165	20.829	22.091	21.802	16.826	42.213	40.398	38.649	43.638
ENSMUSG00000027331.16	0	-2.26208	7.68656e-06	4.04579	2.18681e-07	603	1154	862	930	104	146	146	152	23.216	36.523	28.648	31.422	3.515	5.754	5.441	5.694
ENSMUSG00000027326.14	0	-2.5055	7.68656e-06	3.43073	2.16912e-07	385	672	628	676	63	59	95	93	14.823	21.268	20.871	22.84	2.129	2.325	3.541	3.484
ENSMUSG00000020067.9	0	1.42937	7.68656e-06	7.14466	2.15782e-07	2517	2165	2683	2476	5647	4928	4969	4698	96.906	68.519	89.167	83.658	190.855	194.224	185.196	175.976
ENSMUSG00000021102.5	0	1.00934	7.68656e-06	6.60241	2.17397e-07	1856	2098	2381	2014	3274	3129	3173	3130	71.457	66.399	79.131	68.048	110.654	123.321	118.258	117.242
ENSMUSG00000034205.17	0	-2.01815	7.68656e-06	4.94139	2.18378e-07	1394	1818	1758	1391	227	273	367	312	53.67	57.537	58.426	46.999	7.672	10.76	13.678	11.687
ENSMUSG00000008035.13	0	1.60978	7.85052e-06	6.32184	2.23942e-07	1176	1127	1501	1290	3398	2711	2472	3253	45.277	35.668	49.885	43.586	114.844	106.847	92.132	121.849
ENSMUSG00000025289.16	0	-1.47622	7.8678e-06	5.36956	2.25494e-07	1907	2398	1532	2017	605	507	524	501	73.421	75.894	50.915	68.15	20.448	19.982	19.53	18.766
ENSMUSG00000020458.17	0	-2.07182	7.8678e-06	8.7845	2.26231e-07	15796	29721	18316	29828	4221	3885	4506	3977	608.157	940.632	608.718	1007.82	142.66	153.117	167.94	148.969
ENSMUSG00000018774.14	0	-2.7985	7.8678e-06	7.24087	2.26209e-07	7376	12586	5698	8918	725	846	1070	1059	283.981	398.331	189.369	301.318	24.503	33.343	39.879	39.668
ENSMUSG00000049866.13	0	-1.61701	7.89134e-06	6.10375	2.32431e-07	2915	3944	2591	4015	807	870	806	811	112.23	124.823	86.11	135.657	27.275	34.289	30.04	30.378
ENSMUSG00000076437.12	0	-1.08627	7.89134e-06	4.95077	2.29427e-07	1118	1491	1358	1480	554	440	525	418	43.044	47.188	45.132	50.006	18.724	17.341	19.567	15.657
ENSMUSG00000029730.17	0	-1.31335	7.89134e-06	4.94649	2.27623e-07	1012	1686	1569	1462	422	416	447	437	38.963	53.36	52.145	49.398	14.263	16.396	16.66	16.369
ENSMUSG00000051855.16	0	-2.55357	7.89134e-06	4.76691	2.31298e-07	1206	1128	2092	1543	212	207	188	163	46.432	35.7	69.526	52.134	7.165	8.158	7.007	6.106
ENSMUSG00000045763.9	0	-2.39972	7.89134e-06	5.79692	2.32423e-07	2338	3739	2871	3230	291	413	465	546	90.015	118.335	95.415	109.134	9.835	16.277	17.331	20.452
ENSMUSG00000023009.15	0	-1.20865	7.89134e-06	4.57884	2.29834e-07	912	1045	1184	1158	380	346	366	314	35.113	33.073	39.349	39.126	12.843	13.637	13.641	11.762
ENSMUSG00000058290.5	0	-2.02661	7.89134e-06	4.3817	2.32223e-07	716	1238	1202	1194	182	159	213	243	27.567	39.181	39.948	40.342	6.151	6.267	7.939	9.102
ENSMUSG00000079553.12	0	-2.45202	7.89134e-06	3.93302	2.28723e-07	511	1019	866	958	93	101	146	115	19.674	32.25	28.781	32.369	3.143	3.981	5.441	4.308
ENSMUSG00000059791.15	0	-1.51853	7.89134e-06	3.51251	2.3291e-07	417	621	572	568	154	111	149	158	16.055	19.654	19.01	19.191	5.205	4.375	5.553	5.918
ENSMUSG00000048120.17	0	-1.13395	7.90313e-06	5.92343	2.3386e-07	2343	3318	2502	2668	1123	761	910	939	90.207	105.01	83.152	90.145	37.955	29.993	33.916	35.173
ENSMUSG00000028194.16	0	-2.54116	8.05671e-06	3.65069	2.39017e-07	753	777	481	707	82	72	108	93	28.991	24.591	15.986	23.888	2.771	2.838	4.025	3.484
ENSMUSG00000057469.9	0	1.21658	8.05903e-06	6.4821	2.39699e-07	1548	1635	2063	1708	3390	3027	2897	2939	59.599	51.746	68.562	57.709	114.574	119.301	107.972	110.088
ENSMUSG00000070436.13	0	-1.61315	8.07004e-06	10.0093	2.4064e-07	41716	58125	48078	54375	10670	12650	13322	12833	1606.1	1839.58	1597.84	1837.2	360.621	498.566	496.514	480.693
ENSMUSG00000026032.9	0	1.33252	8.11727e-06	6.26355	2.48759e-07	1183	1454	1770	1261	2804	2584	2605	2778	45.546	46.017	58.825	42.606	94.769	101.841	97.089	104.057
ENSMUSG00000041219.15	0	-2.0483	8.11727e-06	4.53381	2.48841e-07	753	1543	1303	1273	200	188	231	256	28.991	48.834	43.304	43.012	6.76	7.41	8.609	9.589
ENSMUSG00000027472.15	0	1.0169	8.11727e-06	6.63566	2.47485e-07	2028	2094	2249	2117	3767	3146	3160	2992	78.079	66.272	74.744	71.528	127.316	123.991	117.774	112.073
ENSMUSG00000028312.20	0	-2.21719	8.11727e-06	4.91446	2.48542e-07	1029	2034	1750	1674	215	229	264	327	39.617	64.374	58.16	56.56	7.266	9.025	9.839	12.249
ENSMUSG00000028961.16	0	-1.15247	8.11727e-06	6.81618	2.45427e-07	4149	6075	4669	5352	1614	1524	1843	1851	159.74	192.266	155.171	180.831	54.549	60.064	68.689	69.334
ENSMUSG00000041548.5	0	1.42662	8.11727e-06	8.87523	2.43913e-07	8174	7544	8874	8166	17648	16919	15179	17233	314.705	238.758	294.921	275.91	596.461	666.817	565.724	645.506
ENSMUSG00000034593.17	0	-1.85349	8.11727e-06	6.57065	2.45867e-07	3873	6381	3570	5629	1119	864	1132	926	149.113	201.951	118.646	190.191	37.82	34.052	42.19	34.686
ENSMUSG00000038412.9	0	1.09737	8.11727e-06	6.14459	2.43403e-07	1359	1380	1555	1524	2437	2415	2269	2310	52.322	43.675	51.679	51.492	82.365	95.181	84.566	86.527
ENSMUSG00000022217.15	0	1.40226	8.11727e-06	4.70916	2.43533e-07	362	468	533	506	1009	1002	844	861	13.937	14.812	17.714	17.097	34.102	39.491	31.456	32.251
ENSMUSG00000002767.14	0	1.05731	8.11727e-06	5.92391	2.48625e-07	1174	1254	1402	1263	2098	1988	1859	2081	45.2	39.688	46.594	42.674	70.907	78.352	69.285	77.949
ENSMUSG00000047656.10	0	1.22274	8.12826e-06	3.51181	2.49796e-07	181	242	234	233	437	389	367	373	6.969	7.659	7.777	7.873	14.77	15.331	13.678	13.972
ENSMUSG00000019979.13	0	-1.31182	8.1288e-06	5.3194	2.50431e-07	1449	2342	1568	2059	582	524	585	547	55.788	74.121	52.111	69.569	19.67	20.652	21.803	20.489
ENSMUSG00000024665.9	0	-1.41898	8.20522e-06	4.67143	2.53409e-07	1006	1334	1067	1389	307	330	338	371	38.732	42.219	35.461	46.931	10.376	13.006	12.597	13.897
ENSMUSG00000041801.6	0	-1.49249	8.23572e-06	5.50827	2.55694e-07	1546	2555	2062	2603	612	568	649	501	59.522	80.862	68.529	87.949	20.684	22.386	24.188	18.766
ENSMUSG00000027248.14	0	-1.38932	8.23572e-06	8.84037	2.57616e-07	17136	26779	20176	22569	5522	6075	6569	6538	659.748	847.521	670.534	762.553	186.631	239.43	244.828	244.898
ENSMUSG00000038844.11	0	1.01008	8.23572e-06	5.98163	2.60616e-07	1250	1369	1475	1327	2485	1819	2004	2000	48.126	43.327	49.02	44.836	83.987	71.691	74.689	74.915
ENSMUSG00000028108.17	0	-1.07401	8.23572e-06	6.91561	2.59789e-07	4187	6249	5477	5425	1880	1622	2008	2099	161.203	197.773	182.024	183.298	63.54	63.927	74.839	78.623
ENSMUSG00000028656.15	0	-1.42807	8.23572e-06	7.70146	2.60246e-07	7553	12179	9328	10612	2435	2608	2846	3110	290.796	385.45	310.009	358.554	82.297	102.787	106.071	116.493
ENSMUSG00000030137.9	0	2.12	8.23572e-06	6.88911	2.56794e-07	1504	1185	1691	1301	4976	4273	3962	5677	57.905	37.504	56.199	43.958	168.177	168.409	147.665	212.647
ENSMUSG00000006498.17	0	-1.48391	8.23572e-06	6.78288	2.57491e-07	3655	6061	6004	5494	1290	1325	1486	1556	140.72	191.823	199.538	185.629	43.599	52.221	55.384	58.284
ENSMUSG00000020415.17	0	1.45028	8.23572e-06	5.58738	2.55839e-07	836	760	953	765	1990	1650	1691	1583	32.187	24.053	31.672	25.848	67.257	65.03	63.024	59.295
ENSMUSG00000045312.13	0	-2.51679	8.29236e-06	5.98663	2.6367e-07	2730	5243	2449	3722	413	399	569	458	105.107	165.934	81.391	125.758	13.958	15.726	21.207	17.156
ENSMUSG00000022360.9	0	-1.80118	8.29236e-06	5.10674	2.63576e-07	1074	2087	1938	1907	354	346	414	381	41.35	66.051	64.408	64.433	11.964	13.637	15.43	14.271
ENSMUSG00000031266.8	0	-2.34536	8.29721e-06	4.39044	2.68818e-07	867	1657	822	1216	154	154	194	166	33.38	52.442	27.319	41.086	5.205	6.069	7.23	6.218
ENSMUSG00000025920.20	0	1.06523	8.29721e-06	5.4032	2.71244e-07	873	891	899	866	1609	1288	1309	1417	33.611	28.199	29.878	29.26	54.38	50.763	48.787	53.077
ENSMUSG00000026547.16	0	-1.75593	8.29721e-06	8.16013	2.71386e-07	11359	16043	15404	14683	2504	2986	3424	3807	437.33	507.741	511.94	496.104	84.629	117.685	127.613	142.601
ENSMUSG00000026643.17	0	-1.16098	8.29721e-06	5.04786	2.73687e-07	1221	1758	1280	1675	516	483	510	484	47.009	55.638	42.54	56.594	17.44	19.036	19.008	18.129
ENSMUSG00000027323.11	0	-2.27104	8.29721e-06	3.2871	2.69211e-07	385	583	533	571	61	67	107	86	14.823	18.451	17.714	19.293	2.062	2.641	3.988	3.221
ENSMUSG00000027201.17	0	-1.19645	8.29721e-06	4.50692	2.73761e-07	830	1072	1150	1038	348	286	344	368	31.956	33.927	38.219	35.072	11.762	11.272	12.821	13.784
ENSMUSG00000028063.16	0	-1.03524	8.29721e-06	8.19694	2.72103e-07	9660	15537	12569	13810	4835	4538	4793	4665	371.917	491.726	417.721	466.607	163.412	178.853	178.636	174.74
ENSMUSG00000006390.16	0	-1.34653	8.29721e-06	5.58881	2.71778e-07	1742	2712	2154	2390	579	667	712	683	67.068	85.831	71.587	80.752	19.569	26.288	26.536	25.584
ENSMUSG00000032640.11	0	-1.13293	8.29721e-06	5.37276	2.75656e-07	1447	1875	2083	1974	625	615	679	611	55.711	59.341	69.227	66.697	21.124	24.239	25.306	22.887
ENSMUSG00000109904.2	0	2.22626	8.29721e-06	3.45002	2.74321e-07	139	128	110	120	469	477	331	490	5.352	4.051	3.656	4.055	15.851	18.8	12.336	18.354
ENSMUSG00000031875.8	0	-1.19746	8.29721e-06	5.85698	2.74913e-07	2352	3171	2345	2597	801	806	954	871	90.554	100.358	77.934	87.746	27.072	31.766	35.556	32.626
ENSMUSG00000060216.16	0	-1.50675	8.29721e-06	6.18165	2.75816e-07	2994	4007	2753	4187	904	813	997	978	115.271	126.816	91.494	141.469	30.553	32.042	37.158	36.634
ENSMUSG00000051235.11	0	-2.00998	8.29721e-06	2.50214	2.70452e-07	207	339	346	260	56	56	52	50	7.97	10.729	11.499	8.785	1.893	2.207	1.938	1.873
ENSMUSG00000020955.10	0	1.37412	8.29721e-06	5.27573	2.74927e-07	618	757	845	577	1534	1300	1306	1347	23.793	23.958	28.083	19.495	51.846	51.236	48.675	50.455
ENSMUSG00000021265.4	0	2.04495	8.29721e-06	3.24734	2.75177e-07	98	112	157	115	388	403	313	396	3.773	3.545	5.218	3.886	13.113	15.883	11.666	14.833
ENSMUSG00000056069.11	0	-2.1056	8.29721e-06	5.16159	2.66326e-07	1432	2383	1417	2336	302	298	396	317	55.133	75.419	47.093	78.928	10.207	11.745	14.759	11.874
ENSMUSG00000022437.8	0	1.19657	8.29721e-06	7.71247	2.69978e-07	3731	4060	4927	3756	7930	6701	7100	6923	143.646	128.494	163.745	126.906	268.015	264.102	264.618	259.319
ENSMUSG00000022667.19	0	-2.51901	8.29721e-06	3.12448	2.73775e-07	379	627	368	526	46	62	76	63	14.592	19.844	12.23	17.772	1.555	2.444	2.833	2.36
ENSMUSG00000024955.16	0	1.33462	8.29721e-06	7.54437	2.7171e-07	3323	3150	3989	3187	7089	6298	6223	6591	127.938	99.693	132.571	107.681	239.592	248.219	231.932	246.883
ENSMUSG00000008393.10	0	-1.00192	8.35205e-06	6.36377	2.7891e-07	3002	4277	3195	3815	1330	1333	1333	1358	115.579	135.362	106.183	128.9	44.951	52.537	49.681	50.867
ENSMUSG00000006589.9	0	-1.70841	8.51428e-06	5.68169	2.85735e-07	1973	3471	2228	2596	504	604	611	617	75.962	109.853	74.046	87.713	17.034	23.805	22.772	23.111
ENSMUSG00000071317.5	0	1.27122	8.5487e-06	5.85229	2.89126e-07	1141	1016	1116	1075	2093	1936	1984	1988	43.929	32.155	37.089	36.322	70.738	76.302	73.944	74.466
ENSMUSG00000022253.18	0	1.27019	8.5487e-06	5.82353	2.89379e-07	1002	1066	1272	948	2239	1853	1846	1922	38.578	33.738	42.274	32.031	75.673	73.031	68.801	71.993
ENSMUSG00000033684.15	0	-1.02974	8.61755e-06	6.51286	2.94e-07	3217	4717	3793	4239	1516	1519	1534	1296	123.857	149.287	126.057	143.226	51.237	59.867	57.172	48.545
ENSMUSG00000028664.15	0	-2.14825	8.61755e-06	2.4378	2.92999e-07	252	294	298	267	60	34	38	58	9.702	9.305	9.904	9.021	2.028	1.34	1.416	2.173
ENSMUSG00000046731.6	0	-1.87367	8.61755e-06	4.97245	2.93276e-07	1135	1715	1579	1982	313	392	309	290	43.698	54.278	52.477	66.967	10.579	15.45	11.516	10.863
ENSMUSG00000033031.14	0	-2.26079	8.61755e-06	3.94151	2.94331e-07	548	1028	846	876	142	86	122	165	21.098	32.535	28.116	29.598	4.799	3.389	4.547	6.181
ENSMUSG00000049044.17	0	1.2699	8.65304e-06	4.57596	2.96202e-07	444	441	500	418	930	785	783	811	17.094	13.957	16.617	14.123	31.432	30.939	29.183	30.378
ENSMUSG00000028032.14	0	-1.05364	8.6585e-06	5.12755	2.97232e-07	1300	1780	1381	1656	580	482	612	547	50.051	56.335	45.896	55.952	19.603	18.997	22.809	20.489
ENSMUSG00000026737.13	0	-1.16612	8.67782e-06	5.67361	2.9903e-07	2043	2697	1875	2537	826	716	751	783	78.657	85.357	62.314	85.719	27.917	28.219	27.99	29.329
ENSMUSG00000041112.18	0	-1.07689	8.68545e-06	5.04772	2.99954e-07	1137	1829	1382	1495	538	475	546	517	43.775	57.886	45.93	50.513	18.183	18.721	20.35	19.366
ENSMUSG00000029438.10	0	1.12171	8.75868e-06	4.64137	3.03149e-07	435	527	551	526	1007	815	796	742	16.748	16.679	18.312	17.772	34.034	32.121	29.667	27.794
ENSMUSG00000030647.9	0	1.01387	8.78797e-06	6.82028	3.06239e-07	2291	2690	2522	2183	4208	3610	3722	3292	88.205	85.135	83.817	73.758	142.221	142.278	138.72	123.31
ENSMUSG00000035455.13	0	-2.21139	8.78797e-06	3.21378	3.06837e-07	292	569	575	530	76	74	91	75	11.242	18.008	19.11	17.907	2.569	2.917	3.392	2.809
ENSMUSG00000061461.12	0	1.3401	8.84065e-06	5.73349	3.09351e-07	939	979	1142	828	1978	1657	1922	1926	36.152	30.984	37.953	27.976	66.852	65.306	71.633	72.143
ENSMUSG00000024588.11	0	1.17282	8.84065e-06	7.00173	3.10021e-07	2391	2510	2980	2286	4750	4070	4218	4374	92.055	79.438	99.038	77.239	160.539	160.408	157.206	163.839
ENSMUSG00000022451.13	0	-1.31329	8.85823e-06	5.4886	3.11311e-07	1609	2572	2002	2160	575	565	664	706	61.948	81.401	66.535	72.981	19.434	22.268	24.747	26.445
ENSMUSG00000031555.16	0	-1.15	8.87561e-06	7.32956	3.12598e-07	5445	8773	6970	7798	2310	2305	2614	2531	209.636	277.654	231.643	263.476	78.073	90.845	97.424	94.805
ENSMUSG00000042821.8	0	-2.20238	8.96124e-06	4.65761	3.16977e-07	927	1429	1490	1535	177	174	284	239	35.69	45.226	49.519	51.864	5.982	6.858	10.585	8.952
ENSMUSG00000029516.20	0	-1.90886	9.01995e-06	3.80843	3.19739e-07	507	796	760	794	138	146	175	110	19.52	25.192	25.258	26.827	4.664	5.754	6.522	4.12
ENSMUSG00000026786.15	0	-1.55631	9.03428e-06	5.01966	3.24852e-07	1238	1950	1428	1679	364	350	401	486	47.664	61.715	47.458	56.729	12.302	13.794	14.945	18.204
ENSMUSG00000066647.9	0	1.86502	9.03428e-06	4.43608	3.24307e-07	314	318	332	239	832	751	750	997	12.089	10.064	11.034	8.075	28.12	29.599	27.953	37.345
ENSMUSG00000018507.17	0	-1.84578	9.03428e-06	4.67481	3.23365e-07	987	1773	986	1461	288	234	276	285	38	56.113	32.769	49.364	9.734	9.222	10.287	10.675
ENSMUSG00000017499.16	0	-2.39684	9.03428e-06	2.76393	3.20939e-07	239	416	436	365	54	34	58	61	9.202	13.166	14.49	12.332	1.825	1.34	2.162	2.285
ENSMUSG00000046805.11	0	-2.65342	9.03428e-06	8.76105	3.23545e-07	19923	32537	16678	28787	2446	2329	3832	3026	767.05	1029.76	554.281	972.644	82.669	91.791	142.819	113.347
ENSMUSG00000005233.17	0	-2.7137	9.05849e-06	3.28939	3.27143e-07	441	628	570	527	58	44	47	99	16.979	19.875	18.944	17.806	1.96	1.734	1.752	3.708
ENSMUSG00000097451.12	0	-1.37033	9.05849e-06	5.52832	3.28685e-07	1923	2383	1922	2380	548	595	723	639	74.037	75.419	63.876	80.415	18.521	23.45	26.946	23.935
ENSMUSG00000054115.13	0	-2.38907	9.05849e-06	3.34338	3.28595e-07	341	738	528	597	66	68	96	82	13.129	23.357	17.548	20.171	2.231	2.68	3.578	3.072
ENSMUSG00000011884.14	0	-1.50734	9.11706e-06	5.81301	3.3182e-07	2304	3335	2042	3131	726	690	713	726	88.706	105.549	67.864	105.789	24.537	27.195	26.574	27.194
ENSMUSG00000021417.16	0	1.21284	9.11706e-06	6.47899	3.32198e-07	1628	1664	2057	1590	3411	2830	2931	3059	62.679	52.663	68.363	53.722	115.284	111.537	109.239	114.583
ENSMUSG00000033906.6	0	-1.76324	9.17806e-06	2.21132	3.36408e-07	189	256	200	256	55	40	54	51	7.277	8.102	6.647	8.65	1.859	1.576	2.013	1.91
ENSMUSG00000023272.5	0	-1.19178	9.17806e-06	4.91903	3.3625e-07	1046	1532	1540	1345	425	434	477	456	40.272	48.486	51.181	45.444	14.364	17.105	17.778	17.081
ENSMUSG00000039901.11	0	1.05669	9.17806e-06	5.02455	3.36515e-07	630	695	741	667	1111	993	1195	1009	24.255	21.996	24.627	22.536	37.549	39.136	44.538	37.795
ENSMUSG00000069601.15	0	1.05796	9.19348e-06	6.24154	3.3778e-07	1349	1654	1794	1575	3009	2158	2280	2611	51.937	52.347	59.622	53.216	101.697	85.052	84.976	97.802
ENSMUSG00000036777.9	0	-2.49267	9.20612e-06	5.18553	3.39645e-07	1282	2571	2186	2047	209	222	267	367	49.358	81.369	72.65	69.163	7.064	8.75	9.951	13.747
ENSMUSG00000032353.10	0	-1.17094	9.20612e-06	6.05353	3.39021e-07	2717	3559	2586	3058	1042	1016	1067	865	104.606	112.638	85.944	103.323	35.217	40.043	39.767	32.401
ENSMUSG00000020399.15	0	-2.88729	9.22895e-06	3.34124	3.41189e-07	397	872	505	532	51	57	80	43	15.285	27.598	16.783	17.975	1.724	2.247	2.982	1.611
ENSMUSG00000032826.20	0	1.62078	9.28555e-06	7.58592	3.44852e-07	3050	2747	3692	2629	7848	6325	6715	7575	117.427	86.939	122.701	88.828	265.244	249.283	250.269	283.741
ENSMUSG00000043126.6	0	2.14776	9.28555e-06	1.87087	3.45401e-07	41	44	56	34	171	126	154	139	1.579	1.393	1.861	1.149	5.779	4.966	5.74	5.207
ENSMUSG00000024052.18	0	-1.25285	9.28555e-06	4.93145	3.44637e-07	1134	1516	1289	1630	434	435	491	396	43.66	47.979	42.839	55.074	14.668	17.144	18.3	14.833
ENSMUSG00000060036.15	0	-1.17222	9.2951e-06	8.93688	3.46463e-07	16943	28166	20567	23174	7586	6989	7659	7258	652.318	891.418	683.528	782.995	256.389	275.453	285.452	271.867
ENSMUSG00000041241.13	0	1.07058	9.29857e-06	5.992	3.4782e-07	1299	1272	1444	1275	2279	1917	2129	2133	50.012	40.257	47.99	43.079	77.025	75.553	79.348	79.897
ENSMUSG00000000056.8	0	1.25976	9.29857e-06	6.93669	3.48134e-07	2294	2133	2615	2247	4573	4273	4073	4008	88.321	67.507	86.908	75.921	154.557	168.409	151.802	150.13
ENSMUSG00000028982.10	0	1.38706	9.31583e-06	3.70451	3.50118e-07	219	247	221	247	537	458	478	380	8.432	7.817	7.345	8.346	18.149	18.051	17.815	14.234
ENSMUSG00000032348.7	0	1.43028	9.31583e-06	5.03926	3.50779e-07	592	603	520	580	1329	1269	1074	1028	22.792	19.084	17.282	19.597	44.917	50.014	40.028	38.506
ENSMUSG00000041921.17	0	1.03507	9.32586e-06	5.29713	3.5258e-07	822	833	843	827	1483	1153	1244	1311	31.648	26.363	28.016	27.942	50.122	45.442	46.364	49.107
ENSMUSG00000029840.9	0	-1.17749	9.32586e-06	7.21995	3.53284e-07	5328	8210	6039	7406	2108	2124	2295	2397	205.132	259.836	200.702	250.231	71.245	83.712	85.535	89.786
ENSMUSG00000021190.15	0	-1.90168	9.32586e-06	8.27035	3.52837e-07	12424	21699	11931	17779	2991	2851	3691	3215	478.333	686.746	396.518	600.71	101.089	112.365	137.564	120.426
ENSMUSG00000031375.18	0	-2.00014	9.33728e-06	10.2428	3.55776e-07	59552	74177	49617	67993	11273	11487	14594	10034	2292.8	2347.61	1648.98	2297.32	381.001	452.729	543.921	375.849
ENSMUSG00000025758.11	0	-2.18626	9.33728e-06	3.77575	3.56558e-07	462	899	715	836	94	126	129	125	17.787	28.452	23.762	28.246	3.177	4.966	4.808	4.682
ENSMUSG00000030654.10	0	-1.54103	9.33728e-06	6.71777	3.5535e-07	4142	6510	4281	5507	1149	1231	1496	1372	159.47	206.033	142.276	186.068	38.833	48.517	55.756	51.392
ENSMUSG00000037419.10	0	-1.39438	9.33728e-06	5.0919	3.56164e-07	1254	1933	1604	1633	484	342	533	480	48.28	61.177	53.308	55.175	16.358	13.479	19.865	17.98
ENSMUSG00000105987.5	0	-1.91325	9.36417e-06	6.74203	3.59722e-07	3631	6735	5660	6162	901	987	1171	1314	139.796	213.154	188.106	208.199	30.452	38.9	43.643	49.219
ENSMUSG00000017146.13	0	-2.6226	9.38103e-06	3.23857	3.63284e-07	348	659	543	538	45	49	76	82	13.398	20.857	18.046	18.178	1.521	1.931	2.833	3.072
ENSMUSG00000066441.15	0	-1.18309	9.38103e-06	3.7742	3.63011e-07	492	703	581	675	214	178	208	212	18.942	22.249	19.309	22.807	7.233	7.015	7.752	7.941
ENSMUSG00000024691.14	0	-1.48749	9.38103e-06	5.35975	3.63938e-07	1400	2314	1953	2229	467	499	535	598	53.901	73.235	64.906	75.313	15.784	19.667	19.94	22.4
ENSMUSG00000000555.9	0	-1.44104	9.44001e-06	7.84854	3.66944e-07	7170	12860	11997	12170	3086	2893	2866	3288	276.05	407.003	398.711	411.195	104.3	114.02	106.816	123.161
ENSMUSG00000025260.11	0	1.36408	9.44368e-06	6.45558	3.81927e-07	1588	1611	1777	1352	3626	2922	2727	3141	61.139	50.986	59.057	45.681	122.55	115.163	101.636	117.654
ENSMUSG00000027204.14	0	-1.79258	9.44368e-06	9.5019	3.74839e-07	25442	47939	36306	38144	7881	6356	9698	7926	979.535	1517.21	1206.6	1288.8	266.359	250.505	361.446	296.889
ENSMUSG00000027932.15	0	-1.54386	9.44368e-06	3.01881	3.7102e-07	314	476	364	391	100	108	101	88	12.089	15.065	12.097	13.211	3.38	4.257	3.764	3.296
ENSMUSG00000001025.9	0	-1.60853	9.44368e-06	6.72414	3.72778e-07	4554	6404	4429	5305	1096	1123	1331	1540	175.332	202.678	147.194	179.243	37.042	44.26	49.607	57.685
ENSMUSG00000028328.14	0	1.33138	9.44368e-06	7.14826	3.69209e-07	2795	2445	2627	2482	5285	4430	4965	5232	107.61	77.381	87.306	83.861	178.621	174.597	185.047	195.978
ENSMUSG00000006398.16	0	-2.53772	9.44368e-06	4.62493	3.72163e-07	965	1661	1472	1371	111	179	184	224	37.153	52.569	48.921	46.323	3.752	7.055	6.858	8.39
ENSMUSG00000029223.13	0	-2.268	9.44368e-06	4.68929	3.79677e-07	1048	1686	1053	1764	266	164	261	177	40.349	53.36	34.996	59.601	8.99	6.464	9.728	6.63
ENSMUSG00000029910.15	0	-2.03446	9.44368e-06	4.08825	3.83326e-07	563	1086	911	996	152	126	199	170	21.676	34.371	30.276	33.652	5.137	4.966	7.417	6.368
ENSMUSG00000001517.15	0	-2.59532	9.44368e-06	4.67917	3.77211e-07	1097	1523	1530	1533	132	121	198	254	42.235	48.201	50.848	51.796	4.461	4.769	7.38	9.514
ENSMUSG00000030225.12	0	-1.52784	9.44368e-06	3.95765	3.83878e-07	562	1008	673	751	195	184	191	205	21.637	31.902	22.367	25.375	6.591	7.252	7.119	7.679
ENSMUSG00000078670.4	0	1.7998	9.44368e-06	7.63601	3.68636e-07	3020	2570	3437	2354	8751	6694	7021	7909	116.272	81.337	114.226	79.536	295.763	263.826	261.674	296.252
ENSMUSG00000073982.12	0	-1.37279	9.44368e-06	6.01967	3.84699e-07	2860	3544	2390	3314	842	848	941	894	110.112	112.163	79.43	111.972	28.458	33.422	35.071	33.487
ENSMUSG00000030978.11	0	-1.60584	9.44368e-06	6.09608	3.83829e-07	2162	4032	3732	3570	815	689	870	933	83.239	127.608	124.03	120.622	27.545	27.155	32.425	34.948
ENSMUSG00000004626.15	0	-1.64502	9.44368e-06	4.68554	3.69682e-07	1076	1572	1051	1351	293	266	279	374	41.427	49.752	34.929	45.647	9.903	10.484	10.398	14.009
ENSMUSG00000032526.12	0	1.29488	9.44368e-06	4.15035	3.81385e-07	309	307	381	331	655	589	606	623	11.897	9.716	12.662	11.184	22.137	23.214	22.586	23.336
ENSMUSG00000020097.15	0	-1.52369	9.44368e-06	6.94456	3.77011e-07	4490	7765	4885	6790	1553	1397	1763	1506	172.868	245.752	162.349	229.418	52.488	55.059	65.707	56.411
ENSMUSG00000020268.15	0	1.48216	9.44368e-06	4.04262	3.85046e-07	256	254	334	279	694	570	536	585	9.856	8.039	11.1	9.427	23.456	22.465	19.977	21.913
ENSMUSG00000062825.16	0	-1.49971	9.44368e-06	9.82597	3.75517e-07	31985	50862	46276	46256	10616	11221	11486	12961	1231.45	1609.72	1537.95	1562.88	358.796	442.246	428.086	485.488
ENSMUSG00000042029.8	0	-2.40741	9.44368e-06	5.09655	3.81917e-07	1319	2593	1603	2014	240	185	282	350	50.782	82.065	53.274	68.048	8.111	7.291	10.51	13.11
ENSMUSG00000045136.7	0	-2.44285	9.44368e-06	4.69679	3.71685e-07	1063	1873	1178	1585	134	223	220	199	40.926	59.278	39.15	53.553	4.529	8.789	8.199	7.454
ENSMUSG00000032783.10	0	-2.30534	9.44368e-06	2.80194	3.78928e-07	270	457	415	337	56	49	77	42	10.395	14.463	13.792	11.386	1.893	1.931	2.87	1.573
ENSMUSG00000026727.11	0	-1.05494	9.46667e-06	5.89381	3.89213e-07	2145	3219	2294	2793	994	821	975	991	82.584	101.877	76.239	94.369	33.595	32.358	36.338	37.12
ENSMUSG00000027715.10	0	-2.56659	9.46667e-06	5.11644	3.88973e-07	1206	2406	2062	2090	172	210	270	318	46.432	76.147	68.529	70.616	5.813	8.277	10.063	11.912
ENSMUSG00000029190.20	0	1.05463	9.46667e-06	7.01437	3.88144e-07	2683	2769	2819	2563	4692	3583	4412	4458	103.297	87.635	93.687	86.598	158.579	141.214	164.436	166.986
ENSMUSG00000031985.10	0	1.31968	9.46667e-06	7.94169	3.87249e-07	4374	4473	5365	3924	9845	8116	8423	8085	168.402	141.565	178.302	132.583	332.738	319.87	313.927	302.845
ENSMUSG00000006585.4	0	-2.39555	9.531e-06	4.1061	3.92956e-07	699	1139	934	970	90	137	180	122	26.912	36.048	31.041	32.774	3.042	5.399	6.709	4.57
ENSMUSG00000045382.7	0	-1.95752	9.57505e-06	5.06071	3.96229e-07	1209	2036	1446	2229	287	345	362	331	46.547	64.437	48.057	75.313	9.7	13.597	13.492	12.398
ENSMUSG00000023004.9	0	-1.26309	9.57506e-06	8.13751	3.96958e-07	9563	15714	11963	14788	3916	3929	4000	4335	368.182	497.328	397.581	499.651	132.352	154.851	149.081	162.379
ENSMUSG00000026956.16	0	-2.13314	9.59115e-06	5.34149	4.00543e-07	1593	3158	1652	2244	360	321	454	333	61.332	99.947	54.903	75.819	12.167	12.651	16.921	12.473
ENSMUSG00000039787.14	0	-1.8921	9.59115e-06	4.42959	3.99059e-07	970	1462	857	1101	210	235	255	186	37.346	46.27	28.482	37.2	7.098	9.262	9.504	6.967
ENSMUSG00000027536.7	0	1.22748	9.60612e-06	5.13864	4.0631e-07	653	626	758	681	1438	1077	1186	1155	25.141	19.812	25.192	23.009	48.601	42.447	44.202	43.264
ENSMUSG00000028603.16	0	1.26639	9.60612e-06	7.96412	4.09749e-07	4677	4544	5457	4203	9260	8065	8630	8629	180.068	143.812	181.359	142.009	312.966	317.86	321.642	323.221
ENSMUSG00000050212.5	0	-1.16499	9.60612e-06	4.68549	4.09937e-07	1056	1333	970	1234	404	385	374	382	40.657	42.188	32.237	41.694	13.654	15.174	13.939	14.309
ENSMUSG00000029718.15	0	-1.31969	9.60612e-06	7.6062	4.09079e-07	8078	11585	7249	9288	2744	2551	2971	2639	311.009	366.651	240.915	313.82	92.741	100.541	110.73	98.851
ENSMUSG00000032322.15	0	-1.59091	9.60612e-06	4.03625	4.09704e-07	619	866	805	889	175	177	196	243	23.832	27.408	26.754	30.037	5.915	6.976	7.305	9.102
ENSMUSG00000061983.8	0	-1.07911	9.60612e-06	8.89311	4.0746e-07	19359	24211	18249	21864	7632	7179	7897	7189	745.336	766.247	606.492	738.733	257.944	282.941	294.323	269.283
ENSMUSG00000011148.15	0	1.0115	9.60612e-06	6.98039	4.08531e-07	2529	2646	2947	2691	4964	3807	4027	3801	97.368	83.743	97.941	90.923	167.772	150.043	150.087	142.376
ENSMUSG00000022443.18	0	-1.36649	9.60612e-06	9.42378	4.05886e-07	23327	36999	35287	33816	8835	8641	9867	10177	898.106	1170.97	1172.74	1142.56	298.602	340.562	367.745	381.206
ENSMUSG00000024270.12	0	-1.91057	9.60612e-06	4.79503	4.08166e-07	959	1764	1363	1636	250	250	276	356	36.922	55.828	45.298	55.277	8.449	9.853	10.287	13.335
ENSMUSG00000022021.15	0	-2.62435	9.61662e-06	3.75261	4.11117e-07	461	1062	772	720	66	85	102	108	17.749	33.611	25.657	24.327	2.231	3.35	3.802	4.045
ENSMUSG00000039648.15	0	1.91909	9.69107e-06	4.79015	4.1617e-07	419	362	424	280	1227	1032	1069	973	16.132	11.457	14.091	9.461	41.47	40.674	39.842	36.446
ENSMUSG00000027305.10	0	1.2049	9.69107e-06	5.07027	4.16511e-07	679	649	666	622	1289	1083	1060	1166	26.142	20.54	22.134	21.016	43.565	42.684	39.506	43.676
ENSMUSG00000002068.17	0	-2.19648	9.76158e-06	2.54994	4.20284e-07	211	348	329	333	49	47	38	65	8.124	11.014	10.934	11.251	1.656	1.852	1.416	2.435
ENSMUSG00000020914.18	0	-2.72038	9.76577e-06	6.50586	4.2195e-07	3237	6144	5684	5631	391	489	680	765	124.627	194.45	188.903	190.258	13.215	19.273	25.344	28.655
ENSMUSG00000034055.17	0	1.01434	9.77371e-06	5.46217	4.23134e-07	841	955	1088	895	1554	1278	1448	1505	32.379	30.225	36.159	30.24	52.522	50.369	53.967	56.374
ENSMUSG00000025190.14	0	1.79519	9.77371e-06	9.1799	4.2378e-07	8371	7398	10485	7076	24695	19960	20908	22838	322.29	234.137	348.461	239.081	834.633	786.67	779.245	855.456
ENSMUSG00000022206.8	0	1.73358	9.77713e-06	3.85103	4.24672e-07	243	226	178	212	623	535	548	475	9.356	7.153	5.916	7.163	21.056	21.086	20.424	17.792
ENSMUSG00000031059.10	0	1.51443	9.82921e-06	7.94858	4.27682e-07	3817	3866	5191	3657	10076	9143	8574	8081	146.957	122.354	172.519	123.561	340.545	360.347	319.555	302.695
ENSMUSG00000037902.19	0	-1.65197	9.83544e-06	8.11478	4.32103e-07	11761	16742	10477	15785	2953	2972	3555	3588	452.807	529.863	348.195	533.338	99.804	117.133	132.496	134.398
ENSMUSG00000027774.17	0	1.13666	9.83544e-06	7.52173	4.3319e-07	3581	3506	4212	3507	6597	6022	6000	6127	137.871	110.96	139.983	118.493	222.963	237.341	223.621	229.503
ENSMUSG00000027861.14	0	1.39335	9.83544e-06	9.49797	4.31864e-07	13514	12614	13235	11861	27032	25121	24385	26011	520.299	399.217	439.855	400.755	913.618	990.077	908.834	974.309
ENSMUSG00000056737.15	0	-2.28762	9.83544e-06	6.9815	4.30563e-07	5052	9834	5636	7020	806	957	1120	1295	194.506	311.234	187.308	237.189	27.241	37.718	41.743	48.508
ENSMUSG00000057388.10	0	1.37388	9.83544e-06	4.36268	4.33169e-07	378	354	404	339	733	695	721	758	14.553	11.204	13.427	11.454	24.774	27.392	26.872	28.393
ENSMUSG00000056515.10	0	-1.61686	9.83544e-06	6.17958	4.32834e-07	3168	4436	2620	3973	816	839	882	937	121.97	140.394	87.074	134.238	27.579	33.067	32.872	35.098
ENSMUSG00000024487.6	0	-1.05451	9.85973e-06	5.49422	4.3501e-07	1597	2430	1766	2127	737	638	777	711	61.486	76.906	58.692	71.866	24.909	25.145	28.959	26.632
ENSMUSG00000043587.16	0	-1.48688	9.88374e-06	4.53808	4.37248e-07	893	1462	989	1103	278	321	306	279	34.381	46.27	32.869	37.268	9.396	12.651	11.405	10.451
ENSMUSG00000027499.13	0	1.1597	9.91243e-06	7.53852	4.40351e-07	3808	3737	3868	3382	6947	5685	5940	6633	146.611	118.271	128.55	114.27	234.792	224.059	221.385	248.456
ENSMUSG00000017309.12	0	1.48371	9.91872e-06	6.16438	4.42103e-07	1187	1318	1439	936	2952	2446	2499	2478	45.7	41.713	47.824	31.625	99.771	96.403	93.138	92.82
ENSMUSG00000021822.4	0	-1.8692	9.91872e-06	5.00433	4.4214e-07	1114	1830	1817	1801	281	293	346	419	42.89	57.917	60.387	60.852	9.497	11.548	12.895	15.695
ENSMUSG00000029683.8	0	1.12687	9.9565e-06	8.7179	4.45339e-07	8279	8524	9257	8054	16735	13045	13958	13042	318.748	269.774	307.649	272.126	565.604	514.134	520.217	488.522
ENSMUSG00000036943.10	0	-1.56447	1.00238e-05	6.42066	4.49872e-07	3125	5343	3461	4820	1036	878	1164	1156	120.315	169.099	115.024	162.856	35.014	34.604	43.383	43.301
ENSMUSG00000027955.17	0	-1.66781	1.01014e-05	6.80722	4.55661e-07	4965	6372	4135	6625	1295	1295	1507	1140	191.156	201.666	137.424	223.843	43.768	51.039	56.166	42.702
ENSMUSG00000048967.17	0	2.14524	1.01014e-05	2.89897	4.55322e-07	84	70	117	85	352	240	323	288	3.234	2.215	3.888	2.872	11.897	9.459	12.038	10.788
ENSMUSG00000010663.6	0	-1.15932	1.01014e-05	5.8634	4.5417e-07	2227	2719	2304	3168	943	879	812	883	85.741	86.053	76.572	107.039	31.871	34.643	30.263	33.075
ENSMUSG00000023992.15	0	-2.71664	1.01018e-05	6.48892	4.56449e-07	4826	6590	2969	5834	462	531	656	658	185.804	208.565	98.672	197.117	15.615	20.928	24.449	24.647
ENSMUSG00000032218.8	0	-2.66129	1.01071e-05	4.22039	4.57455e-07	762	1127	1181	1085	71	118	155	145	29.338	35.668	39.25	36.66	2.4	4.651	5.777	5.431
ENSMUSG00000095115.3	0	-1.007	1.01088e-05	7.35159	4.58302e-07	5294	7547	7447	8148	2800	2463	2849	2518	203.823	238.853	247.495	275.302	94.633	97.073	106.183	94.318
ENSMUSG00000046722.15	0	-1.16632	1.01279e-05	6.12752	4.61477e-07	2514	3685	2971	3422	962	1119	1022	1090	96.791	116.626	98.739	115.621	32.513	44.102	38.09	40.829
ENSMUSG00000025534.18	0	-1.73914	1.01279e-05	7.03167	4.61277e-07	4866	9133	5562	6856	1288	1377	1555	1659	187.345	289.048	184.849	231.648	43.531	54.271	57.955	62.142
ENSMUSG00000006519.12	0	-1.52854	1.01462e-05	6.93218	4.63084e-07	4774	7530	5000	6367	1320	1420	1717	1671	183.802	238.315	166.171	215.126	44.613	55.965	63.993	62.592
ENSMUSG00000039168.16	0	-1.79294	1.01757e-05	6.15601	4.65208e-07	3322	4540	2773	3716	652	743	929	784	127.899	143.685	92.159	125.555	22.036	29.283	34.624	29.367
ENSMUSG00000000168.11	0	1.45852	1.02148e-05	8.49133	4.67772e-07	6446	5737	7056	5409	14063	12208	12473	12996	248.176	181.569	234.501	182.757	475.296	481.146	464.871	486.799
ENSMUSG00000044252.19	0	1.18539	1.03092e-05	6.01092	4.72995e-07	1291	1286	1390	1105	2446	2014	2130	2202	49.704	40.7	46.196	37.335	82.669	79.376	79.386	82.482
ENSMUSG00000056201.9	0	-1.64319	1.03092e-05	8.60238	4.73663e-07	13123	24107	19226	20845	3935	4452	4847	5138	505.245	762.956	638.961	704.303	132.994	175.464	180.649	192.457
ENSMUSG00000004891.17	0	-1.68706	1.03375e-05	7.27382	4.75748e-07	4923	8958	7300	9818	1801	1859	1668	1830	189.539	283.509	242.61	331.727	60.87	73.268	62.167	68.547
ENSMUSG00000059824.13	0	2.55114	1.03761e-05	5.01998	4.79104e-07	417	289	280	217	1550	1249	1368	1286	16.055	9.146	9.306	7.332	52.386	49.226	50.986	48.17
ENSMUSG00000021474.10	0	-1.15148	1.03761e-05	4.71398	4.78636e-07	856	1389	1161	1305	447	353	376	415	32.957	43.96	38.585	44.093	15.108	13.913	14.014	15.545
ENSMUSG00000051378.11	0	-2.60496	1.0383e-05	3.17052	4.81e-07	382	607	487	502	56	32	74	82	14.707	19.211	16.185	16.961	1.893	1.261	2.758	3.072
ENSMUSG00000005981.12	0	1.06831	1.0383e-05	7.30686	4.80324e-07	3121	3191	3783	3098	5891	4679	5313	5175	120.161	100.991	125.725	104.674	199.102	184.41	198.017	193.843
ENSMUSG00000027339.16	0	-1.39375	1.04087e-05	5.90259	4.85327e-07	2131	3612	2427	3153	750	751	853	861	82.045	114.315	80.659	106.532	25.348	29.599	31.791	32.251
ENSMUSG00000027605.19	0	1.18454	1.04087e-05	5.10321	4.85359e-07	686	656	648	715	1312	1174	1078	1116	26.411	20.762	21.536	24.158	44.343	46.27	40.177	41.803
ENSMUSG00000027506.16	0	-1.58305	1.04162e-05	6.65976	4.91257e-07	3769	6332	4064	5661	1096	1218	1379	1237	145.109	200.4	135.064	191.272	37.042	48.004	51.396	46.335
ENSMUSG00000028470.11	0	1.53587	1.04162e-05	5.38294	4.88425e-07	680	708	829	544	1714	1495	1509	1372	26.18	22.407	27.551	18.38	57.929	58.921	56.241	51.392
ENSMUSG00000025366.9	0	-1.33772	1.04162e-05	7.01741	4.88147e-07	4741	8072	5070	6405	1743	1728	1851	1851	182.532	255.469	168.498	216.41	58.909	68.104	68.987	69.334
ENSMUSG00000022098.11	0	-1.0597	1.04162e-05	7.8666	4.90547e-07	7960	12057	11261	9876	3578	3488	4096	3632	306.466	381.589	374.251	333.687	120.928	137.47	152.659	136.046
ENSMUSG00000022840.10	0	1.56287	1.04162e-05	7.03897	4.90983e-07	2341	1846	2349	1975	5332	4252	4759	4952	90.13	58.424	78.067	66.731	180.209	167.581	177.369	185.49
ENSMUSG00000025203.7	0	-1.833	1.04162e-05	7.11432	4.90819e-07	5870	7068	5422	9718	1677	1293	1378	1609	225.999	223.693	180.196	328.348	56.679	50.96	51.358	60.269
ENSMUSG00000048126.17	0	-1.75771	1.042e-05	8.62113	4.92585e-07	14347	27714	15682	22161	4641	3983	4920	4075	552.37	877.113	521.179	748.768	156.855	156.979	183.369	152.64
ENSMUSG00000001034.18	0	-1.05432	1.042e-05	4.93162	4.93018e-07	1004	1610	1304	1446	487	474	483	488	38.655	50.954	43.337	48.857	16.459	18.681	18.002	18.279
ENSMUSG00000027775.10	0	-1.4073	1.04741e-05	6.43696	4.96632e-07	2914	5567	3779	4249	1119	1138	1241	1131	112.191	176.188	125.592	143.564	37.82	44.851	46.252	42.365
ENSMUSG00000025283.16	0	-1.41364	1.04847e-05	6.51211	4.98473e-07	4000	5162	3306	4732	1166	1244	1243	1204	154.003	163.371	109.872	159.883	39.408	49.029	46.327	45.099
ENSMUSG00000042529.15	0	1.49774	1.05208e-05	4.95571	5.00989e-07	529	444	533	581	1343	993	1031	1143	20.367	14.052	17.714	19.631	45.39	39.136	38.426	42.814
ENSMUSG00000027533.11	0	-2.54576	1.05223e-05	7.36657	5.02663e-07	6932	14835	6590	8759	1106	1222	1404	975	266.887	469.509	219.014	295.946	37.38	48.162	52.327	36.521
ENSMUSG00000001983.8	0	1.39557	1.05223e-05	5.23365	5.02265e-07	699	637	729	599	1453	1339	1198	1352	26.912	20.16	24.228	20.239	49.108	52.773	44.65	50.643
ENSMUSG00000017550.15	0	-1.66845	1.05506e-05	2.99686	5.04837e-07	288	452	429	386	91	100	99	76	11.088	14.305	14.257	13.042	3.076	3.941	3.69	2.847
ENSMUSG00000049804.10	0	-1.09733	1.05822e-05	4.69726	5.09551e-07	923	1206	1202	1244	405	391	453	360	35.536	38.168	39.948	42.032	13.688	15.41	16.883	13.485
ENSMUSG00000026930.16	0	1.36238	1.05822e-05	7.11712	5.08071e-07	2482	2273	2919	2327	5690	4793	4500	4638	95.559	71.938	97.011	78.624	192.309	188.903	167.716	173.728
ENSMUSG00000035268.15	0	1.05159	1.05822e-05	7.50918	5.09232e-07	3682	3548	4216	3832	6721	5575	5943	5881	141.76	112.29	140.116	129.474	227.154	219.724	221.497	220.288
ENSMUSG00000031146.7	0	-1.08926	1.05895e-05	6.16855	5.12932e-07	2323	3929	3291	3250	1105	1051	1128	1207	89.437	124.348	109.374	109.81	37.346	41.422	42.041	45.211
ENSMUSG00000079426.14	0	-1.19327	1.05895e-05	5.5088	5.13873e-07	1829	2328	1880	2162	599	686	669	739	70.418	73.678	62.48	73.049	20.245	27.037	24.934	27.681
ENSMUSG00000021624.10	0	-2.69222	1.05895e-05	5.0654	5.13931e-07	1604	2791	1275	1877	162	200	274	233	61.755	88.332	42.374	63.419	5.475	7.882	10.212	8.728
ENSMUSG00000040618.8	0	-1.00948	1.05895e-05	5.27692	5.13296e-07	1436	2010	1519	1757	758	541	637	588	55.287	63.614	50.483	59.365	25.619	21.322	23.741	22.025
ENSMUSG00000091243.3	0	-1.64644	1.05895e-05	4.92932	5.14732e-07	1070	1667	1476	1794	302	329	408	393	41.196	52.758	49.054	60.615	10.207	12.967	15.206	14.721
ENSMUSG00000032010.16	0	1.69671	1.06234e-05	5.60373	5.17437e-07	716	678	887	674	2304	1781	1448	1780	27.567	21.458	29.479	22.773	77.87	70.193	53.967	66.674
ENSMUSG00000031821.12	0	-2.23924	1.06338e-05	3.10335	5.1961e-07	301	562	455	504	54	84	71	77	11.589	17.787	15.122	17.029	1.825	3.311	2.646	2.884
ENSMUSG00000022500.16	0	-1.84751	1.06338e-05	6.6643	5.20125e-07	4190	6454	4355	5697	846	1040	1071	1329	161.318	204.261	144.735	192.488	28.593	40.989	39.916	49.781
ENSMUSG00000032388.8	0	-1.10919	1.06464e-05	5.28139	5.21549e-07	1574	2120	1492	1695	648	577	549	631	60.6	67.095	49.585	57.27	21.901	22.741	20.461	23.636
ENSMUSG00000032400.19	0	-2.37844	1.06684e-05	3.11683	5.23437e-07	313	567	510	477	47	58	82	80	12.051	17.945	16.949	16.117	1.588	2.286	3.056	2.997
ENSMUSG00000024645.6	0	1.1891	1.06864e-05	4.95162	5.25135e-07	622	588	648	570	1178	957	1016	1072	23.947	18.609	21.536	19.259	39.814	37.718	37.867	40.155
ENSMUSG00000002233.14	0	-1.35236	1.07171e-05	7.05654	5.29838e-07	4582	7087	6022	7293	1630	1940	1927	1797	176.41	224.295	200.137	246.413	55.09	76.46	71.82	67.311
ENSMUSG00000030861.16	0	1.24186	1.07171e-05	7.23637	5.31533e-07	2865	2903	3280	2500	5841	4387	5321	5284	110.305	91.876	109.008	84.469	197.412	172.902	198.315	197.926
ENSMUSG00000036256.14	0	-1.21097	1.0739e-05	9.06868	5.33436e-07	21708	26983	22039	26566	7910	7829	9025	6924	835.774	853.978	732.449	897.602	267.339	308.559	336.364	259.356
ENSMUSG00000038400.16	0	-1.54679	1.08396e-05	6.68764	5.39261e-07	4771	4638	4060	6312	1318	1217	1369	1236	183.687	146.787	134.931	213.268	44.545	47.965	51.023	46.298
ENSMUSG00000090841.3	0	-1.14236	1.08848e-05	8.03511	5.42337e-07	9157	14034	11283	12663	3656	4090	4010	4190	352.551	444.158	374.982	427.853	123.564	161.196	149.454	156.947
ENSMUSG00000026430.17	0	-1.23682	1.09119e-05	4.05393	5.47004e-07	676	858	643	825	257	222	264	219	26.026	27.155	21.37	27.875	8.686	8.75	9.839	8.203
ENSMUSG00000025130.12	0	-1.13263	1.09119e-05	9.47854	5.46324e-07	26008	39730	28841	33324	11426	10030	11675	10664	1001.33	1257.4	958.508	1125.94	386.172	395.306	435.13	399.448
ENSMUSG00000035944.18	0	1.43485	1.09422e-05	4.81288	5.49355e-07	532	499	498	422	1135	867	1080	953	20.482	15.793	16.551	14.258	38.36	34.17	40.252	35.697
ENSMUSG00000026288.15	0	-1.68832	1.10857e-05	6.20435	5.61146e-07	2848	4532	3094	4211	715	775	888	1021	109.65	143.432	102.827	142.28	24.165	30.545	33.096	38.244
ENSMUSG00000038671.16	0	1.06685	1.10857e-05	5.53629	5.65351e-07	853	939	1139	950	1632	1534	1556	1430	32.841	29.718	37.854	32.098	55.158	60.459	57.992	53.564
ENSMUSG00000045328.12	0	-2.51241	1.10857e-05	4.5502	5.61198e-07	887	1615	1299	1387	153	102	240	185	34.15	51.113	43.171	46.863	5.171	4.02	8.945	6.93
ENSMUSG00000033467.13	0	-1.33946	1.10857e-05	5.18015	5.66464e-07	1462	1927	1546	1792	419	485	535	555	56.288	60.987	51.38	60.547	14.161	19.115	19.94	20.789
ENSMUSG00000029414.12	0	-2.62498	1.10857e-05	3.6958	5.67522e-07	407	844	756	885	83	57	102	107	15.67	26.712	25.125	29.902	2.805	2.247	3.802	4.008
ENSMUSG00000043131.15	0	-1.04545	1.10857e-05	6.93237	5.66518e-07	4203	6273	5225	5753	1776	1926	2046	2025	161.819	198.532	173.649	194.38	60.025	75.908	76.255	75.852
ENSMUSG00000037049.10	0	1.01289	1.10857e-05	7.42613	5.58472e-07	3611	3584	3881	3611	6566	5359	5272	5387	139.026	113.429	128.982	122.007	221.915	211.211	196.489	201.784
ENSMUSG00000035293.14	0	-1.13767	1.10857e-05	4.35727	5.62172e-07	677	1112	939	934	327	316	302	300	26.065	35.193	31.207	31.558	11.052	12.454	11.256	11.237
novelGene_6215	0	-1.69593	1.10857e-05	3.29074	5.65271e-07	375	464	560	513	128	110	87	120	14.438	14.685	18.611	17.333	4.326	4.335	3.243	4.495
ENSMUSG00000039153.18	0	-1.95044	1.10857e-05	3.40352	5.67372e-07	450	754	526	432	116	84	98	122	17.325	23.863	17.481	14.596	3.921	3.311	3.652	4.57
ENSMUSG00000024816.13	0	-1.10457	1.10857e-05	5.29836	5.6676e-07	1314	2061	1611	2013	614	581	606	635	50.59	65.228	53.54	68.014	20.752	22.899	22.586	23.786
ENSMUSG00000026207.17	0	1.15521	1.11006e-05	8.63724	5.69978e-07	7575	7265	8878	8083	14624	12276	13083	13922	291.643	229.928	295.054	273.105	494.257	483.826	487.606	521.484
ENSMUSG00000034708.13	0	-1.87739	1.11006e-05	9.00261	5.69357e-07	21988	35421	18681	29311	5032	4869	6025	5532	846.554	1121.03	620.849	990.349	170.07	191.899	224.553	207.215
ENSMUSG00000015112.16	0	1.6103	1.11031e-05	7.11627	5.70948e-07	2394	1903	2475	1991	5936	5012	4968	4605	92.171	60.228	82.255	67.271	200.623	197.535	185.158	172.492
ENSMUSG00000018378.14	0	1.11695	1.11094e-05	6.43543	5.72964e-07	1820	1644	1802	1753	3181	2765	2811	2859	70.071	52.031	59.888	59.23	107.51	108.975	104.767	107.091
ENSMUSG00000021185.17	0	1.05063	1.11247e-05	5.45676	5.75443e-07	925	987	950	827	1670	1356	1372	1418	35.613	31.237	31.573	27.942	56.442	53.443	51.135	53.115
ENSMUSG00000028295.15	0	1.28	1.11369e-05	4.5648	5.77503e-07	440	464	493	385	812	758	878	835	16.94	14.685	16.384	13.008	27.444	29.875	32.723	31.277
ENSMUSG00000020022.18	0	1.57555	1.11369e-05	7.35763	5.77916e-07	2428	2382	3465	2356	6576	6091	5585	5808	93.48	75.387	115.157	79.604	222.253	240.06	208.154	217.554
ENSMUSG00000050989.11	0	-1.09048	1.11577e-05	6.29238	5.81055e-07	3209	4034	2945	3623	1175	1230	1214	1265	123.549	127.671	97.875	122.413	39.712	48.477	45.246	47.384
ENSMUSG00000031934.15	0	-2.0973	1.11577e-05	3.89454	5.81427e-07	673	1017	665	750	116	122	189	117	25.911	32.187	22.101	25.341	3.921	4.808	7.044	4.383
ENSMUSG00000021477.10	0	-1.12402	1.11789e-05	8.27434	5.85052e-07	11265	18083	12405	13704	4891	4242	4937	5007	433.711	572.304	412.271	463.026	165.304	167.187	184.003	187.55
ENSMUSG00000038181.17	0	-1.25116	1.12184e-05	5.09546	5.89679e-07	1117	1947	1535	1686	498	421	522	533	43.005	61.62	51.015	56.966	16.831	16.593	19.455	19.965
ENSMUSG00000045679.15	0	-1.72836	1.12184e-05	3.99213	5.89608e-07	647	1055	596	865	173	169	186	186	24.91	33.389	19.808	29.226	5.847	6.661	6.932	6.967
ENSMUSG00000022385.12	0	-2.77872	1.12184e-05	3.56108	5.8941e-07	469	807	793	582	49	56	108	75	18.057	25.541	26.355	19.664	1.656	2.207	4.025	2.809
ENSMUSG00000097183.3	0	-1.80363	1.12333e-05	2.34854	5.95675e-07	223	256	265	251	57	63	54	41	8.586	8.102	8.807	8.481	1.926	2.483	2.013	1.536
ENSMUSG00000028737.16	0	2.01789	1.12333e-05	5.80193	5.92798e-07	752	608	928	545	2344	2097	2093	2240	28.953	19.242	30.841	18.414	79.222	82.648	78.007	83.905
ENSMUSG00000033685.14	0	-1.44191	1.12333e-05	7.75801	5.96443e-07	9336	12196	8190	11355	2559	2703	2890	3210	359.443	385.988	272.188	383.659	86.488	106.532	107.711	120.239
ENSMUSG00000043895.7	0	-1.75196	1.12333e-05	5.30727	5.92383e-07	1659	2627	1494	2163	383	428	477	473	63.873	83.141	49.652	73.083	12.944	16.868	17.778	17.717
ENSMUSG00000024120.13	0	1.60884	1.12333e-05	7.68534	5.94444e-07	3088	2921	4252	2833	8806	6941	7159	7554	118.89	92.446	141.312	95.72	297.622	273.561	266.817	282.955
ENSMUSG00000048612.17	0	-1.90142	1.12333e-05	6.84345	5.94745e-07	4327	7981	5212	6232	978	983	1360	1408	166.593	252.588	173.217	210.565	33.054	38.742	50.687	52.74
ENSMUSG00000071347.4	0	1.4715	1.14953e-05	4.72956	6.13854e-07	427	445	536	409	1166	969	810	887	16.44	14.084	17.814	13.819	39.408	38.191	30.189	33.225
ENSMUSG00000048234.14	0	-1.63414	1.15093e-05	5.53273	6.15477e-07	1491	2952	2263	2474	500	516	541	638	57.405	93.427	75.209	83.591	16.899	20.337	20.163	23.898
ENSMUSG00000038312.11	0	-1.13266	1.1545e-05	4.76045	6.28717e-07	1063	1489	1043	1225	488	395	403	373	40.926	47.125	34.663	41.39	16.493	15.568	15.02	13.972
ENSMUSG00000027661.5	0	-1.63643	1.1545e-05	3.13028	6.30139e-07	385	459	385	458	87	90	119	113	14.823	14.527	12.795	15.475	2.94	3.547	4.435	4.233
ENSMUSG00000034317.15	0	-2.43194	1.1545e-05	3.70154	6.31972e-07	561	921	602	744	71	76	108	136	21.599	29.148	20.007	25.138	2.4	2.995	4.025	5.094
ENSMUSG00000033400.15	0	1.414	1.1545e-05	8.0374	6.31806e-07	4712	4284	5407	4019	10795	8217	9296	9249	181.415	135.583	179.697	135.792	364.846	323.851	346.464	346.445
novelGene_ENSMUSG00000030335.7_AS	0	1.47209	1.1545e-05	2.46847	6.32394e-07	85	95	106	94	218	203	201	176	3.273	3.007	3.523	3.176	7.368	8.001	7.491	6.593
ENSMUSG00000030346.17	0	-2.27193	1.1545e-05	2.91129	6.3072e-07	317	412	450	403	39	65	68	73	12.205	13.039	14.955	13.616	1.318	2.562	2.534	2.734
ENSMUSG00000057706.8	0	-1.257	1.1545e-05	3.38377	6.2462e-07	435	487	480	477	154	144	166	131	16.748	15.413	15.952	16.117	5.205	5.675	6.187	4.907
ENSMUSG00000025486.18	0	1.44662	1.1545e-05	4.61154	6.33191e-07	434	429	466	362	847	887	953	811	16.709	13.577	15.487	12.231	28.627	34.959	35.519	30.378
ENSMUSG00000031543.19	0	1.63784	1.1545e-05	7.44348	6.23828e-07	2985	2361	3040	2446	7056	6414	5709	6632	114.925	74.723	101.032	82.645	238.476	252.791	212.776	248.419
ENSMUSG00000021614.17	0	-1.68937	1.1545e-05	6.77759	6.30824e-07	4158	6810	5060	5856	1019	1098	1454	1488	160.086	215.528	168.165	197.86	34.44	43.275	54.191	55.737
ENSMUSG00000047407.18	0	-1.79269	1.1545e-05	4.40415	6.30976e-07	755	1343	915	1263	234	226	275	186	29.068	42.504	30.409	42.674	7.909	8.907	10.249	6.967
ENSMUSG00000024663.21	0	-1.40175	1.1545e-05	6.12796	6.25564e-07	2616	4202	2746	3676	862	852	1055	977	100.718	132.988	91.261	124.203	29.134	33.579	39.32	36.596
ENSMUSG00000069769.14	0	1.09056	1.15576e-05	6.55007	6.34762e-07	1842	1752	2139	1984	3469	2712	3234	3111	70.918	55.449	71.088	67.035	117.244	106.886	120.532	116.531
ENSMUSG00000026308.9	0	1.05312	1.15747e-05	6.30295	6.36582e-07	1414	1616	1626	2003	3079	2405	2442	2545	54.44	51.144	54.039	67.677	104.063	94.787	91.014	95.33
ENSMUSG00000040945.14	0	-1.21602	1.15972e-05	6.52621	6.39043e-07	3084	4586	4515	4617	1236	1257	1384	1533	118.736	145.141	150.053	155.997	41.774	49.541	51.582	57.422
ENSMUSG00000023940.15	0	-2.49064	1.15972e-05	2.60335	6.39587e-07	254	369	368	314	32	34	67	41	9.779	11.678	12.23	10.609	1.082	1.34	2.497	1.536
ENSMUSG00000069662.6	0	-1.38395	1.1672e-05	8.0755	6.45483e-07	11786	14629	9814	14332	3480	3577	3955	3585	453.77	462.989	326.161	484.244	117.616	140.978	147.404	134.285
ENSMUSG00000039063.6	0	2.09726	1.17125e-05	4.38257	6.50104e-07	291	209	306	206	924	750	920	733	11.204	6.615	10.17	6.96	31.229	29.559	34.289	27.456
ENSMUSG00000026895.8	0	1.57402	1.17125e-05	7.75066	6.5091e-07	3249	3167	4559	2987	8732	7729	7523	7628	125.089	100.232	151.515	100.924	295.121	304.618	280.384	285.726
ENSMUSG00000027750.17	0	-3.29189	1.17125e-05	10.2051	6.51289e-07	72730	91455	44587	68448	5593	5015	7624	3227	2800.16	2894.43	1481.82	2312.7	189.03	197.653	284.148	120.876
ENSMUSG00000028789.17	0	-1.65808	1.17125e-05	2.97144	6.49779e-07	328	440	332	419	108	68	106	82	12.628	13.925	11.034	14.157	3.65	2.68	3.951	3.072
ENSMUSG00000019975.13	0	-1.19389	1.17824e-05	5.433	6.5697e-07	1471	2275	1977	2107	632	520	727	689	56.635	72.001	65.704	71.191	21.36	20.494	27.095	25.808
ENSMUSG00000020886.18	0	-1.30979	1.18402e-05	4.67004	6.61992e-07	929	1347	1038	1391	332	357	386	346	35.767	42.631	34.497	46.999	11.221	14.07	14.386	12.96
ENSMUSG00000025188.16	0	-1.44973	1.18402e-05	4.07352	6.61753e-07	575	1038	703	888	237	215	223	201	22.138	32.851	23.364	30.003	8.01	8.474	8.311	7.529
ENSMUSG00000004707.15	0	-2.59888	1.19041e-05	4.50284	6.68537e-07	1028	1613	848	1552	122	122	199	179	39.579	51.049	28.183	52.438	4.123	4.808	7.417	6.705
ENSMUSG00000017817.12	0	1.6873	1.19041e-05	9.47078	6.70092e-07	11271	9324	12852	9655	28048	26020	24879	27079	433.942	295.093	427.126	326.22	947.956	1025.51	927.245	1014.31
ENSMUSG00000026204.16	0	-1.77039	1.19058e-05	4.7982	6.71096e-07	932	1508	1782	1374	325	250	372	284	35.883	47.726	59.223	46.424	10.984	9.853	13.865	10.638
ENSMUSG00000027654.3	0	-2.37673	1.19064e-05	3.20398	6.72939e-07	371	621	506	483	54	49	93	89	14.284	19.654	16.817	16.319	1.825	1.931	3.466	3.334
ENSMUSG00000044792.8	0	1.48371	1.19064e-05	7.54595	6.72819e-07	3312	2932	3688	2703	7308	6856	6434	6365	127.514	92.794	122.568	91.328	246.993	270.211	239.796	238.417
ENSMUSG00000024866.11	0	1.62824	1.19074e-05	3.91004	6.74805e-07	231	211	274	232	682	572	498	482	8.894	6.678	9.106	7.839	23.05	22.544	18.561	18.055
ENSMUSG00000044700.16	0	1.62305	1.20017e-05	6.81726	6.82041e-07	1713	1516	2299	1583	4835	3916	3965	4009	65.952	47.979	76.405	53.486	163.412	154.339	147.776	150.167
ENSMUSG00000005054.8	0	-1.90325	1.20017e-05	5.79924	6.82889e-07	1899	4044	2510	3096	484	547	639	614	73.113	127.987	83.418	104.607	16.358	21.559	23.816	22.999
ENSMUSG00000032536.13	0	1.2245	1.2088e-05	8.84446	6.90556e-07	8689	8334	10185	8268	17313	14264	15402	16195	334.533	263.76	338.491	279.356	585.139	562.177	574.036	606.625
novelGene_3524	0	1.5826	1.21037e-05	2.95478	6.92376e-07	117	144	114	129	377	229	264	279	4.505	4.557	3.789	4.359	12.742	9.025	9.839	10.451
ENSMUSG00000041355.14	0	-1.01893	1.21146e-05	6.52468	6.93919e-07	2978	4869	4169	4094	1501	1358	1439	1650	114.655	154.098	138.554	138.327	50.73	53.522	53.632	61.805
ENSMUSG00000051220.3	0	-2.30355	1.21738e-05	2.88616	7.04811e-07	275	470	371	455	42	51	76	68	10.588	14.875	12.33	15.373	1.42	2.01	2.833	2.547
ENSMUSG00000026202.14	0	1.35929	1.21738e-05	8.81565	7.06566e-07	8507	7810	7091	9079	16898	14208	15450	17028	327.526	247.177	235.664	306.758	571.113	559.97	575.825	637.828
ENSMUSG00000027422.16	0	-1.02356	1.21738e-05	8.39723	7.0812e-07	11032	17686	15166	15207	5356	4895	5749	5756	424.74	559.739	504.03	513.808	181.02	192.923	214.266	215.606
ENSMUSG00000027765.7	0	2.17036	1.21738e-05	4.21163	7.09302e-07	269	188	231	173	817	798	664	695	10.357	5.95	7.677	5.845	27.613	31.451	24.747	26.033
ENSMUSG00000037411.11	0	-2.96843	1.21738e-05	7.86823	7.09349e-07	6954	14070	15445	18091	969	1115	1344	1724	267.734	445.298	513.303	611.252	32.75	43.945	50.091	64.577
ENSMUSG00000034957.11	0	-2.18868	1.21738e-05	6.32295	7.09289e-07	3411	5764	2768	5218	657	596	774	785	131.326	182.423	91.992	176.304	22.205	23.49	28.847	29.404
ENSMUSG00000054717.8	0	-1.73343	1.21738e-05	5.66924	6.98295e-07	1668	3009	2798	2760	477	539	697	575	64.219	95.231	92.989	93.254	16.121	21.243	25.977	21.538
ENSMUSG00000041654.16	0	-1.76938	1.21738e-05	4.04088	7.09121e-07	619	1151	741	794	160	199	173	188	23.832	36.428	24.627	26.827	5.408	7.843	6.448	7.042
ENSMUSG00000039529.10	0	-1.23228	1.21738e-05	5.1805	7.04205e-07	1143	1843	1921	1723	535	481	534	562	44.006	58.329	63.843	58.216	18.082	18.957	19.902	21.051
ENSMUSG00000026238.15	0	-1.0345	1.21837e-05	8.23317	7.10855e-07	11381	14219	13815	13048	4336	4873	4976	5062	438.177	450.013	459.131	440.861	146.547	192.056	185.457	189.61
ENSMUSG00000022210.8	0	1.60532	1.21948e-05	6.0286	7.12528e-07	952	909	1377	928	2637	2217	2591	2202	36.653	28.769	45.764	31.355	89.124	87.377	96.567	82.482
ENSMUSG00000027367.17	0	1.52431	1.22112e-05	7.56181	7.15834e-07	3247	2793	3783	2685	7467	6323	6719	6995	125.012	88.395	125.725	90.72	252.367	249.204	250.418	262.016
ENSMUSG00000036622.16	0	-1.34609	1.22414e-05	6.93165	7.18877e-07	4933	7185	4302	6392	1775	1617	1759	1593	189.924	227.396	142.974	215.971	59.991	63.73	65.558	59.67
ENSMUSG00000025825.13	0	1.1078	1.22698e-05	6.43614	7.21481e-07	1618	1815	2120	1546	3098	2652	2843	3005	62.294	57.442	70.457	52.236	104.705	104.521	105.959	112.56
ENSMUSG00000050556.10	0	1.67077	1.2275e-05	6.31246	7.2272e-07	1296	1080	1483	1012	3234	2594	2898	3150	49.897	34.181	49.286	34.193	109.302	102.236	108.009	117.991
ENSMUSG00000020897.13	0	-2.55412	1.23051e-05	4.1184	7.25428e-07	659	1175	1010	1003	76	106	138	166	25.372	37.187	33.567	33.889	2.569	4.178	5.143	6.218
ENSMUSG00000038132.7	0	1.5895	1.23707e-05	7.39162	7.30235e-07	2702	2298	3337	2419	7388	5690	5901	5808	104.029	72.729	110.903	81.732	249.697	224.256	219.931	217.554
ENSMUSG00000022488.10	0	-1.78776	1.24461e-05	6.79448	7.35634e-07	4687	6741	4382	6598	986	1104	1341	1423	180.453	213.344	145.632	222.931	33.324	43.511	49.979	53.302
ENSMUSG00000043998.11	0	-1.02553	1.24551e-05	6.04369	7.37113e-07	2042	3394	2930	3198	1085	983	1116	1064	78.618	107.416	97.376	108.053	36.67	38.742	41.594	39.855
ENSMUSG00000038370.7	0	1.89913	1.25234e-05	7.04378	7.45917e-07	1946	1446	2225	1516	5347	4550	5013	5495	74.922	45.764	73.946	51.222	180.716	179.326	186.836	205.829
ENSMUSG00000031709.16	0	-1.65503	1.25234e-05	4.65402	7.45213e-07	820	1576	1092	1504	287	276	297	319	31.571	49.878	36.292	50.817	9.7	10.878	11.069	11.949
ENSMUSG00000071547.5	0	-1.08152	1.25912e-05	5.68666	7.50913e-07	1681	2677	2469	2295	807	861	771	781	64.72	84.724	82.055	77.543	27.275	33.934	28.735	29.254
ENSMUSG00000003809.15	0	1.59779	1.26619e-05	5.73446	7.56092e-07	913	784	1001	694	2230	1694	2023	1923	35.151	24.813	33.267	23.449	75.369	66.764	75.398	72.031
ENSMUSG00000028766.11	0	1.1953	1.26671e-05	5.27869	7.57366e-07	743	744	829	727	1287	1238	1263	1497	28.606	23.547	27.551	24.564	43.498	48.792	47.072	56.074
ENSMUSG00000063605.6	0	-1.06417	1.26805e-05	4.47623	7.59133e-07	865	1091	868	1062	405	307	377	318	33.303	34.529	28.847	35.882	13.688	12.1	14.051	11.912
ENSMUSG00000078945.11	0	-1.57905	1.26941e-05	3.89625	7.6091e-07	627	919	593	737	167	153	208	195	24.14	29.085	19.708	24.901	5.644	6.03	7.752	7.304
ENSMUSG00000036246.15	0	-1.22296	1.27269e-05	5.4167	7.63847e-07	1476	2251	1826	2234	568	635	616	672	56.827	71.241	60.686	75.482	19.197	25.027	22.958	25.171
ENSMUSG00000040990.18	0	1.13291	1.27644e-05	6.95251	7.69009e-07	2521	2963	2208	2338	4216	3991	3952	4487	97.06	93.775	73.381	78.995	142.491	157.295	147.292	168.072
ENSMUSG00000066800.12	0	-1.14132	1.28276e-05	4.71479	7.73791e-07	982	1519	1065	1125	411	361	440	385	37.808	48.074	35.394	38.011	13.891	14.228	16.399	14.421
ENSMUSG00000001829.18	0	1.3019	1.28497e-05	6.38428	7.76102e-07	1448	1410	1924	1435	3236	2791	2716	2914	55.749	44.625	63.943	48.485	109.369	110	101.226	109.151
ENSMUSG00000027496.16	0	-2.71311	1.28648e-05	3.7062	7.79953e-07	436	938	826	738	88	48	80	118	16.786	29.687	27.451	24.935	2.974	1.892	2.982	4.42
ENSMUSG00000039062.16	0	-1.93999	1.28648e-05	6.27486	7.786e-07	3411	5705	2635	4286	838	744	842	707	131.326	180.556	87.572	144.814	28.322	29.323	31.382	26.483
ENSMUSG00000043323.18	0	1.0776	1.29347e-05	6.43464	7.86158e-07	1650	1674	2115	1741	3215	2566	2993	2754	63.526	52.98	70.29	58.824	108.659	101.132	111.55	103.158
ENSMUSG00000031697.13	0	-1.04891	1.30646e-05	3.49564	7.95194e-07	413	567	481	495	190	170	187	165	15.901	17.945	15.986	16.725	6.422	6.7	6.97	6.181
ENSMUSG00000025877.15	0	-2.39456	1.30646e-05	5.22726	7.96039e-07	1322	3087	1746	2120	226	255	325	355	50.898	97.7	58.027	71.63	7.638	10.05	12.113	13.297
ENSMUSG00000031352.11	0	1.06989	1.31196e-05	5.95573	8.02878e-07	1334	1222	1323	1269	2325	1925	2011	1991	51.36	38.675	43.969	42.877	78.58	75.869	74.95	74.578
ENSMUSG00000020744.14	0	1.09916	1.31196e-05	5.39535	8.03383e-07	802	813	1005	838	1524	1384	1310	1404	30.878	25.73	33.4	28.314	51.508	54.547	48.824	52.59
ENSMUSG00000052942.14	0	-1.95138	1.31196e-05	2.64071	8.01831e-07	198	403	356	311	62	59	56	67	7.623	12.754	11.831	10.508	2.095	2.325	2.087	2.51
ENSMUSG00000005469.11	0	1.07931	1.32193e-05	8.34171	8.10496e-07	6857	6488	6571	6897	11707	10641	10045	10750	263.999	205.337	218.382	233.033	395.669	419.387	374.379	402.669
ENSMUSG00000028007.14	0	-1.2992	1.32903e-05	4.27113	8.16872e-07	637	1117	861	957	291	223	291	282	24.525	35.352	28.615	32.335	9.835	8.789	10.846	10.563
ENSMUSG00000060882.6	0	2.48071	1.32903e-05	4.44656	8.16105e-07	248	153	284	162	1014	832	857	935	9.548	4.842	9.439	5.474	34.271	32.791	31.941	35.023
ENSMUSG00000059498.14	0	-1.5135	1.32948e-05	6.29636	8.21285e-07	3633	4415	2947	4054	864	921	1082	1105	139.873	139.729	97.941	136.975	29.201	36.299	40.326	41.391
ENSMUSG00000029661.17	0	-2.2327	1.32948e-05	11.6555	8.24136e-07	135568	217011	166669	176287	23478	26421	33120	27401	5219.47	6868.12	5539.12	5956.32	793.501	1041.31	1234.39	1026.38
ENSMUSG00000033735.10	0	1.00997	1.32948e-05	6.24128	8.214e-07	1331	1696	1964	1531	2716	2403	2524	2269	51.244	53.676	65.272	51.729	91.794	94.708	94.07	84.991
ENSMUSG00000030122.13	0	-1.00053	1.32948e-05	8.17429	8.20599e-07	11002	14957	10704	13419	5070	4579	4957	4255	423.585	473.37	355.739	453.396	171.354	180.469	184.748	159.382
ENSMUSG00000032012.10	0	-1.30874	1.32948e-05	3.81902	8.18886e-07	491	697	671	736	182	186	199	218	18.904	22.059	22.3	24.868	6.151	7.331	7.417	8.166
ENSMUSG00000024164.16	0	1.15772	1.32948e-05	8.69584	8.24139e-07	6582	8469	8112	10243	13816	13527	15002	13672	253.412	268.033	269.596	346.087	466.948	533.13	559.128	512.12
ENSMUSG00000028680.15	0	-1.43286	1.33355e-05	3.77719	8.27761e-07	504	660	678	733	169	173	162	212	19.404	20.888	22.533	24.766	5.712	6.818	6.038	7.941
ENSMUSG00000038240.14	0	1.44933	1.33942e-05	4.3909	8.33445e-07	352	350	445	304	822	661	786	748	13.552	11.077	14.789	10.271	27.782	26.052	29.294	28.018
ENSMUSG00000025791.19	0	1.28967	1.34125e-05	7.34016	8.35975e-07	3134	2814	3447	2687	6306	5296	5333	5631	120.661	89.06	114.558	90.787	213.128	208.728	198.762	210.924
ENSMUSG00000021957.8	0	-1.20812	1.34125e-05	6.5352	8.36622e-07	3236	4973	4032	4646	1193	1426	1394	1438	124.588	157.389	134	156.977	40.321	56.202	51.955	53.864
ENSMUSG00000006356.11	0	1.49597	1.34249e-05	8.93716	8.38418e-07	8970	7323	9133	7423	19590	16831	17377	17189	345.352	231.764	303.528	250.806	662.096	663.349	647.644	643.858
ENSMUSG00000061474.12	0	1.16224	1.34577e-05	5.32013	8.41493e-07	824	735	811	801	1434	1353	1315	1305	31.725	23.262	26.953	27.064	48.466	53.325	49.01	48.882
ENSMUSG00000002297.17	0	-2.25467	1.34612e-05	3.75549	8.43758e-07	454	927	749	767	79	113	132	125	17.479	29.338	24.892	25.915	2.67	4.454	4.92	4.682
ENSMUSG00000021044.16	0	1.17325	1.34612e-05	4.8673	8.43572e-07	555	596	656	509	1134	924	890	1022	21.368	18.863	21.802	17.198	38.327	36.417	33.17	38.282
ENSMUSG00000003484.5	0	-1.97544	1.3475e-05	3.86755	8.45648e-07	696	878	576	833	119	160	123	167	26.797	27.788	19.143	28.145	4.022	6.306	4.584	6.255
ENSMUSG00000072720.10	0	1.01088	1.35357e-05	8.30903	8.52776e-07	6684	6838	7237	6361	11813	9897	10527	9376	257.339	216.414	240.516	214.923	399.252	390.064	392.343	351.202
ENSMUSG00000032786.17	0	1.63241	1.35357e-05	7.7973	8.53573e-07	3901	3122	3323	3536	7787	8498	7398	9140	150.191	98.807	110.437	119.473	263.182	334.926	275.725	342.362
ENSMUSG00000014294.5	0	1.42485	1.35357e-05	7.55063	8.52054e-07	3299	2914	3963	2897	7213	6553	6745	6262	127.014	92.224	131.707	97.883	243.782	258.269	251.388	234.559
ENSMUSG00000050721.10	0	-1.43388	1.36057e-05	6.41745	8.59021e-07	3178	5154	3546	4413	991	975	1269	1270	122.355	163.118	117.849	149.105	33.493	38.427	47.296	47.571
ENSMUSG00000028597.12	0	-1.69307	1.36238e-05	5.18564	8.61204e-07	1498	2303	1690	1730	344	354	543	431	57.674	72.887	56.166	58.453	11.626	13.952	20.238	16.144
ENSMUSG00000039239.15	0	-1.72039	1.36381e-05	5.45931	8.63634e-07	1749	2938	1631	2486	443	492	523	533	67.338	92.984	54.205	83.996	14.972	19.391	19.492	19.965
ENSMUSG00000068742.12	0	1.08596	1.36381e-05	5.03395	8.64184e-07	691	748	653	615	1276	1014	1088	998	26.604	23.673	21.702	20.779	43.126	39.964	40.55	37.383
ENSMUSG00000015357.11	0	1.11386	1.38456e-05	6.47264	8.79435e-07	1703	1723	2139	1677	3393	2622	3092	2832	65.567	54.531	71.088	56.662	114.675	103.339	115.239	106.08
ENSMUSG00000051615.15	0	-1.03484	1.39131e-05	5.824	8.86901e-07	2033	3012	2278	2584	996	866	775	996	78.272	95.326	75.708	87.307	33.662	34.131	28.884	37.308
ENSMUSG00000089762.4	0	-1.42776	1.39199e-05	5.15259	8.96078e-07	1262	1757	1908	1803	397	507	511	454	48.588	55.607	63.411	60.919	13.418	19.982	19.045	17.006
ENSMUSG00000029061.3	0	-1.7102	1.39199e-05	4.97054	8.94903e-07	1499	2099	1215	1394	322	373	378	351	57.713	66.431	40.38	47.1	10.883	14.701	14.088	13.148
ENSMUSG00000102252.6	0	1.40867	1.39199e-05	3.76648	8.93565e-07	245	236	255	224	504	391	525	522	9.433	7.469	8.475	7.568	17.034	15.41	19.567	19.553
ENSMUSG00000048779.6	0	-1.78562	1.39199e-05	5.53521	8.89466e-07	2136	2682	1688	2790	427	490	570	539	82.238	84.882	56.099	94.267	14.432	19.312	21.244	20.19
ENSMUSG00000024331.12	0	1.59462	1.39199e-05	5.50324	8.9408e-07	799	670	820	603	1919	1592	1729	1455	30.762	21.205	27.252	20.374	64.858	62.744	64.44	54.501
ENSMUSG00000024598.10	0	-1.79799	1.39199e-05	4.44809	8.88826e-07	915	1140	1130	1184	199	177	259	311	35.228	36.08	37.555	40.005	6.726	6.976	9.653	11.649
ENSMUSG00000024526.10	0	1.27514	1.39199e-05	4.45789	8.96861e-07	396	408	492	363	776	734	752	783	15.246	12.913	16.351	12.265	26.227	28.929	28.027	29.329
ENSMUSG00000028393.11	0	1.02671	1.39299e-05	5.11772	8.98563e-07	644	746	766	807	1154	1147	1011	1241	24.794	23.61	25.457	27.267	39.002	45.206	37.68	46.485
ENSMUSG00000032231.15	0	-1.95452	1.39398e-05	8.44319	9.0345e-07	13387	24009	16575	18587	2591	3346	3616	4324	515.409	759.854	550.857	628.011	87.57	131.874	134.769	161.967
ENSMUSG00000095332.3	0	1.558	1.40021e-05	4.25414	9.08553e-07	332	261	341	308	722	714	708	646	12.782	8.26	11.333	10.407	24.402	28.14	26.387	24.198
ENSMUSG00000031149.8	0	-1.8949	1.40026e-05	3.28677	9.09648e-07	447	593	388	536	87	118	106	85	17.21	18.768	12.895	18.11	2.94	4.651	3.951	3.184
ENSMUSG00000020773.12	0	-1.32479	1.40328e-05	6.59936	9.14475e-07	3531	5338	3709	5499	1372	1406	1409	1214	135.946	168.941	123.266	185.798	46.37	55.414	52.514	45.473
ENSMUSG00000063856.9	0	-1.38103	1.41207e-05	8.03075	9.21615e-07	11005	14763	9856	13480	3145	3332	3742	3937	423.7	467.23	327.557	455.457	106.294	131.322	139.465	147.47
ENSMUSG00000057561.11	0	-1.39589	1.41534e-05	5.61632	9.2681e-07	1609	2952	2219	2525	651	542	684	762	61.948	93.427	73.747	85.314	22.002	21.361	25.493	28.543
ENSMUSG00000061859.18	0	1.56514	1.41601e-05	4.43978	9.29573e-07	328	321	440	327	896	847	674	763	12.628	10.159	14.623	11.049	30.283	33.382	25.12	28.58
ENSMUSG00000043091.10	0	-1.34017	1.41601e-05	6.70782	9.29268e-07	3220	6150	4959	5346	1356	1417	1482	1518	123.972	194.64	164.809	180.629	45.83	55.847	55.234	56.861
ENSMUSG00000028080.17	0	1.06836	1.41844e-05	5.6162	9.32245e-07	995	977	1134	976	1937	1495	1534	1563	38.308	30.921	37.688	32.977	65.466	58.921	57.172	58.546
ENSMUSG00000030652.12	0	1.26942	1.42065e-05	5.74251	9.36943e-07	934	1020	1255	849	1958	1781	1781	1894	35.96	32.282	41.709	28.686	66.176	70.193	66.378	70.945
ENSMUSG00000000959.8	0	1.03368	1.42065e-05	6.69708	9.35532e-07	2259	2180	2312	2009	3762	3154	3296	3464	86.973	68.994	76.838	67.879	127.147	124.306	122.843	129.753
ENSMUSG00000074802.12	0	-2.22626	1.4247e-05	3.8848	9.40724e-07	520	1153	765	730	97	134	147	122	20.02	36.491	25.424	24.665	3.278	5.281	5.479	4.57
ENSMUSG00000030657.12	0	-1.45471	1.4264e-05	4.25351	9.4607e-07	630	1120	872	1014	235	211	269	275	24.255	35.447	28.98	34.261	7.942	8.316	10.026	10.301
ENSMUSG00000003812.14	0	-1.63061	1.4264e-05	4.83467	9.46162e-07	1160	1854	998	1594	355	333	340	328	44.661	58.677	33.168	53.857	11.998	13.124	12.672	12.286
ENSMUSG00000029408.14	0	1.39923	1.42853e-05	4.17245	9.48702e-07	333	311	358	274	642	620	645	653	12.821	9.843	11.898	9.258	21.698	24.436	24.039	24.46
ENSMUSG00000023460.14	0	1.18762	1.42853e-05	7.29036	9.49744e-07	3091	3005	3545	2652	5922	5006	5190	5226	119.006	95.104	117.815	89.605	200.15	197.298	193.432	195.753
ENSMUSG00000041498.14	0	-2.43176	1.43898e-05	3.20046	9.59976e-07	374	598	483	531	49	47	82	97	14.399	18.926	16.052	17.941	1.656	1.852	3.056	3.633
ENSMUSG00000025766.15	0	1.71206	1.43898e-05	3.95207	9.59303e-07	243	201	287	200	583	534	616	593	9.356	6.361	9.538	6.758	19.704	21.046	22.958	22.212
ENSMUSG00000068758.9	0	-1.42847	1.43898e-05	4.50675	9.58303e-07	1016	1255	844	1153	275	308	319	292	39.117	39.719	28.05	38.957	9.294	12.139	11.889	10.938
ENSMUSG00000015961.9	0	-1.17045	1.4443e-05	5.17257	9.66824e-07	1203	1908	1611	1783	493	496	597	574	46.316	60.386	53.54	60.243	16.662	19.549	22.25	21.501
ENSMUSG00000030255.14	0	1.50887	1.45171e-05	7.71333	9.76199e-07	3798	3048	4034	3090	8683	6976	7576	7272	146.226	96.465	134.067	104.404	293.465	274.94	282.359	272.391
ENSMUSG00000019797.12	0	1.2774	1.45171e-05	4.97593	9.75116e-07	598	519	673	573	1204	990	1107	1073	23.023	16.426	22.367	19.36	40.692	39.018	41.258	40.192
ENSMUSG00000003779.17	0	-2.53226	1.45171e-05	4.23911	9.74085e-07	581	1373	1098	1156	96	127	141	172	22.369	43.454	36.491	39.058	3.245	5.005	5.255	6.443
ENSMUSG00000023921.10	0	1.36029	1.45256e-05	6.59791	9.78981e-07	1863	1639	1976	1489	3813	3246	3435	3187	71.727	51.872	65.671	50.31	128.87	127.932	128.023	119.377
ENSMUSG00000036026.16	0	1.08351	1.45256e-05	6.57736	9.78479e-07	1744	1863	2355	1957	3680	2887	2899	3280	67.145	58.962	78.267	66.122	124.375	113.783	108.046	122.861
ENSMUSG00000032527.14	0	1.35664	1.45317e-05	6.759	9.80497e-07	1833	1893	2486	1639	4142	3583	3965	3590	70.572	59.911	82.62	55.378	139.99	141.214	147.776	134.473
ENSMUSG00000022223.10	0	1.44901	1.45376e-05	4.08929	9.83108e-07	235	303	383	266	649	626	559	607	9.048	9.59	12.729	8.988	21.935	24.672	20.834	22.737
ENSMUSG00000052214.10	0	1.05685	1.46119e-05	6.70088	9.92262e-07	2001	2188	2571	1971	3758	3079	3256	3693	77.04	69.247	85.445	66.595	127.012	121.351	121.352	138.331
ENSMUSG00000036672.6	0	-1.25642	1.46119e-05	3.98461	9.91747e-07	550	902	719	721	216	238	238	212	21.175	28.547	23.895	24.361	7.3	9.38	8.87	7.941
ENSMUSG00000040699.14	0	-1.54157	1.46119e-05	5.29539	9.92581e-07	1808	1952	1577	2187	415	486	479	569	69.609	61.778	52.41	73.894	14.026	19.154	17.852	21.313
ENSMUSG00000026779.7	0	-2.58169	1.46277e-05	2.87477	9.94763e-07	267	516	441	384	41	33	51	75	10.28	16.331	14.656	12.974	1.386	1.301	1.901	2.809
ENSMUSG00000018593.14	0	-1.63831	1.46392e-05	10.9245	9.9693e-07	84543	109857	91071	96631	22282	23961	26530	19550	3254.97	3476.83	3026.68	3264.93	753.079	944.359	988.778	732.296
ENSMUSG00000041707.9	0	-2.06741	1.46655e-05	3.13097	1.00068e-06	412	496	349	542	105	83	82	55	15.862	15.698	11.599	18.313	3.549	3.271	3.056	2.06
ENSMUSG00000040552.9	0	-2.13307	1.467e-05	6.9098	1.0021e-06	5444	8710	4416	6984	942	859	1207	1351	209.598	275.66	146.762	235.973	31.837	33.855	44.985	50.605
ENSMUSG00000042647.14	0	2.40218	1.46988e-05	6.64247	1.00519e-06	1095	791	1437	741	4931	3882	3688	4019	42.158	25.034	47.758	25.037	166.656	152.999	137.453	150.542
ENSMUSG00000025656.18	0	1.51069	1.47531e-05	4.20796	1.01003e-06	353	290	306	282	711	628	637	707	13.591	9.178	10.17	9.528	24.03	24.751	23.741	26.483
ENSMUSG00000036948.18	0	-1.1145	1.48144e-05	5.15026	1.01645e-06	1258	1619	1618	1800	513	480	611	583	48.434	51.239	53.773	60.818	17.338	18.918	22.772	21.838
ENSMUSG00000090035.4	0	-1.15771	1.48144e-05	4.22886	1.01648e-06	666	1051	755	886	304	281	253	290	25.641	33.263	25.092	29.936	10.274	11.075	9.429	10.863
ENSMUSG00000070705.4	0	1.32119	1.48907e-05	3.93813	1.02397e-06	285	255	309	279	576	531	551	488	10.973	8.07	10.269	9.427	19.467	20.928	20.536	18.279
ENSMUSG00000020573.18	0	-1.41948	1.49184e-05	4.32307	1.03091e-06	750	1133	779	1113	247	275	260	273	28.876	35.858	25.889	37.606	8.348	10.838	9.69	10.226
ENSMUSG00000041431.17	0	-2.68855	1.49184e-05	4.55346	1.03156e-06	918	1692	1275	1404	84	140	188	195	35.344	53.55	42.374	47.438	2.839	5.518	7.007	7.304
ENSMUSG00000026817.15	0	1.88477	1.49272e-05	8.12003	1.03557e-06	4235	3069	4680	3151	11138	10286	10729	10727	163.051	97.13	155.536	106.465	376.438	405.395	399.872	401.807
ENSMUSG00000053768.14	0	1.3775	1.49272e-05	7.83501	1.03361e-06	4108	3742	4884	3580	9398	7771	7896	7317	158.161	118.43	162.316	120.96	317.63	306.273	294.286	274.077
ENSMUSG00000037544.15	0	-2.81204	1.49272e-05	3.72235	1.03448e-06	444	1008	794	755	62	50	117	88	17.094	31.902	26.388	25.51	2.095	1.971	4.361	3.296
ENSMUSG00000074971.5	0	-1.75965	1.49566e-05	4.84815	1.03989e-06	1262	1843	1264	1390	401	302	367	215	48.588	58.329	42.008	46.965	13.553	11.903	13.678	8.053
ENSMUSG00000030579.11	0	-1.77335	1.49566e-05	6.3821	1.0388e-06	3744	4906	3424	4660	692	937	926	1107	144.147	155.269	113.794	157.45	23.388	36.929	34.512	41.466
ENSMUSG00000104348.2	0	2.43712	1.49757e-05	2.51833	1.04235e-06	69	39	75	47	261	217	248	229	2.657	1.234	2.493	1.588	8.821	8.552	9.243	8.578
ENSMUSG00000026177.12	0	-1.77915	1.4976e-05	6.17555	1.04435e-06	2883	4807	3084	3842	619	725	856	970	110.998	152.135	102.494	129.812	20.921	28.574	31.903	36.334
ENSMUSG00000025404.16	0	1.14005	1.49879e-05	7.51333	1.04663e-06	3527	3408	4338	3421	6862	5916	5859	6014	135.792	107.859	144.17	115.587	231.919	233.163	218.366	225.27
ENSMUSG00000057914.16	0	1.20256	1.49912e-05	5.77187	1.04926e-06	1070	979	1235	973	2094	1706	1858	1821	41.196	30.984	41.044	32.875	70.772	67.237	69.248	68.21
ENSMUSG00000028249.16	0	-1.37421	1.49912e-05	8.27625	1.05197e-06	11139	18877	12575	15996	3757	4000	4618	4468	428.86	597.433	417.92	540.467	126.978	157.649	172.114	167.36
ENSMUSG00000028453.11	0	-1.21786	1.49912e-05	3.27166	1.05176e-06	359	493	419	462	148	150	140	122	13.822	15.603	13.925	15.61	5.002	5.912	5.218	4.57
ENSMUSG00000000278.11	0	-1.52343	1.49912e-05	6.06468	1.04915e-06	2530	4180	2590	3669	792	730	1019	833	97.407	132.292	86.077	123.967	26.768	28.771	37.978	31.202
ENSMUSG00000099398.2	0	-2.65435	1.49912e-05	4.02461	1.05255e-06	759	1220	538	1110	105	107	137	82	29.222	38.611	17.88	37.504	3.549	4.217	5.106	3.072
ENSMUSG00000032586.10	0	-2.10437	1.50342e-05	2.37581	1.05672e-06	209	290	271	292	33	38	54	60	8.047	9.178	9.006	9.866	1.115	1.498	2.013	2.247
ENSMUSG00000024679.11	0	-2.22771	1.52413e-05	5.98601	1.07243e-06	2591	4526	2923	3610	364	495	706	598	99.755	143.242	97.144	121.973	12.302	19.509	26.313	22.4
ENSMUSG00000026605.15	0	-1.24838	1.52429e-05	4.79819	1.07449e-06	1036	1431	1265	1341	485	292	389	450	39.887	45.289	42.041	45.309	16.392	11.508	14.498	16.856
ENSMUSG00000030409.17	0	1.17192	1.52429e-05	9.47997	1.07603e-06	14100	13676	15304	13441	27013	23848	22706	23407	542.86	432.828	508.617	454.14	912.976	939.905	846.257	876.769
ENSMUSG00000025823.10	0	-1.57341	1.5254e-05	6.70924	1.08145e-06	3465	6499	5291	5291	1064	1175	1441	1446	133.405	205.685	175.842	178.77	35.961	46.309	53.706	54.164
ENSMUSG00000024302.17	0	1.1371	1.5254e-05	5.97271	1.07939e-06	1337	1262	1334	1112	2233	1982	2121	2125	51.475	39.941	44.334	37.572	75.47	78.115	79.05	79.597
ENSMUSG00000029020.14	0	1.59171	1.52562e-05	9.69639	1.08393e-06	14143	11700	15468	11646	34270	27805	30042	30207	544.516	370.29	514.067	393.491	1158.24	1095.86	1119.67	1131.48
ENSMUSG00000005580.12	0	1.33257	1.52562e-05	5.21266	1.08376e-06	617	612	829	664	1565	1054	1297	1314	23.755	19.369	27.551	22.435	52.893	41.541	48.339	49.219
ENSMUSG00000074622.5	0	-1.57831	1.53787e-05	6.51701	1.09422e-06	3175	6011	4148	4664	1028	920	1384	1159	122.24	190.241	137.856	157.586	34.744	36.259	51.582	43.413
ENSMUSG00000031756.6	0	-2.0127	1.53787e-05	2.94218	1.09497e-06	263	512	402	405	72	73	93	54	10.126	16.204	13.36	13.684	2.433	2.877	3.466	2.023
ENSMUSG00000039738.17	0	-1.16526	1.5382e-05	4.46603	1.09637e-06	737	1133	982	1117	335	300	312	379	28.375	35.858	32.636	37.741	11.322	11.824	11.628	14.196
ENSMUSG00000032279.12	0	1.42662	1.53996e-05	8.82275	1.09997e-06	8092	7156	9423	6856	17527	15019	15726	16453	311.548	226.478	313.166	231.648	592.371	591.934	586.111	616.289
ENSMUSG00000005732.15	0	-1.16625	1.54987e-05	4.48469	1.10823e-06	750	1138	1098	1033	310	326	375	329	28.876	36.016	36.491	34.903	10.477	12.848	13.976	12.324
ENSMUSG00000038301.16	0	-1.10956	1.55181e-05	4.91181	1.11881e-06	1083	1723	1216	1328	454	481	471	448	41.696	54.531	40.413	44.87	15.344	18.957	17.554	16.781
ENSMUSG00000045100.12	0	1.32588	1.55181e-05	4.32508	1.1194e-06	328	351	461	339	717	718	686	683	12.628	11.109	15.321	11.454	24.233	28.298	25.567	25.584
ENSMUSG00000040112.10	0	1.56499	1.55181e-05	5.80626	1.11419e-06	1022	815	1011	769	2179	1765	2153	2114	39.348	25.794	33.6	25.983	73.645	69.563	80.243	79.185
ENSMUSG00000041836.11	0	-1.04725	1.55181e-05	5.00182	1.11223e-06	1040	1569	1423	1585	505	458	513	561	40.041	49.657	47.292	53.553	17.068	18.051	19.12	21.014
ENSMUSG00000046603.17	0	1.53558	1.55181e-05	5.30619	1.11591e-06	736	580	719	562	1608	1351	1377	1439	28.337	18.356	23.895	18.989	54.347	53.246	51.321	53.901
ENSMUSG00000019326.15	0	-1.28498	1.55181e-05	5.48324	1.12377e-06	1853	2603	1918	1849	708	545	759	538	71.342	82.382	63.743	62.473	23.929	21.48	28.288	20.152
ENSMUSG00000034947.14	0	-1.86894	1.55181e-05	5.61749	1.12418e-06	2048	3578	1826	2611	434	520	545	550	78.849	113.239	60.686	88.22	14.668	20.494	20.312	20.602
ENSMUSG00000021930.15	0	1.25031	1.55181e-05	5.20808	1.11315e-06	737	756	743	582	1480	1189	1286	1159	28.375	23.926	24.693	19.664	50.021	46.861	47.929	43.413
ENSMUSG00000059456.14	0	-1.76997	1.55181e-05	5.37608	1.12314e-06	1450	2648	1908	2391	363	524	466	469	55.826	83.806	63.411	80.786	12.269	20.652	17.368	17.568
ENSMUSG00000033730.5	0	-2.63232	1.55181e-05	3.75874	1.12331e-06	484	866	611	1056	109	56	119	81	18.634	27.408	20.306	35.68	3.684	2.207	4.435	3.034
ENSMUSG00000039100.11	0	1.04396	1.55181e-05	7.46058	1.12457e-06	3419	3546	4358	3534	6861	5121	5762	5587	131.634	112.226	144.835	119.405	231.886	201.83	214.751	209.275
ENSMUSG00000030116.15	0	-2.36215	1.55218e-05	6.65306	1.12759e-06	5103	7328	4156	5296	811	839	1056	495	196.469	231.922	138.121	178.939	27.41	33.067	39.357	18.542
ENSMUSG00000022214.16	0	1.28906	1.55461e-05	7.02195	1.13054e-06	2508	2209	2809	2165	5101	4239	4284	4478	96.56	69.912	93.355	73.15	172.402	167.069	159.666	167.735
ENSMUSG00000027160.17	0	-1.32845	1.55574e-05	3.50921	1.13255e-06	428	647	516	506	141	155	154	175	16.478	20.477	17.149	17.097	4.765	6.109	5.74	6.555
ENSMUSG00000051790.16	0	-1.12615	1.56092e-05	5.75112	1.13869e-06	2155	2735	2130	2544	762	774	981	783	82.969	86.559	70.789	85.956	25.754	30.505	36.562	29.329
ENSMUSG00000032220.11	0	-1.15288	1.56907e-05	5.4065	1.14583e-06	1421	2131	2021	2042	597	562	663	743	54.71	67.443	67.166	68.994	20.177	22.15	24.71	27.831
novelGene_3072	0	-1.45487	1.57151e-05	3.37027	1.1497e-06	461	501	441	528	121	114	156	142	17.749	15.856	14.656	17.84	4.09	4.493	5.814	5.319
ENSMUSG00000039018.16	0	1.0227	1.57151e-05	4.7706	1.15239e-06	525	594	670	541	916	908	898	856	20.213	18.799	22.267	18.279	30.959	35.786	33.469	32.064
ENSMUSG00000020889.12	0	1.67515	1.57151e-05	5.2793	1.15065e-06	657	492	628	594	1879	1185	1381	1395	25.295	15.571	20.871	20.07	63.506	46.704	51.47	52.253
ENSMUSG00000042828.13	0	1.37472	1.57674e-05	8.26236	1.15743e-06	5193	4793	6693	5333	12294	10537	11346	9320	199.934	151.692	222.437	180.189	415.508	415.288	422.868	349.105
ENSMUSG00000030878.12	0	-1.5711	1.58047e-05	4.65214	1.16257e-06	816	1182	1358	1528	321	304	275	331	31.417	37.409	45.132	51.627	10.849	11.981	10.249	12.398
ENSMUSG00000042359.19	0	1.90234	1.58095e-05	4.39212	1.16413e-06	329	234	328	243	954	717	720	870	12.667	7.406	10.901	8.21	32.243	28.259	26.835	32.588
ENSMUSG00000049988.6	0	-1.62372	1.58276e-05	5.06013	1.16761e-06	1488	2042	1245	1743	335	370	434	448	57.289	64.627	41.377	58.892	11.322	14.583	16.175	16.781
ENSMUSG00000001348.16	0	-1.95081	1.59189e-05	3.48104	1.17702e-06	382	663	524	721	91	99	120	131	14.707	20.983	17.415	24.361	3.076	3.902	4.472	4.907
ENSMUSG00000060187.5	0	1.55742	1.59578e-05	7.30632	1.18233e-06	2540	2550	3045	2210	7833	5373	4872	5228	97.792	80.704	101.198	74.671	264.737	211.762	181.58	195.828
ENSMUSG00000032034.7	0	1.6507	1.60596e-05	6.32383	1.19231e-06	1400	1161	1391	1001	3567	2671	2620	3093	53.901	36.744	46.229	33.821	120.556	105.27	97.648	115.856
ENSMUSG00000056888.12	0	-2.42737	1.60596e-05	3.47493	1.19178e-06	489	803	494	623	50	83	98	102	18.827	25.414	16.418	21.05	1.69	3.271	3.652	3.821
ENSMUSG00000031402.13	0	-1.62998	1.6074e-05	5.4142	1.20073e-06	1687	2889	1562	2271	463	499	520	543	64.951	91.433	51.912	76.732	15.648	19.667	19.381	20.339
ENSMUSG00000026683.15	0	-2.87671	1.6074e-05	3.83732	1.19791e-06	597	938	851	854	39	71	110	108	22.985	29.687	28.282	28.855	1.318	2.798	4.1	4.045
ENSMUSG00000027889.18	0	-1.16091	1.6074e-05	5.03861	1.20227e-06	1063	1788	1487	1585	485	423	523	550	40.926	56.588	49.419	53.553	16.392	16.671	19.492	20.602
ENSMUSG00000035642.17	0	1.24095	1.6074e-05	4.69269	1.20208e-06	501	491	533	456	1003	922	883	755	19.289	15.54	17.714	15.407	33.899	36.338	32.91	28.28
ENSMUSG00000085208.4	0	-1.11475	1.6074e-05	5.5229	1.20134e-06	1696	2539	1777	2170	711	648	827	651	65.297	80.356	59.057	73.319	24.03	25.539	30.822	24.385
ENSMUSG00000022769.10	0	-1.57631	1.6074e-05	5.00623	1.19469e-06	1061	2046	1563	1624	355	439	352	418	40.849	64.753	51.945	54.871	11.998	17.302	13.119	15.657
ENSMUSG00000015355.14	0	-1.95317	1.61557e-05	4.80353	1.21135e-06	1348	1863	959	1564	240	295	303	272	51.899	58.962	31.872	52.844	8.111	11.627	11.293	10.188
ENSMUSG00000019876.16	0	-2.27576	1.61557e-05	2.78062	1.21174e-06	305	474	244	426	56	60	64	44	11.743	15.001	8.109	14.394	1.893	2.365	2.385	1.648
ENSMUSG00000061518.12	0	1.57896	1.61785e-05	8.57003	1.21778e-06	5671	5516	8106	5283	15690	14188	13192	12752	218.338	174.574	269.397	178.5	530.285	559.182	491.669	477.659
ENSMUSG00000025854.16	0	-1.14171	1.61785e-05	5.47981	1.21666e-06	1515	2467	1790	2239	686	656	621	751	58.329	78.077	59.489	75.651	23.185	25.854	23.145	28.131
ENSMUSG00000030247.10	0	1.25433	1.61785e-05	5.58177	1.21837e-06	938	848	1044	806	1904	1488	1611	1629	36.114	26.838	34.697	27.233	64.351	58.646	60.042	61.018
ENSMUSG00000050335.18	0	-3.54679	1.61785e-05	8.18183	1.21583e-06	12475	30392	9651	18315	776	933	1377	1369	480.297	961.868	320.744	618.82	26.227	36.772	51.321	51.279
ENSMUSG00000022754.7	0	-1.97228	1.61889e-05	4.44172	1.22039e-06	977	1345	926	1221	149	204	269	230	37.615	42.568	30.775	41.255	5.036	8.04	10.026	8.615
ENSMUSG00000004849.15	0	-1.08432	1.62053e-05	6.01159	1.22286e-06	2032	3386	2763	3280	981	1001	1052	999	78.233	107.163	91.826	110.823	33.155	39.452	39.208	37.42
ENSMUSG00000044674.7	0	-1.09448	1.62118e-05	5.28416	1.22458e-06	1343	2232	1590	1756	694	499	656	587	51.706	70.64	52.842	59.331	23.456	19.667	24.449	21.988
ENSMUSG00000020330.17	0	-2.61061	1.62301e-05	4.03619	1.2272e-06	657	1221	907	869	67	88	141	148	25.295	38.643	30.143	29.361	2.264	3.468	5.255	5.544
ENSMUSG00000029201.15	0	-1.24466	1.62913e-05	5.52333	1.24313e-06	1725	2439	2116	2119	592	561	823	686	66.414	77.191	70.324	71.596	20.008	22.11	30.673	25.696
ENSMUSG00000029861.18	0	-2.01558	1.62913e-05	2.35851	1.24194e-06	202	303	269	265	55	49	60	29	7.777	9.59	8.94	8.954	1.859	1.931	2.236	1.086
ENSMUSG00000042148.9	0	1.50678	1.62913e-05	5.93818	1.24262e-06	1096	874	1184	936	2518	2104	1961	2319	42.197	27.661	39.349	31.625	85.102	82.924	73.087	86.864
ENSMUSG00000020777.17	0	1.60394	1.62913e-05	8.38862	1.24408e-06	5038	4618	7073	4631	14280	11532	11514	12205	193.967	146.154	235.066	156.471	482.63	454.503	429.129	457.17
ENSMUSG00000021253.8	0	-2.15832	1.62913e-05	5.90257	1.23872e-06	3522	3550	2026	3431	566	570	590	410	135.6	112.353	67.333	115.925	19.129	22.465	21.989	15.358
ENSMUSG00000021371.6	0	1.01477	1.62913e-05	6.72631	1.24421e-06	2242	2322	2457	2017	3857	3116	3230	3699	86.319	73.488	81.657	68.15	130.358	122.809	120.383	138.556
ENSMUSG00000036199.10	0	1.64126	1.62983e-05	5.79024	1.24713e-06	812	821	1164	670	2209	2040	1968	1996	31.263	25.984	38.685	22.638	74.659	80.401	73.348	74.765
ENSMUSG00000021998.17	0	-1.78883	1.62983e-05	8.21924	1.24723e-06	11370	19673	13327	16183	2462	3037	3749	3769	437.753	622.625	442.913	546.785	83.21	119.695	139.726	141.178
ENSMUSG00000007613.16	0	-1.31655	1.63134e-05	6.16927	1.24963e-06	2774	3870	2695	4014	1008	860	1186	980	106.801	122.481	89.566	135.624	34.068	33.895	44.202	36.708
ENSMUSG00000031207.17	0	-1.30453	1.64311e-05	9.32118	1.25989e-06	20532	35890	29873	33136	8411	8478	9440	9689	790.497	1135.87	992.806	1119.59	284.272	334.138	351.831	362.926
ENSMUSG00000021286.9	0	1.17043	1.64688e-05	5.08613	1.26404e-06	599	596	801	704	1333	1078	1122	1087	23.062	18.863	26.621	23.786	45.052	42.486	41.817	40.716
ENSMUSG00000039197.11	0	1.22047	1.65359e-05	6.75595	1.27147e-06	2150	1874	2368	1942	4233	3507	3593	3515	82.777	59.31	78.699	65.616	143.065	138.219	133.912	131.663
ENSMUSG00000028710.19	0	1.48618	1.65915e-05	6.21201	1.2794e-06	1221	1068	1590	1137	2913	2574	2436	2787	47.009	33.801	52.842	38.417	98.453	101.447	90.79	104.394
ENSMUSG00000032491.15	0	-1.56598	1.65915e-05	2.46199	1.28017e-06	246	290	229	274	64	63	80	58	9.471	9.178	7.611	9.258	2.163	2.483	2.982	2.173
ENSMUSG00000054027.9	0	1.19655	1.65915e-05	5.88274	1.27997e-06	1117	1033	1335	1131	2068	2047	1862	2058	43.005	32.693	44.368	38.214	69.894	80.677	69.397	77.088
ENSMUSG00000043157.9	0	-2.62162	1.66649e-05	3.85219	1.28796e-06	655	1188	526	844	78	81	135	95	25.218	37.599	17.481	28.517	2.636	3.192	5.031	3.558
ENSMUSG00000027346.16	0	1.97683	1.67797e-05	7.40745	1.29939e-06	2411	1974	2792	1627	8295	6032	6672	5671	92.825	62.475	92.79	54.972	280.352	237.735	248.667	212.422
ENSMUSG00000001228.15	0	-2.3811	1.68283e-05	5.14345	1.30699e-06	1281	2097	2183	2161	184	228	310	380	49.319	66.367	72.55	73.015	6.219	8.986	11.554	14.234
ENSMUSG00000026134.12	0	-1.51265	1.68322e-05	3.19906	1.31172e-06	310	541	441	460	108	118	131	101	11.935	17.122	14.656	15.542	3.65	4.651	4.882	3.783
ENSMUSG00000070047.15	0	-1.08112	1.68322e-05	6.96524	1.30946e-06	4141	6124	5390	6482	2289	1539	2060	2001	159.432	193.817	179.133	219.011	77.363	60.656	76.777	74.953
ENSMUSG00000022629.18	0	1.16768	1.68322e-05	5.12922	1.31349e-06	714	655	771	632	1354	1067	1180	1157	27.49	20.73	25.624	21.354	45.762	42.053	43.979	43.338
ENSMUSG00000031538.7	0	-1.02149	1.68337e-05	5.64056	1.31637e-06	1853	2049	2472	2259	801	703	861	852	71.342	64.848	82.155	76.326	27.072	27.707	32.09	31.914
ENSMUSG00000020163.13	0	1.84792	1.68337e-05	8.15303	1.31565e-06	3264	3455	5849	3451	11427	10912	11040	10239	125.666	109.346	194.387	116.601	386.206	430.067	411.463	383.528
ENSMUSG00000032243.9	0	-2.09845	1.69002e-05	4.18101	1.32415e-06	811	1200	688	1098	177	150	221	119	31.224	37.978	22.865	37.099	5.982	5.912	8.237	4.457
ENSMUSG00000058135.13	0	1.61476	1.69342e-05	6.93928	1.33067e-06	2195	1812	2187	1534	5331	3955	4334	4579	84.509	57.347	72.683	51.83	180.175	155.876	161.529	171.518
ENSMUSG00000025473.17	0	-3.06106	1.69342e-05	6.71642	1.33039e-06	3722	9045	6024	6006	331	415	730	710	143.3	286.263	200.203	202.929	11.187	16.356	27.207	26.595
ENSMUSG00000022940.18	0	1.04379	1.69342e-05	5.13617	1.32957e-06	770	803	718	669	1281	1131	1152	1079	29.646	25.414	23.862	22.604	43.295	44.575	42.935	40.417
ENSMUSG00000023089.13	0	1.8422	1.69697e-05	8.12235	1.33872e-06	3951	3275	5239	3125	11704	10634	9961	10402	152.116	103.65	174.114	105.586	395.568	419.111	371.248	389.634
ENSMUSG00000033624.11	0	1.44489	1.69697e-05	6.54534	1.3387e-06	1657	1437	1945	1404	3826	2816	3250	3541	63.796	45.479	64.641	47.438	129.31	110.985	121.128	132.637
ENSMUSG00000054978.4	0	2.27326	1.69697e-05	2.31087	1.33699e-06	63	52	65	40	191	185	180	253	2.426	1.646	2.16	1.352	6.455	7.291	6.709	9.477
ENSMUSG00000040006.14	0	1.1715	1.69697e-05	5.92904	1.33991e-06	1275	1155	1243	1139	2400	1842	1873	2177	49.088	36.554	41.31	38.484	81.114	72.597	69.807	81.545
ENSMUSG00000050910.6	0	-1.24658	1.69697e-05	5.14673	1.33486e-06	1227	1796	1799	1654	487	408	594	561	47.24	56.841	59.788	55.885	16.459	16.08	22.139	21.014
ENSMUSG00000027668.14	0	1.52854	1.70167e-05	8.32838	1.34622e-06	5539	4593	6504	4577	13308	10780	11386	11404	213.256	145.363	216.155	154.646	449.779	424.865	424.359	427.166
ENSMUSG00000030319.9	0	1.15048	1.70167e-05	7.28718	1.34577e-06	3116	2787	3503	3067	6230	4830	5007	5101	119.968	88.205	116.42	103.627	210.559	190.362	186.612	191.071
ENSMUSG00000029651.17	0	1.23915	1.71726e-05	7.33349	1.36378e-06	2865	3056	3746	2732	6788	4753	5829	4951	110.305	96.719	124.495	92.308	229.418	187.327	217.248	185.452
ENSMUSG00000086784.3	0	1.21615	1.72095e-05	5.61277	1.36932e-06	894	922	1156	829	1909	1543	1767	1502	34.42	29.18	38.419	28.01	64.52	60.813	65.856	56.261
ENSMUSG00000022673.6	0	-1.41492	1.72109e-05	5.15538	1.37074e-06	1041	1915	1984	1838	542	443	468	447	40.079	60.607	65.937	62.102	18.318	17.46	17.442	16.744
ENSMUSG00000027797.16	0	-2.11589	1.72288e-05	4.6991	1.37673e-06	1290	1995	915	1264	243	185	280	241	49.666	63.139	30.409	42.708	8.213	7.291	10.436	9.027
ENSMUSG00000042198.13	0	1.64643	1.72288e-05	5.73234	1.37654e-06	863	737	1044	660	2180	1979	1842	1899	33.226	23.325	34.697	22.3	73.679	77.997	68.652	71.132
ENSMUSG00000041028.17	0	1.30855	1.72288e-05	8.98925	1.37831e-06	9270	8511	11319	8499	19467	16579	17365	17608	356.902	269.362	376.178	287.161	657.939	653.417	647.197	659.553
ENSMUSG00000038679.17	0	-1.11958	1.7329e-05	4.62772	1.38806e-06	850	1209	1039	1293	360	354	386	415	32.726	38.263	34.53	43.687	12.167	13.952	14.386	15.545
ENSMUSG00000072258.12	0	1.01788	1.73409e-05	4.21649	1.39033e-06	380	389	418	399	685	523	604	632	14.63	12.311	13.892	13.481	23.151	20.613	22.511	23.673
ENSMUSG00000032902.2	0	1.54022	1.73435e-05	7.97829	1.39186e-06	4539	3715	4721	3542	9283	8794	8548	10094	174.755	117.575	156.899	119.676	313.744	346.592	318.586	378.097
ENSMUSG00000034023.17	0	-2.41347	1.73709e-05	2.64417	1.40188e-06	207	422	387	328	43	29	60	56	7.97	13.356	12.862	11.082	1.453	1.143	2.236	2.098
ENSMUSG00000059363.11	0	1.05637	1.73709e-05	4.47905	1.40198e-06	455	530	462	426	869	728	673	686	17.518	16.774	15.354	14.394	29.37	28.692	25.083	25.696
ENSMUSG00000016349.11	0	1.49568	1.73875e-05	10.2814	1.40465e-06	21548	18758	23812	19524	50724	42880	44979	41732	829.614	593.667	791.374	659.67	1714.35	1690	1676.38	1563.18
ENSMUSG00000036667.15	0	-1.0103	1.74e-05	5.08143	1.40698e-06	1241	1853	1274	1510	558	503	598	533	47.779	58.645	42.34	51.019	18.859	19.824	22.288	19.965
ENSMUSG00000027490.18	0	-2.08797	1.75229e-05	4.00567	1.41958e-06	546	985	931	911	106	133	160	190	21.021	31.174	30.941	30.781	3.583	5.242	5.963	7.117
ENSMUSG00000048922.19	0	-2.274	1.75393e-05	3.29944	1.42358e-06	290	651	585	585	74	67	108	75	11.165	20.603	19.442	19.766	2.501	2.641	4.025	2.809
ENSMUSG00000063694.6	0	1.3507	1.75576e-05	8.51767	1.4264e-06	6652	6190	8048	5658	13689	12473	12387	13025	256.107	195.906	267.469	191.17	462.656	491.59	461.666	487.885
ENSMUSG00000024981.7	0	-1.08042	1.76024e-05	5.39929	1.43138e-06	1377	2235	1874	1987	610	690	659	676	53.015	70.735	62.281	67.136	20.617	27.195	24.561	25.321
ENSMUSG00000028743.8	0	1.33269	1.76231e-05	5.42677	1.4346e-06	829	681	883	743	1602	1519	1456	1453	31.917	21.553	29.346	25.104	54.144	59.867	54.265	54.426
ENSMUSG00000037894.14	0	-1.42674	1.76444e-05	6.87247	1.44426e-06	3622	6604	6139	6034	1343	1540	1683	1621	139.45	209.008	204.025	203.875	45.39	60.695	62.726	60.719
ENSMUSG00000029580.15	0	-1.61592	1.76444e-05	10.2686	1.4448e-06	43717	72772	60367	66762	12576	13567	15644	17412	1683.14	2303.14	2006.25	2255.73	425.039	534.707	583.055	652.211
ENSMUSG00000022322.9	0	-2.40802	1.76444e-05	2.94305	1.44186e-06	284	552	345	479	52	38	62	81	10.934	17.47	11.466	16.184	1.757	1.498	2.311	3.034
ENSMUSG00000001211.16	0	1.11674	1.76444e-05	7.71693	1.43883e-06	4242	4020	4901	3927	8085	6188	6871	7156	163.32	127.228	162.881	132.684	273.254	243.883	256.084	268.046
ENSMUSG00000035697.15	0	-1.54	1.76444e-05	6.49802	1.44031e-06	3726	5233	3248	5286	1007	1045	1197	1260	143.454	165.618	107.945	178.601	34.034	41.186	44.612	47.197
ENSMUSG00000049775.17	0	-1.54166	1.76487e-05	10.0646	1.44857e-06	49732	56233	41674	58519	11722	13355	14339	13973	1914.72	1779.7	1385	1977.22	396.176	526.352	534.417	523.395
ENSMUSG00000079588.4	0	1.63258	1.76487e-05	7.26658	1.44809e-06	2466	2256	3065	1862	6869	5099	5651	5295	94.943	71.4	101.863	62.913	232.156	200.963	210.614	198.338
ENSMUSG00000004473.11	0	-2.45857	1.7661e-05	3.19104	1.45092e-06	419	636	309	612	80	69	74	47	16.132	20.129	10.269	20.678	2.704	2.719	2.758	1.761
ENSMUSG00000022517.18	0	1.18291	1.76635e-05	7.93645	1.45248e-06	4890	4623	5546	4207	9214	7686	7945	8524	188.269	146.312	184.317	142.145	311.412	302.923	296.112	319.288
ENSMUSG00000024085.14	0	-1.1817	1.77538e-05	6.87779	1.4626e-06	3534	6363	5777	5728	1878	1493	1753	1929	136.062	201.381	191.994	193.536	63.472	58.843	65.335	72.256
ENSMUSG00000050640.17	0	2.21879	1.77559e-05	2.26785	1.46413e-06	59	59	65	38	162	195	192	229	2.272	1.867	2.16	1.284	5.475	7.685	7.156	8.578
ENSMUSG00000003363.16	0	-1.60051	1.77569e-05	6.63394	1.46965e-06	4452	6403	3283	5279	1259	1156	1288	1114	171.405	202.647	109.108	178.365	42.551	45.561	48.004	41.728
ENSMUSG00000054619.8	0	1.05723	1.77569e-05	5.25563	1.47145e-06	809	882	807	702	1395	1295	1196	1169	31.147	27.914	26.82	23.719	47.148	51.039	44.575	43.788
ENSMUSG00000022525.14	0	1.81472	1.77569e-05	4.58653	1.47231e-06	375	298	424	267	908	838	927	994	14.438	9.431	14.091	9.021	30.688	33.028	34.549	37.233
ENSMUSG00000034116.18	0	-1.79608	1.77569e-05	5.45209	1.468e-06	1543	2762	2021	2559	354	466	541	536	59.407	87.414	67.166	86.463	11.964	18.366	20.163	20.077
ENSMUSG00000073557.13	0	1.35803	1.78128e-05	8.41558	1.4783e-06	6265	5378	7312	5648	13752	10484	12256	11796	241.207	170.207	243.009	190.833	464.785	413.199	456.784	441.85
ENSMUSG00000036860.15	0	1.49144	1.78663e-05	5.69863	1.4841e-06	869	809	1116	713	2064	1861	1764	1822	33.457	25.604	37.089	24.091	69.758	73.346	65.745	68.248
ENSMUSG00000028923.15	0	-1.2102	1.78954e-05	5.86518	1.48924e-06	2248	3217	2239	2875	792	737	935	969	86.55	101.814	74.411	97.139	26.768	29.047	34.848	36.296
ENSMUSG00000037656.10	0	1.18092	1.78955e-05	7.55506	1.49131e-06	3485	3318	4480	3553	7470	5710	6417	6063	134.175	105.01	148.889	120.047	252.468	225.044	239.163	227.105
ENSMUSG00000010362.10	0	1.38649	1.80219e-05	4.70412	1.50388e-06	513	427	434	476	1042	920	807	929	19.751	13.514	14.424	16.083	35.217	36.259	30.077	34.798
ENSMUSG00000026820.6	0	1.07738	1.81267e-05	5.67341	1.51516e-06	891	1097	1286	985	1731	1683	1540	1819	34.304	34.719	42.739	33.281	58.504	66.331	57.396	68.135
ENSMUSG00000074754.5	0	1.42203	1.81267e-05	3.79221	1.51879e-06	247	214	283	225	551	476	454	499	9.51	6.773	9.405	7.602	18.623	18.76	16.921	18.691
ENSMUSG00000037060.4	0	-1.40223	1.81267e-05	5.48289	1.52006e-06	1691	2656	2093	2006	603	473	782	544	65.105	84.059	69.559	67.778	20.38	18.642	29.145	20.377
ENSMUSG00000004789.11	0	1.29463	1.81267e-05	9.04057	1.52138e-06	10029	9097	11347	8711	19794	17532	17334	18663	386.124	287.908	377.109	294.324	668.991	690.977	646.042	699.071
ENSMUSG00000026532.8	0	1.01252	1.82084e-05	5.03955	1.53052e-06	630	842	684	676	1167	842	1159	1154	24.255	26.648	22.732	22.84	39.442	33.185	43.196	43.226
ENSMUSG00000031548.8	0	-1.95636	1.82124e-05	6.71587	1.53363e-06	6016	5321	3629	6436	999	1045	1191	967	231.62	168.403	120.607	217.457	33.764	41.186	44.389	36.221
ENSMUSG00000000958.11	0	-1.8765	1.82124e-05	3.94672	1.53255e-06	564	1148	673	768	151	139	203	146	21.714	36.333	22.367	25.949	5.103	5.478	7.566	5.469
ENSMUSG00000002032.18	0	2.76021	1.82143e-05	4.03373	1.53518e-06	187	93	160	96	694	703	624	778	7.2	2.943	5.317	3.244	23.456	27.707	23.257	29.142
ENSMUSG00000025140.16	0	-1.77978	1.8221e-05	3.49764	1.53713e-06	520	609	540	563	87	138	142	121	20.02	19.274	17.946	19.022	2.94	5.439	5.292	4.532
ENSMUSG00000022089.10	0	-1.12092	1.82586e-05	4.06785	1.54169e-06	646	867	617	834	283	231	249	265	24.871	27.439	20.506	28.179	9.565	9.104	9.28	9.926
ENSMUSG00000022221.15	0	-1.83466	1.83191e-05	4.22605	1.54819e-06	548	1129	1063	1073	183	172	207	232	21.098	35.731	35.328	36.254	6.185	6.779	7.715	8.69
ENSMUSG00000050359.8	0	-5.88987	1.83503e-05	7.8976	1.55697e-06	12203	21809	5596	21920	117	263	307	78	469.824	690.227	185.979	740.625	3.954	10.365	11.442	2.922
ENSMUSG00000031838.11	0	-2.04177	1.83503e-05	6.29776	1.55311e-06	3391	5305	3325	4477	516	695	826	945	130.556	167.896	110.504	151.267	17.44	27.392	30.785	35.397
novelGene_866	0	1.22988	1.83503e-05	4.63533	1.5578e-06	467	480	543	427	914	837	942	723	17.98	15.191	18.046	14.427	30.891	32.988	35.109	27.082
ENSMUSG00000052852.9	0	1.54636	1.8371e-05	5.06421	1.56236e-06	631	462	570	518	1309	1048	1278	1260	24.294	14.622	18.944	17.502	44.241	41.304	47.631	47.197
ENSMUSG00000026872.19	0	-1.0212	1.84016e-05	6.84393	1.56636e-06	3882	6233	4740	5249	1769	1619	1973	2052	149.46	197.267	157.53	177.351	59.788	63.809	73.534	76.863
ENSMUSG00000052688.13	0	-1.9007	1.84283e-05	5.26912	1.57144e-06	1546	2925	1646	1833	337	377	508	361	59.522	92.573	54.704	61.933	11.39	14.858	18.933	13.522
ENSMUSG00000014361.6	0	-1.22261	1.84904e-05	5.09833	1.58225e-06	1175	1963	1358	1758	624	421	500	471	45.238	62.126	45.132	59.399	21.09	16.593	18.635	17.643
ENSMUSG00000027699.20	0	-2.61517	1.84904e-05	3.83131	1.58236e-06	577	949	780	852	76	52	148	110	22.215	30.035	25.923	28.787	2.569	2.049	5.516	4.12
ENSMUSG00000022439.10	0	-2.04475	1.84904e-05	4.1239	1.58227e-06	659	1180	724	1080	129	193	149	183	25.372	37.345	24.062	36.491	4.36	7.607	5.553	6.855
ENSMUSG00000030772.7	0	-2.2279	1.85613e-05	4.22854	1.58984e-06	1163	1066	619	1074	158	154	182	145	44.776	33.738	20.572	36.288	5.34	6.069	6.783	5.431
ENSMUSG00000029816.11	0	-4.42072	1.85619e-05	8.04901	1.59272e-06	13199	28620	5471	19484	496	452	750	612	508.171	905.787	181.824	658.318	16.764	17.814	27.953	22.924
ENSMUSG00000016256.11	0	-1.86474	1.86495e-05	7.32501	1.60448e-06	6102	11228	6594	9079	1301	1561	1882	1977	234.931	355.352	219.147	306.758	43.971	61.523	70.143	74.054
ENSMUSG00000004846.11	0	-1.13225	1.86495e-05	6.80059	1.60179e-06	3634	5689	5309	5361	1535	1625	1699	1950	139.912	180.05	176.441	181.135	51.879	64.045	63.322	73.042
ENSMUSG00000043004.14	0	-1.70805	1.86495e-05	4.27002	1.60335e-06	865	1184	647	1114	230	194	246	209	33.303	37.472	21.503	37.639	7.773	7.646	9.168	7.829
ENSMUSG00000031903.8	0	-1.33227	1.86884e-05	5.67211	1.60926e-06	2036	2975	1793	2683	673	687	716	748	78.387	94.155	59.589	90.652	22.746	27.076	26.685	28.018
ENSMUSG00000106795.4	0	2.68465	1.87112e-05	3.06492	1.61406e-06	75	51	114	51	390	343	295	400	2.888	1.614	3.789	1.723	13.181	13.518	10.995	14.983
ENSMUSG00000023809.11	0	1.0634	1.87263e-05	5.70121	1.61679e-06	1019	1069	1275	985	1973	1719	1624	1587	39.232	33.832	42.374	33.281	66.683	67.75	60.527	59.445
ENSMUSG00000025001.12	0	-2.26188	1.87999e-05	3.57633	1.62887e-06	394	752	662	745	72	83	106	134	15.169	23.8	22.001	25.172	2.433	3.271	3.951	5.019
ENSMUSG00000027408.8	0	-1.08163	1.88066e-05	5.33063	1.636e-06	1564	2196	1580	1748	572	634	682	624	60.215	69.501	52.51	59.061	19.332	24.987	25.418	23.374
ENSMUSG00000003617.17	0	1.08737	1.88066e-05	6.79168	1.63803e-06	1813	2397	2800	2215	4350	2991	3940	3556	69.802	75.862	93.056	74.84	147.02	117.882	146.845	133.199
ENSMUSG00000050627.14	0	1.03366	1.88066e-05	6.66104	1.6309e-06	2130	2221	2350	1862	3787	3188	3003	3362	82.007	70.292	78.1	62.913	127.992	125.646	111.922	125.932
ENSMUSG00000022820.5	0	1.42448	1.88957e-05	7.18839	1.64866e-06	2614	2329	3117	2108	5778	5139	4901	5017	100.641	73.71	103.591	71.224	195.283	202.54	182.661	187.925
ENSMUSG00000025198.17	0	-1.01733	1.88972e-05	4.39222	1.65167e-06	719	1112	908	908	334	355	321	338	27.682	35.193	30.177	30.679	11.288	13.991	11.964	12.661
ENSMUSG00000036585.17	0	1.5728	1.90118e-05	7.38248	1.66314e-06	3052	2265	3031	2371	6692	5928	5639	6221	117.504	71.684	100.733	80.11	226.174	233.636	210.167	233.024
ENSMUSG00000039621.14	0	-1.30593	1.90872e-05	6.26225	1.67264e-06	3114	3878	2810	4365	1002	1061	1076	1169	119.891	122.734	93.388	147.483	33.865	41.816	40.103	43.788
ENSMUSG00000021798.15	0	1.49304	1.92093e-05	9.86434	1.68479e-06	16483	13621	18081	14449	37238	33032	32125	32444	634.607	431.087	600.908	488.197	1258.56	1301.87	1197.31	1215.27
ENSMUSG00000034906.16	0	-2.15254	1.92446e-05	3.97399	1.68936e-06	511	983	920	918	107	108	177	165	19.674	31.111	30.575	31.017	3.616	4.257	6.597	6.181
ENSMUSG00000048371.9	0	1.9	1.92885e-05	5.03935	1.69468e-06	456	423	588	322	1234	1108	1507	1238	17.556	13.387	19.542	10.88	41.706	43.669	56.166	46.372
ENSMUSG00000031827.14	0	-2.20047	1.93599e-05	7.62658	1.70242e-06	8414	14140	8218	11692	1199	1588	1778	2293	323.945	447.513	273.119	395.045	40.523	62.587	66.266	85.89
ENSMUSG00000040084.10	0	-2.27611	1.94641e-05	4.37935	1.71482e-06	850	858	1391	1331	145	132	187	226	32.726	27.155	46.229	44.971	4.901	5.202	6.97	8.465
ENSMUSG00000032116.19	0	-1.25184	1.94641e-05	6.94129	1.71602e-06	4009	6998	5766	5896	1582	1580	1895	2036	154.349	221.478	191.629	199.212	53.468	62.271	70.627	76.264
ENSMUSG00000050192.9	0	-1.29867	1.94877e-05	3.07723	1.71959e-06	316	442	357	422	116	102	141	111	12.166	13.989	11.865	14.258	3.921	4.02	5.255	4.158
ENSMUSG00000027298.18	0	-1.74003	1.96387e-05	3.89167	1.7374e-06	610	959	649	731	158	205	171	125	23.485	30.351	21.569	24.699	5.34	8.08	6.373	4.682
ENSMUSG00000030217.3	0	1.5924	1.96387e-05	4.20051	1.73623e-06	352	317	251	255	755	667	639	649	13.552	10.033	8.342	8.616	25.517	26.288	23.816	24.31
ENSMUSG00000075273.5	0	1.10294	1.98164e-05	3.91554	1.75915e-06	286	360	314	283	543	525	514	434	11.011	11.394	10.436	9.562	18.352	20.691	19.157	16.257
ENSMUSG00000041731.14	0	1.25349	1.9842e-05	6.88349	1.76293e-06	2331	1920	2454	2245	4870	3581	4074	3844	89.745	60.766	81.557	75.853	164.595	141.136	151.839	143.987
ENSMUSG00000031328.17	0	-1.41223	1.9868e-05	9.54855	1.77128e-06	24626	42212	38987	36843	9114	8779	10341	11741	948.119	1335.96	1295.7	1244.84	308.032	346.001	385.411	439.789
ENSMUSG00000061288.14	0	-1.169	1.9868e-05	5.04412	1.76837e-06	1226	1806	1286	1613	491	434	597	460	47.202	57.158	42.739	54.499	16.595	17.105	22.25	17.23
ENSMUSG00000032812.19	0	-1.21689	1.9868e-05	7.01498	1.76903e-06	5142	7077	4478	6817	1873	1843	1929	1955	197.971	223.978	148.823	230.33	63.303	72.637	71.894	73.23
ENSMUSG00000036894.4	0	-1.81101	1.98766e-05	3.17474	1.77356e-06	347	622	367	473	114	67	107	99	13.36	19.686	12.197	15.982	3.853	2.641	3.988	3.708
ENSMUSG00000045316.6	0	1.41407	1.98811e-05	5.47107	1.77548e-06	826	668	859	751	1684	1713	1466	1447	31.802	21.141	28.548	25.375	56.915	67.513	54.638	54.201
ENSMUSG00000071540.5	0	1.49039	1.99615e-05	6.95885	1.78569e-06	2151	1827	2618	1785	4994	4101	4823	4100	82.815	57.822	87.007	60.311	168.785	161.63	179.754	153.576
ENSMUSG00000039114.17	0	2.12782	1.99759e-05	2.66842	1.78999e-06	55	99	59	98	243	258	319	198	2.118	3.133	1.961	3.311	8.213	10.168	11.889	7.417
ENSMUSG00000021619.7	0	1.13412	2.00208e-05	3.78022	1.79557e-06	257	296	310	250	480	475	477	415	9.895	9.368	10.303	8.447	16.223	18.721	17.778	15.545
ENSMUSG00000005667.9	0	-2.05397	2.00429e-05	3.79521	1.80126e-06	455	769	811	859	94	124	155	145	17.518	24.338	26.953	29.024	3.177	4.887	5.777	5.431
ENSMUSG00000052738.15	0	1.44826	2.00446e-05	7.94371	1.80383e-06	4622	3818	4882	3585	9386	8563	8214	9130	177.95	120.835	162.25	121.129	317.225	337.488	306.137	341.988
ENSMUSG00000002257.9	0	-1.44717	2.00807e-05	3.1022	1.81163e-06	320	511	374	408	107	127	111	97	12.32	16.172	12.43	13.785	3.616	5.005	4.137	3.633
ENSMUSG00000038034.16	0	-1.38336	2.01903e-05	5.63868	1.82766e-06	1598	2991	2101	2746	648	706	721	613	61.524	94.661	69.825	92.781	21.901	27.825	26.872	22.961
ENSMUSG00000018740.15	0	1.41202	2.02092e-05	3.16439	1.83092e-06	128	178	162	170	308	313	270	384	4.928	5.633	5.384	5.744	10.41	12.336	10.063	14.384
ENSMUSG00000033777.5	0	-2.16405	2.02658e-05	5.39881	1.83758e-06	1590	3338	1975	2144	295	285	454	463	61.216	105.643	65.638	72.441	9.97	11.233	16.921	17.343
ENSMUSG00000034390.17	0	-1.03016	2.02703e-05	5.37247	1.83953e-06	1272	2137	1872	1981	682	574	691	714	48.973	67.633	62.214	66.933	23.05	22.623	25.754	26.745
ENSMUSG00000021665.10	0	-1.7898	2.03656e-05	6.18795	1.84973e-06	2949	5058	2427	4351	777	734	866	816	113.539	160.079	80.659	147.01	26.261	28.929	32.276	30.565
ENSMUSG00000010914.11	0	1.53094	2.04004e-05	6.69218	1.856e-06	1821	1516	2068	1409	3977	3728	3413	3924	70.11	47.979	68.728	47.607	134.413	146.929	127.203	146.984
ENSMUSG00000045160.15	0	1.20557	2.05899e-05	6.29516	1.8748e-06	1593	1396	1734	1375	2851	2682	2599	2595	61.332	44.182	57.628	46.458	96.357	105.704	96.865	97.202
ENSMUSG00000027165.17	0	1.26996	2.06383e-05	4.98413	1.89607e-06	631	525	634	591	1269	1058	1102	965	24.294	16.616	21.071	19.968	42.889	41.698	41.072	36.147
ENSMUSG00000028427.14	0	1.67053	2.06383e-05	4.83722	1.89238e-06	440	425	560	336	1367	947	1025	952	16.94	13.451	18.611	11.353	46.201	37.323	38.202	35.66
novelGene_4875	0	-1.4387	2.06383e-05	1.80095	1.89686e-06	124	174	163	177	47	38	47	45	4.774	5.507	5.417	5.98	1.588	1.498	1.752	1.686
ENSMUSG00000038028.10	0	1.32721	2.06383e-05	5.90248	1.88916e-06	1015	964	1392	1025	2308	1988	1875	2217	39.078	30.509	46.262	34.632	78.005	78.352	69.882	83.043
ENSMUSG00000032177.18	0	1.40404	2.06383e-05	5.1868	1.88678e-06	712	550	693	602	1400	1129	1297	1364	27.413	17.407	23.031	20.34	47.317	44.497	48.339	51.092
ENSMUSG00000020475.4	0	1.89078	2.06383e-05	8.52104	1.88616e-06	5595	3935	6232	4143	15414	14618	13622	13013	215.412	124.538	207.116	139.982	520.957	576.129	507.695	487.435
ENSMUSG00000020483.15	0	1.59194	2.06383e-05	8.94139	1.88649e-06	8084	6633	9956	6727	19089	16819	17865	18581	311.24	209.926	330.88	227.289	645.163	662.876	665.832	695.999
ENSMUSG00000022371.17	0	-1.84604	2.06383e-05	7.38332	1.89493e-06	8359	9790	6589	9021	1895	1729	2290	1205	321.828	309.841	218.98	304.798	64.047	68.144	85.349	45.136
ENSMUSG00000056665.3	0	1.20543	2.06383e-05	4.35803	1.88835e-06	377	363	480	380	734	629	724	718	14.515	11.488	15.952	12.839	24.807	24.79	26.984	26.895
ENSMUSG00000043683.5	0	1.41219	2.06383e-05	8.26949	1.89753e-06	5453	4763	6631	4802	12851	10481	9843	10874	209.944	150.743	220.376	162.248	434.334	413.081	366.851	407.314
ENSMUSG00000005299.7	0	1.01845	2.07778e-05	6.84582	1.91404e-06	2377	2329	2763	2328	3897	3628	3485	4064	91.516	73.71	91.826	78.658	131.709	142.988	129.887	152.228
ENSMUSG00000037904.15	0	1.59261	2.08792e-05	5.38592	1.92656e-06	692	632	774	580	1660	1707	1187	1587	26.643	20.002	25.723	19.597	56.104	67.277	44.24	59.445
ENSMUSG00000022013.5	0	1.03976	2.09094e-05	5.85943	1.93093e-06	1242	1245	1345	1061	2114	1871	1807	1865	47.818	39.403	44.7	35.849	71.448	73.74	67.347	69.858
ENSMUSG00000042766.18	0	-1.53372	2.09761e-05	2.88539	1.94192e-06	294	312	375	413	88	100	91	84	11.319	9.874	12.463	13.954	2.974	3.941	3.392	3.146
ENSMUSG00000039958.18	0	1.09547	2.09761e-05	3.38968	1.94098e-06	177	232	244	215	425	311	341	327	6.815	7.343	8.109	7.264	14.364	12.257	12.709	12.249
ENSMUSG00000029687.17	0	-1.40818	2.12266e-05	4.21522	1.97153e-06	651	919	969	950	219	218	242	306	25.064	29.085	32.204	32.098	7.402	8.592	9.019	11.462
ENSMUSG00000023826.17	0	1.87923	2.12313e-05	2.34456	1.97358e-06	68	81	84	49	208	195	164	218	2.618	2.564	2.792	1.656	7.03	7.685	6.112	8.166
ENSMUSG00000058715.12	0	-1.83746	2.12373e-05	6.5995	1.97575e-06	4850	5953	3514	5274	812	949	1122	1241	186.729	188.405	116.785	178.196	27.444	37.402	41.817	46.485
ENSMUSG00000053158.11	0	-1.16718	2.12662e-05	6.05527	1.98006e-06	2355	3545	2792	3296	866	929	1034	1161	90.669	112.195	92.79	111.364	29.269	36.614	38.537	43.488
ENSMUSG00000074671.7	0	-1.32082	2.13031e-05	2.55051	1.99793e-06	234	323	231	275	81	81	83	75	9.009	10.223	7.677	9.292	2.738	3.192	3.093	2.809
ENSMUSG00000039611.3	0	1.44593	2.13031e-05	5.56363	1.9971e-06	899	704	909	739	1879	1567	1520	1823	34.612	22.281	30.21	24.969	63.506	61.759	56.651	68.285
ENSMUSG00000030641.11	0	-2.16038	2.13031e-05	2.02918	1.99712e-06	138	270	201	232	30	28	34	48	5.313	8.545	6.68	7.839	1.014	1.104	1.267	1.798
ENSMUSG00000085779.2	0	2.54457	2.13031e-05	5.75735	1.99309e-06	584	290	685	454	2537	2027	2316	2199	22.484	9.178	22.765	15.34	85.745	79.889	86.318	82.369
ENSMUSG00000021606.9	0	1.85162	2.13031e-05	7.34218	1.99807e-06	2054	1892	3300	1827	6518	6169	5994	6198	79.08	59.879	109.673	61.73	220.293	243.135	223.398	232.162
ENSMUSG00000020621.7	0	1.33607	2.13384e-05	4.93681	2.00301e-06	550	597	667	430	1206	1026	1099	976	21.175	18.894	22.167	14.529	40.76	40.437	40.96	36.559
ENSMUSG00000034295.11	0	1.64971	2.14595e-05	8.29952	2.01601e-06	4917	4129	6266	4234	14912	10600	10821	10742	189.308	130.678	208.246	143.057	503.991	417.771	403.301	402.369
ENSMUSG00000041650.16	0	1.49525	2.14706e-05	5.98836	2.02085e-06	1043	964	1401	871	2343	2183	2365	2288	40.156	30.509	46.561	29.429	79.188	86.037	88.144	85.703
ENSMUSG00000070942.9	0	-1.49635	2.14739e-05	3.90373	2.02741e-06	595	894	561	804	228	156	216	163	22.908	28.294	18.644	27.165	7.706	6.148	8.05	6.106
ENSMUSG00000034714.10	0	-1.48913	2.14739e-05	4.20694	2.03014e-06	795	1019	676	1017	253	225	193	271	30.608	32.25	22.466	34.362	8.551	8.868	7.193	10.151
ENSMUSG00000106847.2	0	1.30409	2.14739e-05	5.87299	2.0278e-06	1154	1030	1226	927	2443	1784	2115	1869	44.43	32.598	40.745	31.321	82.568	70.312	78.826	70.008
ENSMUSG00000049265.9	0	1.51563	2.15203e-05	7.66066	2.04245e-06	3806	2805	3777	2998	8063	6870	7029	7445	146.534	88.775	125.526	101.295	272.51	270.763	261.972	278.872
ENSMUSG00000055027.18	0	1.66433	2.15203e-05	8.88912	2.04043e-06	8186	6046	8593	6205	20004	16932	16951	16846	315.167	191.348	285.582	209.652	676.088	667.329	631.767	631.01
ENSMUSG00000033429.11	0	1.35763	2.15203e-05	5.05824	2.04464e-06	648	515	675	559	1232	1158	1140	1164	24.948	16.299	22.433	18.887	41.639	45.639	42.488	43.601
ENSMUSG00000072640.12	0	1.57599	2.15203e-05	4.99887	2.03936e-06	575	429	600	451	1367	1066	1180	1096	22.138	13.577	19.941	15.238	46.201	42.014	43.979	41.054
ENSMUSG00000024359.11	0	1.06912	2.15203e-05	9.24369	2.04321e-06	11927	11750	14561	12220	22379	18735	19413	20034	459.198	371.873	483.924	412.885	756.358	738.39	723.526	750.425
ENSMUSG00000025204.11	0	1.56605	2.15203e-05	7.065	2.04419e-06	2152	1946	2867	1727	5092	4561	4912	5049	82.854	61.588	95.283	58.351	172.098	179.76	183.071	189.123
ENSMUSG00000029778.13	0	-1.69425	2.15483e-05	5.28189	2.04895e-06	1703	2452	1293	2263	408	434	485	459	65.567	77.603	42.972	76.461	13.789	17.105	18.076	17.193
ENSMUSG00000028378.7	0	-1.79185	2.15524e-05	4.00965	2.05097e-06	582	1024	646	991	143	180	197	176	22.407	32.408	21.469	33.484	4.833	7.094	7.342	6.593
novelGene_5797	0	-2.01204	2.15841e-05	5.06381	2.05727e-06	1004	2173	2039	1811	247	307	354	379	38.655	68.773	67.765	61.189	8.348	12.1	13.194	14.196
ENSMUSG00000020340.17	0	1.50381	2.16278e-05	7.74472	2.06748e-06	3787	2866	4293	3367	8964	6870	7856	7485	145.802	90.705	142.675	113.763	302.962	270.763	292.795	280.37
ENSMUSG00000020571.14	0	-1.0935	2.16278e-05	8.2623	2.06802e-06	9910	17818	12877	14238	4660	4401	5099	5004	381.542	563.917	427.957	481.068	157.497	173.454	190.041	187.438
ENSMUSG00000022748.9	0	2.1735	2.16278e-05	4.60004	2.06659e-06	333	218	366	207	972	906	1057	959	12.821	6.899	12.164	6.994	32.851	35.708	39.395	35.922
ENSMUSG00000075284.11	0	-1.1353	2.17008e-05	6.20305	2.08343e-06	2688	3819	2833	3833	1007	1152	1136	1191	103.49	120.866	94.153	129.508	34.034	45.403	42.339	44.612
ENSMUSG00000033295.15	0	-1.28991	2.17008e-05	5.49823	2.0798e-06	1636	2585	1792	2346	566	708	645	628	62.987	81.812	59.556	79.266	19.129	27.904	24.039	23.523
ENSMUSG00000020865.17	0	-2.53396	2.17008e-05	5.27024	2.08392e-06	1634	2954	1627	2376	234	217	443	213	62.91	93.49	54.072	80.279	7.909	8.552	16.511	7.978
ENSMUSG00000037466.14	0	-2.256	2.17008e-05	3.33632	2.08591e-06	301	660	604	596	74	60	94	108	11.589	20.888	20.073	20.137	2.501	2.365	3.503	4.045
ENSMUSG00000024644.18	0	-1.50813	2.17008e-05	6.98644	2.08321e-06	4284	8680	5396	6314	1552	1327	1701	1873	164.937	274.711	179.332	213.335	52.454	52.3	63.397	70.158
ENSMUSG00000028127.11	0	1.05386	2.17491e-05	6.79207	2.09357e-06	2403	2253	2537	2068	4007	3319	3550	3799	92.517	71.305	84.315	69.873	135.427	130.809	132.309	142.301
ENSMUSG00000052459.14	0	-1.56053	2.17491e-05	6.76377	2.0945e-06	3879	7390	4139	5896	1227	1207	1495	1442	149.344	233.884	137.556	199.212	41.47	47.571	55.719	54.014
ENSMUSG00000027004.4	0	-1.59375	2.18081e-05	4.83327	2.1035e-06	1180	1542	1208	1606	257	343	412	361	45.431	48.802	40.147	54.263	8.686	13.518	15.355	13.522
ENSMUSG00000024997.8	0	1.33694	2.18842e-05	7.61276	2.11418e-06	3719	3141	4248	3130	7465	6729	6779	6512	143.184	99.409	141.179	105.755	252.299	265.206	252.655	243.924
ENSMUSG00000092397.8	0	1.17884	2.20656e-05	4.98891	2.13338e-06	642	562	645	652	1139	1000	983	1194	24.717	17.787	21.436	22.03	38.496	39.412	36.637	44.724
novelGene_8094	0	1.61434	2.21819e-05	2.36627	2.15126e-06	77	87	95	70	228	140	201	198	2.965	2.753	3.157	2.365	7.706	5.518	7.491	7.417
ENSMUSG00000027510.18	0	1.60177	2.21819e-05	6.71171	2.15138e-06	1773	1377	2083	1418	4438	3770	3629	3639	68.262	43.58	69.227	47.911	149.994	148.584	135.254	136.308
ENSMUSG00000050022.17	0	-1.83775	2.22068e-05	2.93896	2.15547e-06	288	468	307	471	65	79	87	89	11.088	14.812	10.203	15.914	2.197	3.114	3.243	3.334
ENSMUSG00000031659.14	0	-1.56554	2.22179e-05	6.83468	2.15824e-06	4976	6886	3841	6471	1306	1426	1348	1537	191.58	217.933	127.653	218.64	44.14	56.202	50.24	57.572
novelGene_4271	0	2.4095	2.22344e-05	3.6809	2.16293e-06	167	94	155	103	698	501	439	495	6.43	2.975	5.151	3.48	23.591	19.746	16.362	18.542
ENSMUSG00000033590.9	0	2.11788	2.22344e-05	3.58354	2.16469e-06	166	97	179	133	556	411	516	439	6.391	3.07	5.949	4.494	18.791	16.198	19.231	16.444
ENSMUSG00000074785.6	0	-1.97096	2.22344e-05	4.79863	2.16492e-06	1256	1991	960	1548	315	272	315	201	48.357	63.013	31.905	52.303	10.646	10.72	11.74	7.529
ENSMUSG00000018819.11	0	-1.29025	2.22825e-05	7.22361	2.17469e-06	6454	7958	5348	7722	1901	2041	2159	2357	248.484	251.861	177.737	260.908	64.249	80.441	80.466	88.288
ENSMUSG00000054894.7	0	1.31999	2.22899e-05	4.24484	2.17711e-06	352	340	413	292	764	605	688	604	13.552	10.761	13.726	9.866	25.821	23.844	25.642	22.624
ENSMUSG00000019487.12	0	1.04635	2.24209e-05	6.74874	2.19621e-06	1794	2170	2828	2321	4018	3397	3331	3472	69.07	68.678	93.986	78.421	135.799	133.884	124.147	130.053
ENSMUSG00000027342.15	0	-1.23943	2.24639e-05	6.41711	2.20606e-06	2533	4695	4242	4275	1155	1195	1317	1292	97.522	148.591	140.98	144.442	39.036	47.098	49.085	48.395
ENSMUSG00000109754.2	0	1.61009	2.25229e-05	1.87237	2.21357e-06	48	70	66	51	160	118	152	113	1.848	2.215	2.193	1.723	5.408	4.651	5.665	4.233
ENSMUSG00000013275.10	0	1.07081	2.26022e-05	6.55742	2.22386e-06	1897	1823	2298	1807	3515	2863	2900	3247	73.036	57.696	76.372	61.054	118.799	112.837	108.084	121.625
ENSMUSG00000031958.17	0	2.4731	2.26022e-05	5.60864	2.22481e-06	485	315	738	369	2197	1906	2098	1918	18.673	9.969	24.527	12.468	74.253	75.12	78.193	71.844
ENSMUSG00000096917.3	0	1.13488	2.26116e-05	2.4687	2.22941e-06	101	119	115	113	191	171	196	186	3.889	3.766	3.822	3.818	6.455	6.74	7.305	6.967
ENSMUSG00000044502.17	0	1.04639	2.26116e-05	6.56907	2.23089e-06	1952	1821	2279	1922	3545	3065	2886	3052	75.153	57.632	75.741	64.94	119.813	120.799	107.562	114.321
ENSMUSG00000036257.16	0	1.05646	2.26404e-05	6.8957	2.23545e-06	2596	2514	2667	2166	4521	3707	3670	3889	99.948	79.565	88.636	73.184	152.799	146.101	136.782	145.673
ENSMUSG00000030867.8	0	-2.58502	2.28625e-05	4.30098	2.264e-06	704	1373	1247	1071	90	103	139	211	27.105	43.454	41.443	36.187	3.042	4.059	5.181	7.904
ENSMUSG00000032265.15	0	-1.23807	2.28625e-05	5.355	2.26434e-06	1332	2363	1790	2028	587	482	623	688	51.283	74.786	59.489	68.521	19.839	18.997	23.219	25.771
ENSMUSG00000064043.16	0	-1.12089	2.28625e-05	4.01653	2.26383e-06	618	809	626	805	250	237	224	278	23.793	25.604	20.805	27.199	8.449	9.341	8.349	10.413
ENSMUSG00000059323.15	0	-1.89376	2.29115e-05	2.87561	2.27268e-06	236	426	409	412	96	64	54	85	9.086	13.482	13.593	13.921	3.245	2.522	2.013	3.184
ENSMUSG00000044734.17	0	-3.12909	2.30061e-05	5.67132	2.28893e-06	1945	4364	1602	4126	179	275	289	268	74.884	138.115	53.241	139.408	6.05	10.838	10.771	10.039
ENSMUSG00000020747.19	0	1.40633	2.30389e-05	7.27264	2.29758e-06	2960	2392	3175	2316	6035	5016	5335	5645	113.962	75.704	105.519	78.252	203.969	197.692	198.837	211.448
ENSMUSG00000037239.9	0	-1.56752	2.30389e-05	3.33494	2.29933e-06	359	453	514	608	118	101	139	133	13.822	14.337	17.082	20.543	3.988	3.981	5.181	4.982
ENSMUSG00000004317.15	0	-1.63831	2.30601e-05	4.53388	2.30672e-06	849	1480	1085	1147	211	278	264	335	32.687	46.84	36.059	38.754	7.131	10.957	9.839	12.548
ENSMUSG00000004665.11	0	-1.27368	2.30601e-05	6.82498	2.30534e-06	4339	5911	4809	5794	1301	1740	1804	1600	167.055	187.076	159.823	195.766	43.971	68.577	67.235	59.932
ENSMUSG00000033222.17	0	-1.29896	2.32304e-05	3.97123	2.32996e-06	519	852	813	706	194	223	226	233	19.982	26.965	27.019	23.854	6.557	8.789	8.423	8.728
ENSMUSG00000020402.12	0	1.35293	2.32304e-05	9.52405	2.33315e-06	13972	11871	15293	11988	29148	24250	24858	25592	537.932	375.702	508.251	405.046	985.134	955.749	926.463	958.614
ENSMUSG00000116138.2	0	1.44729	2.32304e-05	5.79894	2.3296e-06	992	831	1194	817	2163	1985	1955	1881	38.193	26.3	39.682	27.604	73.104	78.233	72.863	70.458
ENSMUSG00000046432.13	0	-1.35217	2.34964e-05	3.55679	2.37359e-06	450	588	461	674	171	130	165	176	17.325	18.609	15.321	22.773	5.779	5.124	6.15	6.593
ENSMUSG00000032898.10	0	1.06525	2.34964e-05	5.73382	2.36517e-06	1064	1129	1305	944	2044	1668	1721	1639	40.965	35.731	43.371	31.896	69.082	65.74	64.142	61.393
ENSMUSG00000031755.7	0	1.2988	2.34964e-05	3.4761	2.36824e-06	186	211	245	191	421	366	443	323	7.161	6.678	8.142	6.453	14.229	14.425	16.511	12.099
ENSMUSG00000031812.17	0	1.00412	2.35166e-05	7.92174	2.37753e-06	5152	4977	5889	4753	9077	7360	7752	7589	198.356	157.516	195.716	160.593	306.781	290.075	288.919	284.266
ENSMUSG00000029047.14	0	1.34208	2.35944e-05	4.32357	2.38887e-06	333	329	462	339	801	709	631	676	12.821	10.412	15.354	11.454	27.072	27.943	23.517	25.321
ENSMUSG00000074001.4	0	1.13277	2.36012e-05	3.88442	2.39136e-06	286	304	304	301	603	489	491	410	11.011	9.621	10.103	10.17	20.38	19.273	18.3	15.358
ENSMUSG00000074466.13	0	1.44238	2.36025e-05	3.49137	2.39573e-06	209	181	215	173	436	393	353	430	8.047	5.728	7.145	5.845	14.736	15.489	13.156	16.107
ENSMUSG00000028977.18	0	1.20983	2.36025e-05	6.36352	2.39831e-06	1488	1326	1805	1785	3378	2445	2844	2649	57.289	41.966	59.988	60.311	114.168	96.363	105.996	99.225
ENSMUSG00000025232.9	0	-1.49169	2.36025e-05	7.72633	2.40402e-06	9217	12555	6929	11907	2848	2641	2924	2461	354.861	397.35	230.28	402.309	96.256	104.088	108.978	92.183
ENSMUSG00000021969.9	0	-1.06484	2.36025e-05	5.507	2.40406e-06	1566	2506	1769	2181	773	587	821	700	60.292	79.312	58.791	73.691	26.126	23.135	30.599	26.22
ENSMUSG00000022442.17	0	1.78123	2.36025e-05	5.21071	2.40198e-06	574	427	673	464	1619	1353	1154	1507	22.099	13.514	22.367	15.677	54.718	53.325	43.01	56.449
ENSMUSG00000006281.9	0	-1.10015	2.36259e-05	6.26084	2.40824e-06	2697	4233	2781	3935	1242	1029	1275	1230	103.836	133.969	92.424	132.954	41.977	40.555	47.52	46.073
ENSMUSG00000040061.18	0	-1.38685	2.36612e-05	3.88738	2.41544e-06	566	836	589	773	175	173	212	232	21.791	26.458	19.575	26.118	5.915	6.818	7.901	8.69
ENSMUSG00000029126.8	0	-1.20203	2.36896e-05	3.44882	2.42055e-06	364	581	540	479	162	145	184	149	14.014	18.388	17.946	16.184	5.475	5.715	6.858	5.581
ENSMUSG00000074093.5	0	1.67173	2.37072e-05	4.76558	2.42735e-06	495	364	464	337	1158	933	1047	932	19.058	11.52	15.421	11.386	39.138	36.772	39.022	34.91
ENSMUSG00000020437.13	0	-1.55286	2.37072e-05	5.27618	2.42685e-06	1470	2327	1623	2104	371	460	502	577	56.596	73.647	53.939	71.089	12.539	18.13	18.71	21.613
ENSMUSG00000020664.11	0	1.37593	2.37142e-05	8.3852	2.43105e-06	6415	5416	6982	5016	12799	11223	11368	11926	246.982	171.41	232.041	169.479	432.576	442.324	423.688	446.719
ENSMUSG00000020733.4	0	-1.56183	2.37948e-05	5.02167	2.4431e-06	1163	2171	1359	1647	358	416	349	471	44.776	68.709	45.165	55.648	12.1	16.396	13.007	17.643
ENSMUSG00000051506.18	0	-1.54131	2.37948e-05	5.22477	2.44355e-06	1288	2472	1680	1843	386	418	512	542	49.589	78.236	55.834	62.271	13.046	16.474	19.082	20.302
ENSMUSG00000030774.14	0	-1.70918	2.38225e-05	3.79864	2.45002e-06	565	849	582	751	123	189	171	143	21.753	26.87	19.342	25.375	4.157	7.449	6.373	5.356
ENSMUSG00000020741.18	0	1.40456	2.38225e-05	8.54984	2.44867e-06	6614	5702	8272	5801	14888	12391	12643	13461	254.644	180.461	274.914	196.002	503.179	488.358	471.207	504.216
ENSMUSG00000015852.14	0	-2.00028	2.38521e-05	6.60118	2.45811e-06	4779	5191	3533	6549	812	1083	1107	770	183.995	164.289	117.417	221.275	27.444	42.684	41.258	28.842
ENSMUSG00000032815.17	0	-1.8086	2.38521e-05	3.20547	2.45851e-06	305	611	489	447	91	117	81	103	11.743	19.337	16.252	15.103	3.076	4.611	3.019	3.858
ENSMUSG00000083307.2	0	-2.22717	2.39484e-05	2.42257	2.48794e-06	236	359	200	321	34	46	40	58	9.086	11.362	6.647	10.846	1.149	1.813	1.491	2.173
ENSMUSG00000046714.8	0	-2.21957	2.39484e-05	3.45021	2.48722e-06	343	501	702	768	90	80	114	88	13.206	15.856	23.33	25.949	3.042	3.153	4.249	3.296
ENSMUSG00000042961.14	0	1.28875	2.39484e-05	3.99833	2.4903e-06	307	302	332	255	585	486	635	520	11.82	9.558	11.034	8.616	19.772	19.154	23.667	19.478
ENSMUSG00000039601.17	0	1.0893	2.39484e-05	8.4615	2.48613e-06	7036	6553	8446	6981	13615	10721	11500	11286	270.891	207.394	280.696	235.871	460.155	422.539	428.607	422.746
ENSMUSG00000024590.9	0	-1.75042	2.39551e-05	5.81293	2.49282e-06	1988	2922	3318	3055	503	517	651	835	76.539	92.478	110.271	103.221	17	20.376	24.263	31.277
ENSMUSG00000041632.8	0	1.01906	2.40409e-05	5.01941	2.5054e-06	642	678	815	633	1060	1009	1122	1059	24.717	21.458	27.086	21.388	35.826	39.767	41.817	39.668
ENSMUSG00000070372.12	0	-1.35329	2.40604e-05	6.57884	2.51024e-06	3184	5676	4062	5080	1123	1257	1354	1502	122.586	179.638	134.997	171.641	37.955	49.541	50.464	56.261
ENSMUSG00000045594.11	0	-1.20274	2.40604e-05	5.2334	2.51476e-06	1490	2100	1283	1931	623	540	530	533	57.366	66.462	42.64	65.244	21.056	21.283	19.753	19.965
ENSMUSG00000023020.4	0	1.07965	2.40604e-05	6.69622	2.51328e-06	1977	1950	2591	2076	3801	3493	3350	3150	76.116	61.715	86.11	70.143	128.465	137.667	124.855	117.991
ENSMUSG00000070390.13	0	-1.73661	2.4069e-05	3.12595	2.51749e-06	420	485	347	454	89	90	129	79	16.17	15.35	11.532	15.34	3.008	3.547	4.808	2.959
ENSMUSG00000027010.17	0	1.3825	2.41821e-05	7.78019	2.53304e-06	4228	3267	4488	3610	8416	7136	7479	8131	162.781	103.396	149.155	121.973	284.441	281.246	278.744	304.568
ENSMUSG00000008226.15	0	1.09942	2.41821e-05	4.98916	2.53546e-06	697	613	612	673	1165	980	1110	994	26.835	19.401	20.339	22.739	39.374	38.624	41.37	37.233
ENSMUSG00000026858.19	0	1.39489	2.41912e-05	6.44684	2.54867e-06	1613	1264	1854	1428	3250	3033	3026	3069	62.102	40.004	61.616	48.249	109.842	119.538	112.78	114.957
ENSMUSG00000000738.19	0	1.00877	2.41912e-05	6.8429	2.54537e-06	2345	2323	2926	2231	4090	3558	3738	3651	90.284	73.52	97.243	75.38	138.232	140.229	139.316	136.758
ENSMUSG00000039166.17	0	1.23812	2.41912e-05	4.76483	2.5482e-06	522	479	615	467	1017	951	924	849	20.097	15.16	20.439	15.779	34.372	37.481	34.438	31.801
ENSMUSG00000020644.10	0	-1.23153	2.41912e-05	4.98049	2.5444e-06	1041	1885	1400	1456	416	490	456	468	40.079	59.658	46.528	49.195	14.06	19.312	16.995	17.53
ENSMUSG00000033871.15	0	1.92718	2.41921e-05	5.12395	2.55244e-06	391	382	585	522	1032	1241	1409	1702	15.054	12.09	19.442	17.637	34.879	48.911	52.514	63.753
ENSMUSG00000044811.14	0	-2.03	2.43086e-05	4.75427	2.56843e-06	1335	1673	950	1628	226	214	357	235	51.398	52.948	31.573	55.006	7.638	8.434	13.305	8.803
ENSMUSG00000030220.14	0	-1.43026	2.43404e-05	5.36388	2.57685e-06	1660	2356	1666	2112	430	600	531	597	63.911	74.564	55.368	71.359	14.533	23.647	19.79	22.362
ENSMUSG00000028959.15	0	1.3513	2.44101e-05	7.86762	2.58659e-06	4157	4038	5254	3485	9493	8176	7257	7994	160.048	127.798	174.613	117.75	320.841	322.235	270.47	299.436
ENSMUSG00000028538.13	0	1.31369	2.45038e-05	5.89204	2.60321e-06	1163	906	1217	1079	2177	2078	2125	1913	44.776	28.674	40.446	36.457	73.577	81.899	79.199	71.656
ENSMUSG00000044221.15	0	1.10583	2.45038e-05	7.35474	2.61794e-06	3517	3121	3694	2996	6128	5160	5382	5261	135.407	98.776	122.767	101.228	207.112	203.368	200.588	197.064
ENSMUSG00000063884.7	0	1.12071	2.45038e-05	6.43966	2.6071e-06	1876	1615	1869	1654	3274	2872	2708	2806	72.227	51.113	62.115	55.885	110.654	113.192	100.928	105.106
ENSMUSG00000030796.18	0	-1.39903	2.45038e-05	3.97646	2.6154e-06	639	819	869	607	192	224	193	227	24.602	25.92	28.881	20.509	6.489	8.828	7.193	8.503
ENSMUSG00000030515.10	0	1.71646	2.45038e-05	5.21295	2.60606e-06	538	496	776	419	1497	1323	1394	1365	20.713	15.698	25.79	14.157	50.595	52.143	51.955	51.13
ENSMUSG00000054400.17	0	-1.37238	2.45038e-05	3.10737	2.61735e-06	274	497	413	419	120	95	121	127	10.549	15.729	13.726	14.157	4.056	3.744	4.51	4.757
ENSMUSG00000059674.8	0	-1.58959	2.45038e-05	2.46296	2.61391e-06	188	322	287	257	64	54	63	81	7.238	10.191	9.538	8.683	2.163	2.128	2.348	3.034
ENSMUSG00000060798.8	0	1.79694	2.45368e-05	5.40812	2.62428e-06	626	483	827	498	1860	1393	1694	1542	24.101	15.286	27.485	16.826	62.864	54.901	63.136	57.76
ENSMUSG00000041889.8	0	-1.42733	2.46405e-05	3.93046	2.64099e-06	672	898	519	770	203	190	208	200	25.872	28.421	17.249	26.016	6.861	7.488	7.752	7.492
ENSMUSG00000020100.16	0	-1.68477	2.47805e-05	5.36551	2.66165e-06	1853	2749	1336	2225	468	417	528	495	71.342	87.002	44.401	75.177	15.817	16.435	19.679	18.542
ENSMUSG00000031400.11	0	-1.59971	2.48765e-05	5.15016	2.68222e-06	1227	2341	1530	1887	376	401	393	541	47.24	74.09	50.848	63.757	12.708	15.804	14.647	20.265
ENSMUSG00000075054.6	0	1.13639	2.48765e-05	4.94507	2.68332e-06	641	628	690	520	1151	917	1072	1018	24.679	19.875	22.932	17.57	38.901	36.141	39.954	38.132
ENSMUSG00000029994.18	0	-1.40137	2.49413e-05	5.89928	2.69256e-06	2408	3842	2324	2706	726	678	959	836	92.71	121.594	77.236	91.429	24.537	26.722	35.742	31.315
ENSMUSG00000020152.8	0	-1.08439	2.49535e-05	7.65306	2.69989e-06	6596	11413	8633	9186	2890	2894	3323	3490	253.951	361.207	286.911	310.373	97.675	114.059	123.849	130.727
ENSMUSG00000022148.17	0	-1.73349	2.49535e-05	5.37007	2.70112e-06	1595	2604	1579	2510	366	517	489	479	61.409	82.413	52.477	84.807	12.37	20.376	18.225	17.942
ENSMUSG00000039405.8	0	-2.1616	2.50365e-05	4.41806	2.71608e-06	876	1554	873	1239	189	127	278	167	33.727	49.182	29.013	41.863	6.388	5.005	10.361	6.255
ENSMUSG00000043903.5	0	-1.24375	2.50528e-05	4.95602	2.72139e-06	1068	1385	1602	1600	448	354	480	517	41.119	43.833	53.241	54.06	15.141	13.952	17.89	19.366
ENSMUSG00000042035.12	0	-1.03145	2.50641e-05	4.80111	2.73807e-06	1076	1420	1009	1338	523	431	448	388	41.427	44.941	33.533	45.208	17.676	16.987	16.697	14.534
ENSMUSG00000009863.15	0	1.54583	2.50641e-05	9.09764	2.73492e-06	9082	8233	11557	7038	21826	19191	19326	19667	349.664	260.564	384.088	237.797	737.668	756.362	720.284	736.678
ENSMUSG00000037224.16	0	-1.58216	2.50641e-05	1.71837	2.73869e-06	128	180	136	172	50	36	34	35	4.928	5.697	4.52	5.811	1.69	1.419	1.267	1.311
ENSMUSG00000044938.9	0	1.34746	2.50641e-05	6.10037	2.7474e-06	1321	1068	1377	1196	2379	2599	2459	2184	50.859	33.801	45.764	40.41	80.405	102.433	91.647	81.807
ENSMUSG00000019763.12	0	1.18004	2.50641e-05	5.20421	2.7255e-06	774	671	802	650	1381	1196	1188	1251	29.8	21.236	26.654	21.962	46.675	47.137	44.277	46.859
novelGene_3254	0	1.83422	2.50641e-05	2.68375	2.74513e-06	84	72	128	80	277	228	233	250	3.234	2.279	4.254	2.703	9.362	8.986	8.684	9.364
ENSMUSG00000021993.11	0	1.51154	2.50641e-05	6.03652	2.74557e-06	1095	874	1417	989	2619	2233	2287	2396	42.158	27.661	47.093	33.416	88.516	88.008	85.237	89.748
ENSMUSG00000022018.8	0	1.1304	2.50641e-05	4.74392	2.74478e-06	571	535	582	472	1036	829	900	848	21.984	16.932	19.342	15.948	35.014	32.673	33.543	31.764
ENSMUSG00000055737.13	0	1.12266	2.50641e-05	7.15638	2.73876e-06	3149	2955	2857	2566	5802	4236	4629	4573	121.239	93.522	94.95	86.699	196.094	166.951	172.524	171.293
ENSMUSG00000024725.14	0	-1.06705	2.50641e-05	6.40879	2.73793e-06	2744	4975	3487	3864	1289	1329	1334	1403	105.646	157.452	115.888	130.555	43.565	52.379	49.718	52.553
ENSMUSG00000017969.14	0	-1.13433	2.51011e-05	5.77923	2.7611e-06	2182	2742	2340	2503	715	945	797	878	84.009	86.781	77.768	84.57	24.165	37.245	29.704	32.888
ENSMUSG00000029070.10	0	-1.25048	2.51011e-05	6.82293	2.76019e-06	4937	6587	3931	5218	1858	1622	1687	1398	190.078	208.47	130.644	176.304	62.796	63.927	62.875	52.366
ENSMUSG00000031534.16	0	1.16714	2.51011e-05	4.95272	2.76292e-06	660	589	631	570	1260	956	952	1045	25.41	18.641	20.971	19.259	42.585	37.678	35.481	39.143
ENSMUSG00000038506.14	0	1.3938	2.51373e-05	6.12458	2.77073e-06	1336	1119	1463	1011	2740	2260	2382	2538	51.437	35.415	48.622	34.159	92.606	89.072	88.778	95.067
ENSMUSG00000038608.16	0	-1.19679	2.51559e-05	5.15672	2.77469e-06	1224	1865	1391	1985	491	500	560	558	47.125	59.025	46.229	67.068	16.595	19.706	20.871	20.901
ENSMUSG00000041845.12	0	-1.60086	2.52604e-05	2.92967	2.78813e-06	319	425	266	451	102	86	88	87	12.282	13.451	8.84	15.238	3.447	3.389	3.28	3.259
ENSMUSG00000040613.15	0	-2.05357	2.53091e-05	6.19669	2.79921e-06	3508	5248	2295	4322	583	667	780	740	135.061	166.093	76.273	146.03	19.704	26.288	29.071	27.719
ENSMUSG00000024180.15	0	-1.23437	2.53091e-05	4.70664	2.79759e-06	797	1578	1199	1219	408	333	420	359	30.685	49.942	39.848	41.187	13.789	13.124	15.653	13.447
ENSMUSG00000069920.11	0	-1.24165	2.531e-05	3.94244	2.80693e-06	558	968	609	668	239	216	221	211	21.483	30.636	20.24	22.57	8.078	8.513	8.237	7.904
ENSMUSG00000024654.9	0	1.44044	2.531e-05	5.41199	2.81175e-06	740	632	935	639	1747	1370	1612	1388	28.491	20.002	31.074	21.59	59.044	53.995	60.08	51.991
ENSMUSG00000005470.9	0	-2.25358	2.53807e-05	3.31905	2.82651e-06	356	623	522	622	54	66	98	113	13.706	19.717	17.348	21.016	1.825	2.601	3.652	4.233
ENSMUSG00000041859.11	0	-1.72438	2.5444e-05	5.38678	2.83799e-06	1376	2248	2424	2329	360	489	459	574	52.977	71.146	80.56	78.691	12.167	19.273	17.107	21.501
ENSMUSG00000026628.14	0	-1.83081	2.5451e-05	4.44409	2.84402e-06	914	1560	821	1117	190	215	232	287	35.19	49.372	27.285	37.741	6.422	8.474	8.647	10.75
ENSMUSG00000029056.14	0	1.05126	2.55137e-05	5.8261	2.85296e-06	1206	1168	1304	1075	2092	1740	1662	2013	46.432	36.966	43.337	36.322	70.705	68.577	61.943	75.402
ENSMUSG00000038267.16	0	1.04127	2.56556e-05	4.31416	2.87078e-06	406	399	469	403	772	571	644	645	15.631	12.628	15.587	13.616	26.092	22.504	24.002	24.16
ENSMUSG00000018166.9	0	1.31238	2.57514e-05	4.14259	2.88346e-06	300	288	404	317	710	538	675	554	11.55	9.115	13.427	10.711	23.996	21.204	25.157	20.751
ENSMUSG00000033083.17	0	1.3242	2.58092e-05	6.86044	2.8919e-06	2134	1807	2639	1937	4580	3791	4207	3727	82.161	57.189	87.705	65.447	154.793	149.412	156.796	139.604
ENSMUSG00000070044.16	0	-1.33981	2.59155e-05	3.49442	2.90578e-06	397	579	491	614	188	164	130	136	15.285	18.325	16.318	20.746	6.354	6.464	4.845	5.094
ENSMUSG00000085438.2	0	1.02143	2.60671e-05	8.30783	2.92675e-06	6961	6600	7298	6031	11807	9327	10256	10315	268.004	208.882	242.543	203.773	399.049	367.599	382.243	386.375
ENSMUSG00000024780.8	0	1.02074	2.60681e-05	6.69918	2.93083e-06	2243	2077	2481	2020	3791	3242	3194	3425	86.357	65.734	82.454	68.251	128.127	127.775	119.041	128.292
ENSMUSG00000026029.15	0	-1.23651	2.61006e-05	5.13869	2.93845e-06	1085	2167	1552	1677	501	520	529	493	41.773	68.583	51.58	56.662	16.933	20.494	19.716	18.467
ENSMUSG00000073535.6	0	1.77861	2.61006e-05	5.83355	2.93826e-06	945	753	1011	582	2264	1964	2164	2268	36.383	23.831	33.6	19.664	76.518	77.406	80.653	84.954
ENSMUSG00000024989.16	0	-2.71889	2.61443e-05	3.58085	2.94536e-06	453	782	728	713	40	55	92	115	17.441	24.749	24.195	24.091	1.352	2.168	3.429	4.308
ENSMUSG00000028581.18	0	-1.70264	2.61923e-05	7.72211	2.95616e-06	9911	12570	7140	12263	2083	2154	2618	2827	381.581	397.825	237.292	414.338	70.401	84.894	97.573	105.893
ENSMUSG00000060063.10	0	-1.64705	2.61923e-05	4.48253	2.95674e-06	866	1384	963	1184	209	210	310	320	33.342	43.802	32.005	40.005	7.064	8.277	11.554	11.986
ENSMUSG00000025511.16	0	-1.0083	2.6246e-05	6.19339	2.9648e-06	2174	3695	3457	3463	1182	1064	1289	1216	83.701	116.942	114.891	117.007	39.949	41.935	48.041	45.548
ENSMUSG00000021062.16	0	-2.3198	2.62486e-05	2.80639	2.96709e-06	370	347	329	418	46	62	80	34	14.245	10.982	10.934	14.123	1.555	2.444	2.982	1.274
ENSMUSG00000020869.9	0	-1.40374	2.63049e-05	7.19114	2.97545e-06	4374	8208	8103	7155	1788	1801	1949	2284	168.402	259.773	269.297	241.75	60.43	70.982	72.64	85.553
ENSMUSG00000021130.9	0	-1.43694	2.64156e-05	4.619	2.98999e-06	1080	1496	1090	968	299	255	363	373	41.581	47.346	36.225	32.706	10.105	10.05	13.529	13.972
ENSMUSG00000066839.13	0	1.33032	2.64158e-05	5.85332	2.99382e-06	1043	1003	1335	855	2253	2003	1910	1945	40.156	31.744	44.368	28.888	76.146	78.943	71.186	72.855
ENSMUSG00000007877.3	0	2.63898	2.64158e-05	8.9576	2.9976e-06	5053	3173	6452	2811	24884	18277	20706	20431	194.544	100.421	214.427	94.977	841.021	720.339	771.717	765.296
ENSMUSG00000021234.10	0	1.29801	2.64283e-05	3.02839	3.00148e-06	157	136	165	149	298	277	276	285	6.045	4.304	5.484	5.034	10.072	10.917	10.287	10.675
ENSMUSG00000027254.14	0	-1.65592	2.6457e-05	4.94029	3.01241e-06	1259	1898	1254	1638	349	294	301	496	48.472	60.069	41.676	55.344	11.795	11.587	11.218	18.579
ENSMUSG00000022489.7	0	-1.15851	2.6457e-05	4.03679	3.01279e-06	623	968	687	655	285	203	247	255	23.986	30.636	22.832	22.131	9.632	8.001	9.206	9.552
ENSMUSG00000022425.17	0	1.33341	2.647e-05	3.50078	3.01628e-06	188	285	196	169	426	353	395	417	7.238	9.02	6.514	5.71	14.398	13.913	14.722	15.62
ENSMUSG00000009545.15	0	1.23364	2.64761e-05	5.63557	3.01899e-06	942	851	1166	857	2014	1494	1712	1642	36.268	26.933	38.751	28.956	68.068	58.882	63.807	61.505
ENSMUSG00000019863.8	0	1.30692	2.64763e-05	4.86074	3.02102e-06	511	505	651	491	1032	969	874	1175	19.674	15.983	21.635	16.59	34.879	38.191	32.574	44.013
ENSMUSG00000027646.16	0	-1.34889	2.64802e-05	4.2534	3.03142e-06	655	1055	764	1082	307	276	237	226	25.218	33.389	25.391	36.558	10.376	10.878	8.833	8.465
ENSMUSG00000086740.2	0	1.90228	2.64802e-05	2.13768	3.03061e-06	48	60	71	63	141	150	165	225	1.848	1.899	2.36	2.129	4.765	5.912	6.15	8.428
ENSMUSG00000018999.15	0	-1.10889	2.64802e-05	4.88211	3.02504e-06	1071	1630	1218	1315	511	336	502	481	41.234	51.587	40.479	44.431	17.271	13.243	18.71	18.017
ENSMUSG00000022890.14	0	1.48771	2.64802e-05	8.58514	3.02561e-06	6697	5686	8212	5299	15424	13036	13891	13205	257.839	179.955	272.92	179.041	521.295	513.779	517.72	494.627
novelGene_824	0	2.01276	2.64992e-05	7.48954	3.03574e-06	2577	1926	3034	1574	7771	6493	7495	6517	99.216	60.955	100.833	53.182	262.642	255.904	279.34	244.111
ENSMUSG00000078771.11	0	-1.6155	2.65e-05	4.41986	3.0381e-06	969	1314	752	1128	225	219	299	279	37.307	41.586	24.992	38.112	7.604	8.631	11.144	10.451
ENSMUSG00000027999.16	0	1.38737	2.65098e-05	5.27094	3.043e-06	635	631	912	578	1538	1163	1403	1388	24.448	19.97	30.31	19.529	51.981	45.837	52.29	51.991
ENSMUSG00000032285.16	0	1.05959	2.66801e-05	5.82736	3.06458e-06	1024	1095	1391	1255	1921	2027	1718	1831	39.425	34.655	46.229	42.403	64.925	79.889	64.03	68.585
ENSMUSG00000029776.12	0	1.51327	2.66842e-05	7.52149	3.0687e-06	3268	2803	3799	2349	7105	6507	6527	6520	125.82	88.711	126.257	79.367	240.132	256.456	243.263	244.223
ENSMUSG00000040430.19	0	1.20702	2.66842e-05	5.98034	3.06911e-06	1284	1099	1401	1113	2318	1865	2146	2317	49.435	34.782	46.561	37.606	78.343	73.504	79.982	86.789
ENSMUSG00000032352.17	0	1.33334	2.67137e-05	4.51782	3.07453e-06	459	395	460	356	955	715	756	800	17.672	12.501	15.288	12.028	32.277	28.18	28.176	29.966
ENSMUSG00000022305.14	0	-1.51832	2.68145e-05	4.66576	3.0943e-06	783	1729	1109	1312	308	289	331	349	30.146	54.721	36.857	44.329	10.41	11.39	12.336	13.073
ENSMUSG00000006717.8	0	1.2767	2.6817e-05	7.05615	3.09663e-06	2739	2326	2795	2100	5107	4524	4422	4417	105.453	73.615	92.89	70.954	172.605	178.301	164.809	165.45
ENSMUSG00000040751.13	0	-2.37924	2.68843e-05	3.47992	3.10644e-06	444	886	415	675	72	64	118	92	17.094	28.041	13.792	22.807	2.433	2.522	4.398	3.446
ENSMUSG00000025477.15	0	1.02422	2.69e-05	8.26319	3.1103e-06	6356	5918	7552	6242	11285	9221	10100	9831	244.711	187.297	250.985	210.902	381.406	363.421	376.429	368.245
ENSMUSG00000056900.14	0	1.46319	2.70662e-05	8.05455	3.14849e-06	4892	3703	5455	4049	10755	8984	9350	9207	188.346	117.195	181.293	136.806	363.494	354.08	348.476	344.872
ENSMUSG00000106296.2	0	1.74111	2.70662e-05	3.05156	3.15834e-06	122	134	111	128	265	337	256	388	4.697	4.241	3.689	4.325	8.956	13.282	9.541	14.534
ENSMUSG00000019689.5	0	1.90412	2.70662e-05	5.58029	3.14109e-06	667	558	900	465	2205	1721	1897	1607	25.68	17.66	29.911	15.711	74.524	67.829	70.702	60.194
ENSMUSG00000035004.4	0	-1.57367	2.70662e-05	4.36095	3.14843e-06	764	1300	854	1078	194	274	265	264	29.415	41.143	28.382	36.423	6.557	10.799	9.877	9.889
ENSMUSG00000032312.8	0	-1.18277	2.70662e-05	6.3826	3.14015e-06	3314	4318	3007	4391	1125	1164	1303	1383	127.591	136.659	99.935	148.361	38.022	45.876	48.563	51.804
ENSMUSG00000055493.5	0	1.94152	2.70662e-05	4.80101	3.15666e-06	411	299	494	270	1124	1068	1101	1043	15.824	9.463	16.418	9.123	37.989	42.092	41.034	39.068
ENSMUSG00000002997.16	0	-1.94634	2.70662e-05	3.15907	3.15758e-06	285	553	404	587	77	72	100	104	10.973	17.502	13.427	19.833	2.602	2.838	3.727	3.896
ENSMUSG00000008658.17	0	1.9634	2.70662e-05	4.60862	3.14302e-06	375	240	395	261	1178	890	859	898	14.438	7.596	13.128	8.819	39.814	35.077	32.015	33.637
ENSMUSG00000018920.12	0	-1.54596	2.71681e-05	5.6154	3.17644e-06	2351	2465	1658	2923	625	658	587	566	90.515	78.014	55.102	98.761	21.124	25.933	21.878	21.201
ENSMUSG00000021061.16	0	1.71404	2.71952e-05	7.65667	3.18167e-06	3107	2438	4024	2510	9254	6542	7679	6988	119.622	77.16	133.735	84.807	312.763	257.835	286.198	261.754
ENSMUSG00000021236.17	0	1.62524	2.72514e-05	7.19812	3.19032e-06	2684	1843	2639	1993	6161	4730	5399	5506	103.336	58.329	87.705	67.339	208.227	186.42	201.222	206.241
ENSMUSG00000001435.16	0	-1.8807	2.74024e-05	6.65676	3.21216e-06	3349	4505	7548	5259	986	974	1228	1019	128.939	142.578	250.852	177.689	33.324	38.388	45.768	38.169
ENSMUSG00000054408.10	0	-1.3305	2.74046e-05	7.21636	3.21451e-06	5153	8759	5418	8537	2056	2081	2206	1922	198.394	277.211	180.063	288.445	69.488	82.017	82.218	71.993
ENSMUSG00000034330.11	0	-1.26496	2.74055e-05	5.39925	3.21669e-06	1554	2438	1610	2159	548	584	569	711	59.83	77.16	53.507	72.947	18.521	23.017	21.207	26.632
ENSMUSG00000038147.15	0	-2.37149	2.74276e-05	5.61287	3.22952e-06	2249	3582	1705	3141	267	386	367	513	86.588	113.366	56.664	106.127	9.024	15.213	13.678	19.216
ENSMUSG00000034235.18	0	1.3074	2.74276e-05	4.89531	3.22485e-06	497	509	643	565	1353	768	1062	1007	19.135	16.109	21.37	19.09	45.728	30.269	39.581	37.72
ENSMUSG00000020949.10	0	1.22746	2.75089e-05	6.6053	3.24139e-06	2038	1708	2087	1632	3681	3114	3485	3109	78.464	54.056	69.36	55.141	124.409	122.73	129.887	116.456
ENSMUSG00000037710.9	0	1.44421	2.75383e-05	7.0846	3.24695e-06	2562	1947	2784	2034	5326	4677	4714	4746	98.639	61.62	92.524	68.724	180.006	184.331	175.692	177.774
ENSMUSG00000073838.11	0	1.10705	2.75737e-05	7.49744	3.25322e-06	3881	3247	3847	3719	6504	6125	5755	5782	149.421	102.763	127.852	125.656	219.82	241.4	214.49	216.58
ENSMUSG00000027843.14	0	-1.61012	2.75824e-05	2.41716	3.25844e-06	225	314	203	276	54	66	61	69	8.663	9.938	6.747	9.325	1.825	2.601	2.273	2.585
ENSMUSG00000031791.9	0	1.82434	2.75824e-05	8.50583	3.25709e-06	5758	4076	6560	4023	14898	13289	13421	13949	221.687	129	218.017	135.928	503.517	523.75	500.203	522.496
ENSMUSG00000019773.8	0	-1.77562	2.76886e-05	3.1009	3.27942e-06	294	530	438	446	76	75	125	96	11.319	16.774	14.557	15.069	2.569	2.956	4.659	3.596
ENSMUSG00000025137.16	0	1.02293	2.76886e-05	5.6002	3.27917e-06	940	915	1076	1200	1853	1563	1481	1484	36.191	28.959	35.76	40.545	62.627	61.601	55.197	55.587
ENSMUSG00000024300.18	0	-1.9363	2.76886e-05	6.33238	3.27602e-06	3279	5586	3031	4806	596	776	869	999	126.244	176.79	100.733	162.383	20.143	30.584	32.388	37.42
ENSMUSG00000034652.13	0	-2.03946	2.76962e-05	4.71666	3.28242e-06	1080	1882	971	1572	204	192	319	284	41.581	59.563	32.27	53.114	6.895	7.567	11.889	10.638
ENSMUSG00000031007.3	0	-1.04162	2.77062e-05	5.67885	3.28775e-06	1863	2917	1822	2381	840	737	881	816	71.727	92.319	60.553	80.448	28.39	29.047	32.835	30.565
ENSMUSG00000050390.13	0	-1.04878	2.77062e-05	4.1345	3.28794e-06	640	943	668	813	313	289	261	250	24.64	29.845	22.2	27.469	10.579	11.39	9.728	9.364
ENSMUSG00000020153.15	0	1.58618	2.77062e-05	8.27863	3.29098e-06	5219	3996	6378	4268	12744	10788	10953	11225	200.935	126.468	211.968	144.206	430.717	425.18	408.221	420.461
ENSMUSG00000050705.16	0	1.5642	2.77062e-05	6.24162	3.29813e-06	1316	1085	1550	949	2859	2679	2867	2671	50.667	34.339	51.513	32.064	96.627	105.586	106.854	100.049
ENSMUSG00000021939.9	0	-1.95346	2.77964e-05	11.2702	3.31544e-06	110606	172623	87450	142040	24151	22698	27120	25229	4258.41	5463.3	2906.33	4799.19	816.247	894.581	1010.77	945.017
ENSMUSG00000022070.8	0	-1.29372	2.77964e-05	2.97671	3.31501e-06	273	436	375	351	107	91	131	110	10.511	13.799	12.463	11.859	3.616	3.587	4.882	4.12
ENSMUSG00000056220.15	0	-1.70695	2.78257e-05	4.06319	3.32121e-06	539	1040	849	902	168	141	234	217	20.752	32.915	28.216	30.476	5.678	5.557	8.721	8.128
ENSMUSG00000045193.14	0	1.4178	2.78257e-05	5.60743	3.32317e-06	830	924	1005	672	2186	1279	1842	1701	31.956	29.243	33.4	22.705	73.882	50.408	68.652	63.715
ENSMUSG00000112302.2	0	1.48624	2.78497e-05	3.34638	3.32815e-06	139	212	215	132	431	345	377	322	5.352	6.71	7.145	4.46	14.567	13.597	14.051	12.061
ENSMUSG00000025192.14	0	-1.57568	2.78644e-05	3.45484	3.33232e-06	318	626	594	590	157	105	137	135	12.243	19.812	19.741	19.935	5.306	4.138	5.106	5.057
ENSMUSG00000042254.15	0	-3.58181	2.79041e-05	7.00039	3.34102e-06	7148	11783	2870	9049	483	445	665	338	275.203	372.917	95.382	305.744	16.324	17.538	24.785	12.661
ENSMUSG00000062981.6	0	1.26037	2.8018e-05	7.31937	3.36105e-06	3384	2749	3243	2657	5959	5374	5225	5522	130.286	87.002	107.779	89.774	201.4	211.802	194.737	206.841
ENSMUSG00000041426.13	0	1.27491	2.80356e-05	5.77799	3.3684e-06	1146	1021	1119	828	2078	1807	1821	1908	44.122	32.313	37.189	27.976	70.232	71.218	67.869	71.469
ENSMUSG00000003644.18	0	-1.37439	2.80356e-05	5.17429	3.36956e-06	1436	1874	1356	2083	418	489	493	551	55.287	59.31	45.066	70.38	14.127	19.273	18.374	20.639
ENSMUSG00000078716.11	0	1.23256	2.80963e-05	5.22695	3.38327e-06	771	685	800	614	1336	1112	1333	1372	29.684	21.679	26.587	20.746	45.154	43.827	49.681	51.392
ENSMUSG00000052337.16	0	1.20704	2.80963e-05	8.68942	3.3815e-06	8350	7282	9250	7140	15563	13608	13317	13994	321.481	230.466	307.417	241.244	525.993	536.323	496.327	524.181
ENSMUSG00000041959.15	0	-1.40283	2.81996e-05	6.37335	3.40291e-06	3061	5014	3351	4286	874	1146	1203	1195	117.851	158.687	111.368	144.814	29.539	45.167	44.836	44.762
ENSMUSG00000063320.12	0	1.35264	2.81996e-05	3.67911	3.40429e-06	252	200	247	226	522	401	467	420	9.702	6.33	8.209	7.636	17.642	15.804	17.405	15.732
ENSMUSG00000003352.15	0	-1.39385	2.82532e-05	4.19015	3.41291e-06	839	945	839	765	202	271	228	270	32.302	29.908	27.884	25.848	6.827	10.681	8.498	10.114
ENSMUSG00000038582.16	0	1.86088	2.82975e-05	7.27378	3.42283e-06	2181	1650	3005	1722	6621	5111	5940	6172	83.97	52.22	99.869	58.182	223.774	201.436	221.385	231.188
ENSMUSG00000038807.20	0	1.40948	2.82975e-05	6.9905	3.42471e-06	2316	1827	2735	2035	5327	3902	4437	4510	89.168	57.822	90.896	68.758	180.04	153.787	165.368	168.934
ENSMUSG00000021748.10	0	1.61462	2.82975e-05	8.93809	3.42107e-06	8295	6450	9767	6381	19596	16952	17037	18910	319.364	204.134	324.599	215.599	662.299	668.118	634.972	708.323
ENSMUSG00000026958.14	0	-1.6947	2.83498e-05	4.1971	3.44174e-06	725	1230	606	1076	219	200	203	218	27.913	38.928	20.14	36.355	7.402	7.882	7.566	8.166
ENSMUSG00000032602.7	0	1.69449	2.83498e-05	7.04844	3.4483e-06	2160	1711	2602	1524	5343	4833	4592	5049	83.162	54.151	86.475	51.492	180.581	190.48	171.145	189.123
ENSMUSG00000024030.8	0	-2.0401	2.83498e-05	4.88695	3.44161e-06	1135	2397	1023	1681	304	214	299	313	43.698	75.862	33.999	56.797	10.274	8.434	11.144	11.724
ENSMUSG00000039629.15	0	1.11712	2.8376e-05	7.11044	3.45365e-06	2929	2683	3116	2473	5604	4259	4500	4242	112.769	84.914	103.558	83.557	189.402	167.857	167.716	158.895
ENSMUSG00000025912.17	0	-1.85708	2.83861e-05	2.02047	3.46136e-06	135	278	194	197	36	38	42	49	5.198	8.798	6.447	6.656	1.217	1.498	1.565	1.835
ENSMUSG00000040219.5	0	1.00735	2.83861e-05	4.96179	3.46012e-06	672	773	642	588	1155	843	1093	1001	25.872	24.464	21.336	19.867	39.036	33.225	40.736	37.495
ENSMUSG00000023019.13	0	1.25257	2.83861e-05	5.72791	3.46121e-06	888	967	1163	1038	2022	1804	1386	2102	34.189	30.604	38.651	35.072	68.339	71.1	51.657	78.736
ENSMUSG00000002835.10	0	-1.68794	2.84597e-05	3.82876	3.47345e-06	473	805	787	743	151	115	178	208	18.211	25.477	26.155	25.104	5.103	4.532	6.634	7.791
ENSMUSG00000029468.18	0	-1.40546	2.84712e-05	4.63502	3.48039e-06	1024	1347	881	1410	376	268	304	382	39.425	42.631	29.279	47.641	12.708	10.563	11.33	14.309
ENSMUSG00000038372.15	0	-1.21468	2.84712e-05	3.4494	3.47926e-06	409	614	468	475	202	128	169	141	15.747	19.432	15.554	16.049	6.827	5.045	6.299	5.282
ENSMUSG00000062609.15	0	-1.67055	2.85572e-05	2.45835	3.49742e-06	237	311	236	273	70	74	64	42	9.125	9.843	7.843	9.224	2.366	2.917	2.385	1.573
ENSMUSG00000036561.10	0	1.01498	2.85953e-05	6.09148	3.50644e-06	1488	1514	1547	1265	2613	1856	2180	2326	57.289	47.916	51.413	42.741	88.313	73.149	81.249	87.126
ENSMUSG00000021779.20	0	1.58231	2.8609e-05	4.05494	3.51241e-06	233	239	373	232	706	500	596	652	8.971	7.564	12.396	7.839	23.861	19.706	22.213	24.422
ENSMUSG00000025545.11	0	1.40926	2.8609e-05	5.62607	3.51247e-06	929	795	1044	697	2014	1688	1768	1576	35.767	25.161	34.697	23.55	68.068	66.528	65.894	59.033
ENSMUSG00000009687.15	0	-1.70523	2.86345e-05	6.44159	3.52104e-06	3444	5098	4113	4669	705	904	1021	1330	132.596	161.345	136.692	157.754	23.827	35.629	38.053	49.819
ENSMUSG00000005268.21	0	2.5906	2.86345e-05	2.42919	3.51995e-06	56	33	77	32	254	189	216	255	2.156	1.044	2.559	1.081	8.585	7.449	8.05	9.552
ENSMUSG00000025466.20	0	1.11496	2.86615e-05	4.38222	3.52982e-06	444	385	446	417	758	615	738	689	17.094	12.185	14.822	14.089	25.619	24.239	27.505	25.808
ENSMUSG00000039103.13	0	1.32858	2.87451e-05	8.89229	3.54448e-06	9121	8171	10299	7140	19316	14713	16832	15961	351.165	258.602	342.279	241.244	652.835	579.873	627.332	597.86
ENSMUSG00000023067.15	0	-1.2641	2.87561e-05	5.96343	3.54803e-06	1885	3851	2762	3078	908	752	947	981	72.574	121.879	91.793	103.998	30.688	29.638	35.295	36.746
ENSMUSG00000109008.3	0	1.45412	2.87707e-05	2.87318	3.55639e-06	121	116	154	115	257	246	305	244	4.659	3.671	5.118	3.886	8.686	9.695	11.367	9.14
ENSMUSG00000024038.18	0	1.53182	2.87707e-05	7.26466	3.55566e-06	2699	2271	3159	1999	6003	5874	5173	5312	103.913	71.874	104.987	67.541	202.887	231.508	192.799	198.975
ENSMUSG00000017861.12	0	-2.34107	2.88328e-05	3.21296	3.56627e-06	305	568	613	506	56	48	102	87	11.743	17.976	20.373	17.097	1.893	1.892	3.802	3.259
ENSMUSG00000037313.17	0	-2.13035	2.88758e-05	4.69552	3.57817e-06	1018	1612	1415	1430	174	151	277	333	39.194	51.018	47.026	48.316	5.881	5.951	10.324	12.473
ENSMUSG00000025402.13	0	-1.0664	2.88758e-05	4.1772	3.57668e-06	588	838	803	942	273	271	304	287	22.638	26.522	26.687	31.828	9.227	10.681	11.33	10.75
ENSMUSG00000032359.15	0	-1.45669	2.88824e-05	6.95055	3.5812e-06	5181	6908	4309	7155	1394	1519	1721	1803	199.472	218.629	143.206	241.75	47.114	59.867	64.142	67.536
ENSMUSG00000005360.15	0	-2.2924	2.89739e-05	3.48732	3.60136e-06	564	873	339	613	88	79	100	99	21.714	27.629	11.266	20.712	2.974	3.114	3.727	3.708
ENSMUSG00000028992.14	0	1.3129	2.91331e-05	4.26117	3.62779e-06	385	368	327	336	620	741	677	629	14.823	11.647	10.868	11.353	20.955	29.205	25.232	23.561
ENSMUSG00000032652.14	0	1.03766	2.92444e-05	4.04359	3.6461e-06	323	349	394	330	671	496	505	509	12.436	11.045	13.094	11.15	22.678	19.549	18.821	19.066
ENSMUSG00000039496.9	0	2.39146	2.9333e-05	4.45737	3.66222e-06	309	159	263	161	892	891	917	916	11.897	5.032	8.741	5.44	30.148	35.116	34.177	34.311
ENSMUSG00000031591.15	0	-1.10843	2.9333e-05	6.61168	3.66384e-06	3763	5322	3291	5004	1598	1366	1617	1487	144.878	168.435	109.374	169.073	54.009	53.837	60.266	55.699
ENSMUSG00000031974.9	0	1.09402	2.9333e-05	5.73603	3.66011e-06	1124	1023	1250	973	1940	1758	1667	1747	43.275	32.377	41.543	32.875	65.567	69.287	62.129	65.438
ENSMUSG00000018509.9	0	1.34805	2.93437e-05	3.61412	3.66741e-06	204	194	267	227	471	454	436	362	7.854	6.14	8.874	7.67	15.919	17.893	16.25	13.56
ENSMUSG00000032968.5	0	1.24638	2.94632e-05	2.9404	3.68907e-06	148	164	152	124	311	256	244	249	5.698	5.19	5.052	4.19	10.511	10.09	9.094	9.327
ENSMUSG00000024533.18	0	-1.19097	2.94641e-05	4.16692	3.69141e-06	594	965	832	851	251	231	259	321	22.869	30.541	27.651	28.753	8.483	9.104	9.653	12.024
ENSMUSG00000034636.10	0	1.00743	2.95628e-05	6.72183	3.70603e-06	2229	2139	2601	2059	4090	2995	3411	3372	85.818	67.697	86.442	69.569	138.232	118.04	127.129	126.307
ENSMUSG00000021460.18	0	1.30235	2.95753e-05	5.89758	3.7166e-06	1160	962	1315	974	2266	2034	2155	1862	44.661	30.446	43.703	32.909	76.585	80.165	80.317	69.746
ENSMUSG00000025509.16	0	1.70014	2.95925e-05	8.07603	3.72101e-06	3992	3661	5505	3176	12415	10365	8736	9020	153.695	115.866	182.954	107.31	419.598	408.509	325.592	337.867
ENSMUSG00000058966.14	0	1.22243	2.96845e-05	3.26136	3.73484e-06	158	191	233	164	377	290	333	319	6.083	6.045	7.744	5.541	12.742	11.43	12.411	11.949
ENSMUSG00000017760.17	0	-1.05567	2.97781e-05	8.28855	3.74888e-06	11807	17279	10678	15260	5237	4675	5029	4953	454.578	546.858	354.875	515.599	176.998	184.253	187.432	185.527
ENSMUSG00000030677.9	0	-2.33094	2.98766e-05	4.06344	3.76355e-06	549	1004	1083	983	96	109	126	203	21.137	31.775	35.993	33.213	3.245	4.296	4.696	7.604
ENSMUSG00000039883.6	0	-2.26609	3.00242e-05	4.80326	3.78672e-06	1438	2168	1227	1144	252	195	334	157	55.364	68.614	40.778	38.653	8.517	7.685	12.448	5.881
ENSMUSG00000025141.4	0	1.6476	3.02448e-05	5.2669	3.82834e-06	659	460	709	554	1548	1552	1262	1351	25.372	14.558	23.563	18.718	52.319	61.168	47.035	50.605
ENSMUSG00000033060.17	0	1.5284	3.03025e-05	8.68413	3.83795e-06	6274	5975	9253	5791	18702	13147	14329	13998	241.554	189.101	307.516	195.664	632.084	518.154	534.045	524.331
ENSMUSG00000115338.3	0	-1.51707	3.03546e-05	4.48247	3.84916e-06	921	1423	847	1102	247	243	357	277	35.459	45.036	28.149	37.234	8.348	9.577	13.305	10.376
ENSMUSG00000026383.15	0	1.32624	3.04074e-05	3.0379	3.85817e-06	162	139	163	138	326	279	271	276	6.237	4.399	5.417	4.663	11.018	10.996	10.1	10.338
ENSMUSG00000026669.15	0	-2.42171	3.04268e-05	3.14363	3.8742e-06	274	586	553	506	41	56	85	83	10.549	18.546	18.379	17.097	1.386	2.207	3.168	3.109
ENSMUSG00000039795.15	0	1.16549	3.04268e-05	4.65719	3.88055e-06	559	531	434	475	971	755	869	834	21.522	16.805	14.424	16.049	32.818	29.756	32.388	31.24
ENSMUSG00000047875.7	0	1.4777	3.04268e-05	6.4827	3.88272e-06	1635	1291	1855	1268	3829	2784	3321	3019	62.949	40.859	61.65	42.843	129.411	109.724	123.774	113.084
ENSMUSG00000037742.15	0	-1.50538	3.04268e-05	11.3507	3.87672e-06	106956	154011	108211	134126	34091	32422	35946	30722	4117.88	4874.25	3596.31	4531.8	1152.2	1277.83	1339.71	1150.77
ENSMUSG00000038332.14	0	1.1435	3.04268e-05	7.14915	3.88378e-06	3042	2763	3020	2529	5980	4264	4681	4322	117.119	87.445	100.367	85.449	202.11	168.054	174.462	161.892
ENSMUSG00000040249.16	0	-1.18377	3.04268e-05	9.76949	3.87426e-06	27439	49615	37208	44858	13874	11373	13104	13978	1056.42	1570.25	1236.58	1515.64	468.909	448.236	488.389	523.582
ENSMUSG00000001506.11	0	-2.20791	3.04268e-05	12.1341	3.87817e-06	182283	277851	264500	240511	31979	36409	47244	40362	7018.03	8793.63	8790.45	8126.3	1080.82	1434.96	1760.79	1511.86
ENSMUSG00000061132.14	0	-2.11416	3.04268e-05	4.00875	3.87573e-06	666	1194	500	1032	168	139	155	124	25.641	37.789	16.617	34.869	5.678	5.478	5.777	4.645
ENSMUSG00000024059.11	0	1.13153	3.0533e-05	7.89279	3.90663e-06	4968	4248	5358	4540	9135	6962	8502	7485	191.272	134.444	178.069	153.396	308.742	274.389	316.871	280.37
ENSMUSG00000029319.9	0	1.18063	3.05348e-05	6.76489	3.90918e-06	2015	2015	2742	1814	3989	3394	3730	3689	77.579	63.772	91.128	61.291	134.819	133.765	139.018	138.181
ENSMUSG00000020634.13	0	1.09328	3.06962e-05	6.04191	3.93218e-06	1344	1305	1604	1161	2452	1953	2091	2312	51.745	41.302	53.308	39.227	82.872	76.972	77.932	86.602
ENSMUSG00000030659.15	0	-1.50747	3.079e-05	4.47742	3.94888e-06	884	1432	926	1034	242	276	249	355	34.035	45.321	30.775	34.936	8.179	10.878	9.28	13.297
ENSMUSG00000002831.15	0	1.67579	3.079e-05	7.59289	3.9477e-06	2913	2587	4096	2232	8430	6499	7206	6777	112.153	81.875	136.127	75.414	284.914	256.141	268.569	253.85
ENSMUSG00000096957.2	0	1.14737	3.09551e-05	4.00119	3.97476e-06	262	333	387	312	672	530	477	490	10.087	10.539	12.862	10.542	22.712	20.889	17.778	18.354
ENSMUSG00000004558.16	0	1.64839	3.13329e-05	10.0377	4.02804e-06	17619	14270	20277	12897	43954	35532	38297	38705	678.344	451.627	673.891	435.759	1485.54	1400.4	1427.34	1449.8
ENSMUSG00000115100.2	0	2.32806	3.14619e-05	3.54577	4.05181e-06	144	100	178	76	546	425	518	432	5.544	3.165	5.916	2.568	18.454	16.75	19.306	16.182
ENSMUSG00000058076.13	0	1.38599	3.14659e-05	8.45333	4.05711e-06	6857	5637	7265	5065	13971	11440	12216	12147	263.999	178.404	241.447	171.134	472.187	450.877	455.293	454.997
ENSMUSG00000016028.12	0	1.93106	3.14659e-05	4.02573	4.05669e-06	274	171	235	183	716	490	631	706	10.549	5.412	7.81	6.183	24.199	19.312	23.517	26.445
ENSMUSG00000059182.9	0	-1.16311	3.15524e-05	5.47565	4.07065e-06	1581	2469	1697	2267	609	591	714	763	60.87	78.141	56.398	76.597	20.583	23.293	26.611	28.58
ENSMUSG00000022945.13	0	-2.16944	3.16428e-05	3.00041	4.08473e-06	237	475	480	491	51	72	65	89	9.125	15.033	15.952	16.59	1.724	2.838	2.423	3.334
ENSMUSG00000015337.6	0	1.74536	3.17644e-05	5.27021	4.10542e-06	588	408	760	515	1583	1431	1420	1396	22.638	12.913	25.258	17.401	53.502	56.399	52.924	52.291
ENSMUSG00000005510.10	0	1.43205	3.17644e-05	7.77546	4.11113e-06	4031	3273	4720	3152	8577	7648	7417	7694	155.196	103.586	156.866	106.499	289.882	301.425	276.433	288.199
ENSMUSG00000036854.15	0	1.48052	3.17644e-05	9.30878	4.11046e-06	11216	8879	13229	9535	22841	21592	23045	23894	431.824	281.009	439.656	322.165	771.972	850.991	858.892	895.011
ENSMUSG00000051910.14	0	1.2362	3.17944e-05	4.29927	4.12612e-06	393	344	410	361	799	533	688	702	15.131	10.887	13.626	12.197	27.004	21.007	25.642	26.295
ENSMUSG00000071014.11	0	1.294	3.18979e-05	5.94154	4.14434e-06	1170	1020	1393	990	2175	2241	2071	2048	45.046	32.282	46.295	33.45	73.51	88.323	77.187	76.713
ENSMUSG00000026784.15	0	1.09531	3.20003e-05	3.77761	4.17469e-06	259	343	280	253	419	451	467	487	9.972	10.856	9.306	8.548	14.161	17.775	17.405	18.242
ENSMUSG00000027086.17	0	1.16657	3.20003e-05	4.7762	4.1642e-06	568	579	590	438	936	857	925	994	21.868	18.325	19.608	14.799	31.635	33.776	34.475	37.233
ENSMUSG00000037152.12	0	1.42446	3.20003e-05	6.07106	4.16727e-06	1298	1092	1363	921	2644	2463	2272	2219	49.974	34.56	45.298	31.118	89.361	97.073	84.678	83.118
ENSMUSG00000022594.15	0	1.75668	3.20003e-05	8.0094	4.17258e-06	4566	3000	4355	3034	10820	9355	9367	9461	175.794	94.946	144.735	102.512	365.691	368.702	349.11	354.386
ENSMUSG00000044906.7	0	-1.18461	3.20003e-05	4.41122	4.17429e-06	638	1051	1000	1156	310	305	323	325	24.563	33.263	33.234	39.058	10.477	12.021	12.038	12.174
ENSMUSG00000002660.9	0	1.01673	3.2028e-05	5.38586	4.18195e-06	798	873	1097	809	1419	1329	1469	1263	30.724	27.629	36.458	27.334	47.959	52.379	54.75	47.309
ENSMUSG00000002980.15	0	1.16397	3.20494e-05	8.10065	4.18841e-06	5351	5069	6712	4669	9955	8480	9635	9158	206.017	160.427	223.068	157.754	336.456	334.216	359.098	343.036
ENSMUSG00000027423.16	0	-1.0179	3.21378e-05	7.2806	4.20241e-06	5972	8791	5362	6980	2800	2284	2655	2345	229.926	278.224	178.202	235.838	94.633	90.018	98.952	87.838
ENSMUSG00000014303.14	0	-1.06465	3.22093e-05	5.33996	4.21666e-06	1705	2134	1420	1821	616	584	692	663	65.644	67.538	47.193	61.527	20.819	23.017	25.791	24.834
ENSMUSG00000027022.15	0	-1.81752	3.22706e-05	9.67161	4.2296e-06	31006	53780	27149	54741	9455	8909	8906	8023	1193.75	1702.07	902.276	1849.57	319.557	351.124	331.928	300.522
ENSMUSG00000069806.6	0	-1.10775	3.23294e-05	3.98877	4.23976e-06	665	766	641	711	322	221	227	213	25.603	24.243	21.303	24.023	10.883	8.71	8.46	7.978
ENSMUSG00000026196.8	0	-1.98406	3.24288e-05	2.46885	4.26266e-06	227	356	233	305	75	29	54	56	8.74	11.267	7.744	10.305	2.535	1.143	2.013	2.098
ENSMUSG00000049871.15	0	-2.27976	3.24288e-05	3.659	4.26006e-06	545	938	460	761	122	56	127	114	20.983	29.687	15.288	25.712	4.123	2.207	4.733	4.27
ENSMUSG00000024395.10	0	1.18311	3.24288e-05	5.66175	4.26234e-06	1013	881	1135	948	2012	1770	1560	1553	39.001	27.883	37.721	32.031	68.001	69.76	58.142	58.172
ENSMUSG00000075289.6	0	1.62265	3.24315e-05	5.55837	4.26549e-06	839	540	847	721	1963	1480	1788	1764	32.302	17.09	28.149	24.361	66.345	58.33	66.639	66.075
ENSMUSG00000007080.15	0	-1.47111	3.2452e-05	3.69154	4.27311e-06	381	756	681	649	161	140	193	169	14.669	23.926	22.633	21.928	5.441	5.518	7.193	6.33
ENSMUSG00000104344.2	0	1.91957	3.2452e-05	3.0197	4.27072e-06	111	82	149	95	355	239	336	336	4.274	2.595	4.952	3.21	11.998	9.42	12.523	12.586
ENSMUSG00000044676.11	0	2.166	3.25291e-05	3.89823	4.28599e-06	224	118	206	144	738	534	589	545	8.624	3.735	6.846	4.865	24.943	21.046	21.952	20.414
ENSMUSG00000024442.7	0	1.61072	3.25506e-05	7.0948	4.29353e-06	2452	1726	2629	1794	5725	4651	4851	4996	94.404	54.626	87.373	60.615	193.492	183.307	180.798	187.138
ENSMUSG00000068079.6	0	1.55744	3.25767e-05	4.45104	4.29987e-06	282	335	501	323	950	810	653	794	10.857	10.602	16.65	10.913	32.108	31.924	24.337	29.741
ENSMUSG00000000088.8	0	1.42112	3.25767e-05	6.75669	4.30326e-06	2135	1683	2167	1530	4281	3770	3605	3783	82.199	53.265	72.019	51.695	144.688	148.584	134.359	141.702
ENSMUSG00000048264.17	0	1.16911	3.25767e-05	6.13331	4.30441e-06	1366	1157	1624	1407	2618	2070	2297	2555	52.592	36.618	53.972	47.539	88.482	81.584	85.61	95.704
ENSMUSG00000032575.17	0	-1.14889	3.26425e-05	5.91182	4.31649e-06	1714	3151	3160	2847	919	867	945	923	65.99	99.725	105.02	96.193	31.06	34.17	35.22	34.573
ENSMUSG00000025395.15	0	-1.77739	3.26425e-05	3.21731	4.32055e-06	346	551	522	429	76	81	133	113	13.321	17.438	17.348	14.495	2.569	3.192	4.957	4.233
ENSMUSG00000000805.19	0	1.92683	3.26425e-05	3.92045	4.31902e-06	207	189	271	146	792	577	498	500	7.97	5.982	9.006	4.933	26.768	22.741	18.561	18.729
ENSMUSG00000019088.15	0	-1.07873	3.26452e-05	4.90248	4.33934e-06	1099	1630	1097	1445	538	424	522	396	42.312	51.587	36.458	48.823	18.183	16.711	19.455	14.833
ENSMUSG00000086350.2	0	2.11872	3.26452e-05	2.82953	4.34077e-06	117	62	91	70	302	264	279	292	4.505	1.962	3.024	2.365	10.207	10.405	10.398	10.938
ENSMUSG00000026639.19	0	2.13811	3.26452e-05	3.59887	4.33342e-06	163	100	194	118	513	376	558	499	6.276	3.165	6.447	3.987	17.338	14.819	20.797	18.691
ENSMUSG00000070691.11	0	-1.60716	3.26452e-05	3.3124	4.33937e-06	339	495	503	585	97	100	135	140	13.052	15.666	16.717	19.766	3.278	3.941	5.031	5.244
ENSMUSG00000056413.17	0	-1.43031	3.26452e-05	4.13004	4.32493e-06	618	1080	679	941	216	253	204	243	23.793	34.181	22.566	31.794	7.3	9.971	7.603	9.102
ENSMUSG00000029560.13	0	-1.08363	3.26452e-05	5.61377	4.33893e-06	1732	2763	1744	2436	773	786	783	719	66.683	87.445	57.961	82.307	26.126	30.978	29.183	26.932
ENSMUSG00000054452.11	0	1.12886	3.26452e-05	9.56178	4.32777e-06	16086	13878	15482	15405	27785	25135	24310	24404	619.323	439.221	514.532	520.498	939.068	990.629	906.039	914.115
ENSMUSG00000022150.17	0	-1.08916	3.26452e-05	7.37033	4.33566e-06	5401	8201	7423	8367	2226	2473	2702	2910	207.942	259.551	246.698	282.701	75.234	97.467	100.704	109.002
ENSMUSG00000034786.18	0	-1.60487	3.2882e-05	4.01685	4.37976e-06	745	849	623	905	161	188	176	248	28.683	26.87	20.705	30.578	5.441	7.41	6.56	9.289
ENSMUSG00000044583.14	0	-1.79291	3.29142e-05	4.61125	4.38809e-06	1148	1631	862	1260	258	186	325	298	44.199	51.619	28.648	42.572	8.72	7.331	12.113	11.162
ENSMUSG00000000171.6	0	1.31297	3.29142e-05	8.37657	4.39156e-06	6745	5537	7006	5122	12569	11036	11332	11522	259.687	175.239	232.839	173.06	424.803	434.954	422.346	431.586
ENSMUSG00000101655.2	0	2.14362	3.29661e-05	2.67446	4.4035e-06	87	53	105	58	297	220	260	251	3.35	1.677	3.49	1.96	10.038	8.671	9.69	9.402
ENSMUSG00000072294.6	0	1.28002	3.29661e-05	4.08353	4.4033e-06	272	355	381	277	652	481	523	704	10.472	11.235	12.662	9.359	22.036	18.957	19.492	26.37
ENSMUSG00000058979.8	0	1.21248	3.29888e-05	4.99682	4.41422e-06	668	588	699	515	1213	1018	1070	1076	25.718	18.609	23.231	17.401	40.997	40.122	39.879	40.304
ENSMUSG00000040950.14	0	2.21355	3.29888e-05	3.86103	4.41567e-06	189	112	217	142	573	681	608	477	7.277	3.545	7.212	4.798	19.366	26.84	22.66	17.867
ENSMUSG00000022562.16	0	1.30027	3.29888e-05	5.81303	4.41577e-06	1061	927	1299	884	2299	1759	1893	1911	40.849	29.338	43.171	29.868	77.701	69.326	70.552	71.581
ENSMUSG00000036905.9	0	-1.59014	3.30036e-05	8.45419	4.42171e-06	16001	19878	11517	20884	3770	4109	4764	4418	616.05	629.113	382.759	705.621	127.417	161.945	177.555	165.488
ENSMUSG00000022246.15	0	-1.55441	3.3016e-05	5.0982	4.43026e-06	1200	1777	1856	1808	326	413	399	547	46.201	56.24	61.683	61.088	11.018	16.277	14.871	20.489
ENSMUSG00000053646.14	0	2.10858	3.30245e-05	6.40507	4.43391e-06	1155	763	1411	738	4084	2849	3414	3209	44.468	24.148	46.894	24.935	138.03	112.286	127.24	120.201
ENSMUSG00000061603.9	0	1.36027	3.31311e-05	7.78065	4.45075e-06	4160	3191	4726	3706	8818	6695	8059	7540	160.163	100.991	157.065	125.217	298.028	263.865	300.361	282.43
ENSMUSG00000072082.8	0	-2.53595	3.31936e-05	3.74279	4.46167e-06	479	901	734	841	54	67	127	130	18.442	28.516	24.394	28.415	1.825	2.641	4.733	4.869
ENSMUSG00000044548.12	0	-1.22235	3.3325e-05	3.81952	4.48186e-06	593	717	611	614	190	244	194	189	22.831	22.692	20.306	20.746	6.422	9.617	7.23	7.079
ENSMUSG00000058997.9	0	1.71859	3.34395e-05	7.89025	4.5049e-06	3626	2735	4734	3066	10812	7729	7887	9387	139.604	86.559	157.331	103.593	365.42	304.618	293.95	351.614
ENSMUSG00000037022.4	0	1.16863	3.34729e-05	4.61873	4.51194e-06	451	453	591	458	844	891	848	741	17.364	14.337	19.641	15.475	28.525	35.116	31.605	27.756
ENSMUSG00000025421.16	0	1.56262	3.36471e-05	3.99189	4.54566e-06	269	217	332	216	676	506	554	603	10.357	6.868	11.034	7.298	22.847	19.943	20.648	22.587
ENSMUSG00000032806.14	0	-1.1091	3.38759e-05	3.34331	4.58977e-06	356	518	456	454	162	174	136	148	13.706	16.394	15.155	15.34	5.475	6.858	5.069	5.544
ENSMUSG00000015653.14	0	-2.12035	3.3885e-05	3.66635	4.59584e-06	440	856	701	676	85	119	87	164	16.94	27.091	23.297	22.84	2.873	4.69	3.243	6.143
ENSMUSG00000060572.18	0	-2.22306	3.40038e-05	3.55505	4.61455e-06	697	626	394	731	141	98	85	78	26.835	19.812	13.094	24.699	4.765	3.862	3.168	2.922
ENSMUSG00000029304.15	0	-3.35962	3.424e-05	9.20521	4.65721e-06	24749	44822	35377	36189	1117	1785	3884	3386	952.854	1418.56	1175.73	1222.74	37.752	70.351	144.757	126.831
ENSMUSG00000002055.10	0	-2.30808	3.424e-05	3.96284	4.65961e-06	561	1054	858	892	91	106	103	204	21.599	33.358	28.515	30.139	3.076	4.178	3.839	7.641
ENSMUSG00000028518.9	0	1.26356	3.42421e-05	7.09697	4.66512e-06	2740	2186	2942	2445	5583	3978	4501	4956	105.492	69.184	97.775	82.611	188.692	156.782	167.753	185.64
ENSMUSG00000028973.19	0	1.3807	3.42534e-05	6.47818	4.66926e-06	1726	1401	1909	1298	3635	2802	3188	3038	66.452	44.34	63.444	43.856	122.854	110.433	118.817	113.796
ENSMUSG00000026589.15	0	-1.2471	3.42618e-05	4.29941	4.67326e-06	713	1276	749	867	325	255	290	268	27.451	40.384	24.892	29.294	10.984	10.05	10.808	10.039
ENSMUSG00000021408.16	0	-1.08363	3.43393e-05	4.81876	4.69142e-06	969	1513	1190	1314	414	361	472	516	37.307	47.885	39.549	44.397	13.992	14.228	17.592	19.328
ENSMUSG00000028047.12	0	-1.13629	3.43808e-05	4.72601	4.70201e-06	1081	1323	1198	1088	440	387	481	307	41.619	41.871	39.815	36.761	14.871	15.253	17.927	11.499
ENSMUSG00000031558.16	0	-1.23771	3.43808e-05	4.52833	4.70603e-06	790	1282	929	1213	336	257	375	372	30.416	40.574	30.875	40.984	11.356	10.129	13.976	13.934
ENSMUSG00000023806.11	0	1.10025	3.43808e-05	5.00843	4.70649e-06	598	695	770	588	1261	1148	913	981	23.023	21.996	25.59	19.867	42.619	45.245	34.028	36.746
ENSMUSG00000059796.17	0	-1.02546	3.43825e-05	8.60826	4.7104e-06	11922	21109	17810	17794	6031	6287	6063	6721	459.006	668.073	591.902	601.217	203.834	247.785	225.969	251.752
ENSMUSG00000002379.8	0	1.08675	3.4514e-05	6.82731	4.73366e-06	2412	2154	2666	2105	4221	3815	3519	3578	92.864	68.171	88.602	71.123	142.66	150.358	131.154	134.023
ENSMUSG00000013921.16	0	-1.61739	3.45884e-05	4.23248	4.74913e-06	945	1099	649	941	292	167	217	228	36.383	34.782	21.569	31.794	9.869	6.582	8.088	8.54
ENSMUSG00000022367.8	0	-2.45216	3.465e-05	2.32879	4.76813e-06	154	226	363	329	42	26	44	35	5.929	7.153	12.064	11.116	1.42	1.025	1.64	1.311
ENSMUSG00000031165.7	0	-1.39367	3.47396e-05	4.47725	4.78575e-06	700	1312	950	1248	270	280	295	346	26.951	41.523	31.573	42.167	9.125	11.035	10.995	12.96
ENSMUSG00000055612.16	0	-1.8336	3.47735e-05	3.41957	4.81422e-06	351	562	618	621	115	138	78	119	13.514	17.787	20.539	20.982	3.887	5.439	2.907	4.457
novelGene_ENSMUSG00000086918.2_AS	0	2.04426	3.47735e-05	2.04704	4.80047e-06	69	60	38	41	194	155	142	165	2.657	1.899	1.263	1.385	6.557	6.109	5.292	6.181
ENSMUSG00000036820.13	0	-1.42322	3.47735e-05	4.92741	4.81325e-06	1025	1963	1320	1488	561	349	376	338	39.463	62.126	43.869	50.276	18.96	13.755	14.014	12.661
ENSMUSG00000028599.11	0	-1.57875	3.4782e-05	6.56052	4.81804e-06	3614	6048	3491	5335	946	1042	1220	1401	139.142	191.412	116.021	180.257	31.973	41.068	45.47	52.478
ENSMUSG00000016427.8	0	1.65819	3.47905e-05	6.45208	4.8288e-06	1456	1129	1778	1028	3399	3053	3242	3336	56.057	35.731	59.09	34.734	114.878	120.326	120.83	124.958
ENSMUSG00000024735.14	0	1.17951	3.47905e-05	7.66644	4.82711e-06	4042	3675	4876	3399	7772	6527	6676	6684	155.62	116.309	162.05	114.844	262.675	257.244	248.816	250.366
ENSMUSG00000022180.8	0	-2.01191	3.48498e-05	5.4614	4.8407e-06	1394	3411	2084	2416	337	342	487	536	53.67	107.954	69.26	81.631	11.39	13.479	18.151	20.077
ENSMUSG00000035637.15	0	1.05708	3.49365e-05	5.38504	4.85539e-06	827	872	1056	747	1521	1360	1250	1400	31.84	27.598	35.095	25.239	51.406	53.601	46.588	52.441
ENSMUSG00000024672.12	0	-2.85387	3.5053e-05	6.07395	4.87658e-06	3764	4345	1936	5230	334	304	608	352	144.917	137.514	64.341	176.709	11.288	11.981	22.66	13.185
ENSMUSG00000035711.6	0	-1.24754	3.51216e-05	4.80784	4.89181e-06	976	1434	1269	1438	327	390	412	480	37.577	45.384	42.174	48.587	11.052	15.371	15.355	17.98
ENSMUSG00000028690.5	0	1.4477	3.51666e-05	5.75444	4.90609e-06	927	946	940	923	1877	1666	1559	2629	35.69	29.94	31.24	31.186	63.438	65.661	58.104	98.476
ENSMUSG00000022421.21	0	-1.15108	3.51666e-05	3.27124	4.90083e-06	322	516	431	447	149	115	164	152	12.397	16.331	14.324	15.103	5.036	4.532	6.112	5.694
ENSMUSG00000021270.14	0	-1.0829	3.52145e-05	7.91791	4.91814e-06	7410	12459	10812	12357	3603	4017	3522	3980	285.29	394.311	359.329	417.514	121.773	158.319	131.266	149.081
ENSMUSG00000010175.14	0	1.91784	3.52407e-05	6.22454	4.92716e-06	1152	757	1301	778	3149	2385	3256	2836	44.353	23.958	43.238	26.287	106.429	93.998	121.352	106.23
ENSMUSG00000060675.14	0	1.45347	3.53202e-05	6.64408	4.94096e-06	1941	1545	2016	1337	3779	3510	3505	3556	74.73	48.897	67	45.174	127.721	138.337	130.632	133.199
ENSMUSG00000032314.15	0	1.87881	3.53854e-05	8.66313	4.95547e-06	5977	4482	7631	4061	17269	15075	14724	15434	230.119	141.85	253.61	137.212	583.652	594.141	548.766	578.12
ENSMUSG00000070583.2	0	1.6228	3.54831e-05	3.738	4.97184e-06	170	185	281	213	478	574	414	501	6.545	5.855	9.339	7.197	16.155	22.623	15.43	18.766
ENSMUSG00000000253.14	0	1.75105	3.54893e-05	6.87272	4.97541e-06	1922	1359	2209	1361	5009	4512	4288	3911	73.998	43.011	73.414	45.985	169.292	177.828	159.815	146.497
novelGene_3555	0	2.08689	3.56538e-05	3.37517	5.00446e-06	173	114	126	92	532	383	395	349	6.661	3.608	4.188	3.108	17.98	15.095	14.722	13.073
ENSMUSG00000084883.3	0	1.53165	3.56538e-05	5.75184	5.00661e-06	993	724	1057	765	2200	2039	1759	1849	38.231	22.914	35.129	25.848	74.355	80.362	65.558	69.259
ENSMUSG00000027239.15	0	-2.3763	3.57419e-05	3.20596	5.02746e-06	572	533	429	412	69	69	107	41	22.022	16.869	14.257	13.921	2.332	2.719	3.988	1.536
ENSMUSG00000031662.9	0	-1.82002	3.58149e-05	4.33694	5.04285e-06	914	1235	826	1084	142	236	219	261	35.19	39.086	27.451	36.626	4.799	9.301	8.162	9.776
ENSMUSG00000025813.15	0	1.54771	3.60325e-05	5.61433	5.08446e-06	905	664	962	659	2149	1584	1700	1751	34.843	21.015	31.971	22.266	72.631	62.429	63.359	65.588
novelGene_7680	0	-1.12844	3.61327e-05	4.10396	5.1041e-06	693	792	657	890	250	285	262	248	26.681	25.066	21.835	30.071	8.449	11.233	9.765	9.289
ENSMUSG00000034247.10	0	-1.11987	3.62013e-05	5.93849	5.11653e-06	2304	3694	2228	2725	1106	956	830	891	88.706	116.91	74.046	92.071	37.38	37.678	30.934	33.375
ENSMUSG00000030268.18	0	-2.17235	3.62204e-05	4.24415	5.1275e-06	587	1124	1294	1030	123	127	198	217	22.6	35.573	43.005	34.801	4.157	5.005	7.38	8.128
ENSMUSG00000023336.7	0	2.08025	3.62204e-05	4.12417	5.12573e-06	288	182	227	152	691	745	622	702	11.088	5.76	7.544	5.136	23.354	29.362	23.182	26.295
ENSMUSG00000020328.11	0	-1.02306	3.63193e-05	4.80126	5.14703e-06	914	1392	1217	1335	394	448	451	492	35.19	44.055	40.446	45.106	13.316	17.657	16.809	18.429
ENSMUSG00000031292.15	0	1.07886	3.63642e-05	3.19516	5.15615e-06	181	209	189	182	322	249	304	344	6.969	6.615	6.281	6.149	10.883	9.814	11.33	12.885
ENSMUSG00000034616.18	0	-1.04217	3.65225e-05	5.04465	5.18417e-06	1231	1803	1143	1592	564	536	522	482	47.394	57.063	37.987	53.79	19.062	21.125	19.455	18.055
ENSMUSG00000037572.18	0	-1.78066	3.66716e-05	3.48873	5.21091e-06	355	699	617	581	126	77	144	143	13.668	22.122	20.506	19.631	4.259	3.035	5.367	5.356
ENSMUSG00000003355.8	0	-1.85026	3.68132e-05	3.52356	5.23942e-06	328	749	667	595	99	132	117	131	12.628	23.705	22.167	20.104	3.346	5.202	4.361	4.907
ENSMUSG00000006219.13	0	1.05673	3.69808e-05	8.25176	5.26609e-06	6865	5788	6119	6597	10479	9899	9729	10188	264.307	183.183	203.36	222.897	354.166	390.143	362.602	381.618
ENSMUSG00000032657.16	0	-1.23441	3.72256e-05	3.90719	5.31228e-06	676	796	552	674	199	226	213	227	26.026	25.192	18.345	22.773	6.726	8.907	7.939	8.503
ENSMUSG00000029299.15	0	-2.09044	3.72256e-05	2.68997	5.30947e-06	234	515	236	356	58	47	65	64	9.009	16.299	7.843	12.028	1.96	1.852	2.423	2.397
ENSMUSG00000038375.16	0	1.41702	3.72788e-05	9.1901	5.32554e-06	11434	8679	11624	8916	22094	20051	19562	21539	440.217	274.679	386.315	301.251	746.725	790.256	729.08	806.799
ENSMUSG00000021256.6	0	-1.14211	3.73822e-05	5.19183	5.34316e-06	1339	1389	1999	1760	601	558	547	518	51.552	43.96	66.435	59.466	20.312	21.992	20.387	19.403
ENSMUSG00000039960.6	0	-1.5504	3.76482e-05	4.7437	5.38404e-06	1061	1722	1189	1216	245	352	325	395	40.849	54.499	39.516	41.086	8.28	13.873	12.113	14.796
ENSMUSG00000027397.15	0	-1.0074	3.78445e-05	5.41591	5.43268e-06	1290	2050	1810	2290	709	675	681	702	49.666	64.88	60.154	77.374	23.963	26.603	25.381	26.295
ENSMUSG00000028494.13	0	-1.52091	3.78445e-05	7.60234	5.45818e-06	6364	14424	8650	8595	2228	2424	2712	2432	245.019	456.501	287.476	290.405	75.301	95.535	101.077	91.097
ENSMUSG00000030720.17	0	-1.12261	3.78445e-05	4.58215	5.4272e-06	858	1342	891	1173	354	311	401	402	33.034	42.473	29.612	39.633	11.964	12.257	14.945	15.058
novelGene_867	0	1.17684	3.78445e-05	5.33218	5.44338e-06	845	740	886	700	1533	1284	1489	1178	32.533	23.42	29.446	23.651	51.812	50.605	55.495	44.125
ENSMUSG00000000594.8	0	-1.17135	3.78445e-05	6.34372	5.45545e-06	3141	4651	2951	3898	1066	1166	1246	1386	120.931	147.198	98.074	131.704	36.028	45.955	46.439	51.916
ENSMUSG00000036908.18	0	-1.42854	3.78445e-05	7.35907	5.44319e-06	7621	8350	5439	9501	2009	2001	2308	2366	293.414	264.267	180.761	321.016	67.899	78.864	86.02	88.625
ENSMUSG00000038843.19	0	-1.39074	3.78445e-05	4.50187	5.45017e-06	784	1365	1040	1080	264	264	400	287	30.185	43.201	34.564	36.491	8.923	10.405	14.908	10.75
ENSMUSG00000038764.15	0	1.52455	3.78663e-05	5.76736	5.46419e-06	1025	757	1047	760	2412	1921	1721	1892	39.463	23.958	34.796	25.679	81.52	75.711	64.142	70.87
ENSMUSG00000027115.15	0	-1.5687	3.7951e-05	2.12189	5.48219e-06	130	263	222	212	55	44	54	55	5.005	8.324	7.378	7.163	1.859	1.734	2.013	2.06
ENSMUSG00000087006.4	0	-1.29492	3.80239e-05	4.78512	5.5014e-06	997	1411	1147	1526	351	304	463	437	38.385	44.656	38.12	51.56	11.863	11.981	17.256	16.369
ENSMUSG00000032089.17	0	-1.58993	3.80308e-05	5.51837	5.50529e-06	2128	2515	1494	2745	520	468	598	643	81.93	79.597	49.652	92.747	17.575	18.445	22.288	24.085
ENSMUSG00000030688.16	0	1.54527	3.80609e-05	3.88122	5.52123e-06	278	210	282	193	572	501	567	514	10.703	6.646	9.372	6.521	19.332	19.746	21.132	19.253
ENSMUSG00000026526.15	0	1.4817	3.82203e-05	8.49858	5.54727e-06	6486	5225	7799	4910	14308	12190	13089	12662	249.716	165.365	259.194	165.897	483.577	480.436	487.83	474.288
ENSMUSG00000022960.14	0	-1.13252	3.82801e-05	2.91868	5.56317e-06	264	321	360	381	124	114	114	104	10.164	10.159	11.964	12.873	4.191	4.493	4.249	3.896
ENSMUSG00000001473.8	0	-1.43124	3.82801e-05	7.0982	5.56292e-06	3901	7594	7331	7446	1591	1749	1804	2078	150.191	240.34	243.64	251.583	53.772	68.932	67.235	77.837
ENSMUSG00000047139.10	0	-2.36921	3.8435e-05	4.21923	5.59013e-06	627	1375	912	1158	94	197	120	167	24.14	43.517	30.31	39.126	3.177	7.764	4.472	6.255
ENSMUSG00000003573.16	0	-1.01312	3.8523e-05	3.82994	5.60585e-06	469	758	573	664	232	222	252	208	18.057	23.99	19.043	22.435	7.841	8.75	9.392	7.791
ENSMUSG00000026072.13	0	-1.1016	3.86064e-05	6.40106	5.6268e-06	2840	4460	3760	3986	1097	1186	1468	1483	109.342	141.153	124.961	134.677	37.076	46.743	54.713	55.55
ENSMUSG00000014606.15	0	1.60325	3.86064e-05	8.61297	5.62389e-06	7152	5145	7478	4943	16008	13487	13859	14445	275.357	162.833	248.526	167.012	541.033	531.554	516.528	541.075
ENSMUSG00000040522.6	0	-2.06316	3.86172e-05	4.02364	5.63131e-06	670	1156	592	982	114	122	173	197	25.795	36.586	19.675	33.179	3.853	4.808	6.448	7.379
ENSMUSG00000028864.8	0	-1.83596	3.87434e-05	2.74996	5.6532e-06	279	472	223	368	67	65	74	75	10.742	14.938	7.411	12.434	2.264	2.562	2.758	2.809
ENSMUSG00000036863.13	0	1.43508	3.87941e-05	4.70861	5.66953e-06	456	455	531	378	1291	767	792	924	17.556	14.4	17.647	12.772	43.633	30.229	29.518	34.611
ENSMUSG00000039470.16	0	-1.88884	3.88214e-05	3.20277	5.68766e-06	446	487	333	575	78	117	96	83	17.171	15.413	11.067	19.428	2.636	4.611	3.578	3.109
ENSMUSG00000031782.16	0	1.89928	3.88214e-05	8.17044	5.68484e-06	4752	3114	4781	2825	11850	10974	10841	10840	182.955	98.554	158.893	95.45	400.502	432.511	404.046	406.04
ENSMUSG00000015217.12	0	1.21391	3.8862e-05	5.49152	5.70839e-06	858	810	1098	723	1765	1454	1483	1471	33.034	25.635	36.491	24.428	59.653	57.306	55.272	55.1
ENSMUSG00000030357.11	0	1.6296	3.8862e-05	8.32292	5.70711e-06	5429	3876	6426	4248	12706	11679	10941	12077	209.02	122.67	213.563	143.53	429.433	460.297	407.773	452.375
ENSMUSG00000022265.8	0	1.51129	3.8862e-05	7.74871	5.70512e-06	3923	2789	4371	3182	9175	6819	7630	7696	151.038	88.268	145.267	107.512	310.093	268.753	284.372	288.274
ENSMUSG00000031963.9	0	-1.36293	3.89345e-05	4.52191	5.72467e-06	756	1510	1093	962	323	351	284	290	29.107	47.79	36.325	32.504	10.917	13.834	10.585	10.863
ENSMUSG00000033938.6	0	1.20152	3.90121e-05	7.61488	5.74232e-06	4007	3394	4442	3392	7497	6856	6286	6137	154.272	107.416	147.626	114.608	253.381	270.211	234.28	229.877
ENSMUSG00000048731.16	0	1.96523	3.91399e-05	3.21509	5.77303e-06	146	107	147	86	380	417	339	313	5.621	3.386	4.885	2.906	12.843	16.435	12.635	11.724
ENSMUSG00000017778.15	0	1.37581	3.92367e-05	8.5807	5.79104e-06	7462	6058	8141	5593	15430	12992	13145	12681	287.292	191.728	270.56	188.974	521.498	512.045	489.917	475
ENSMUSG00000024219.17	0	1.31415	3.92367e-05	6.92213	5.79328e-06	2283	2001	2530	2122	4010	4780	3588	4475	87.897	63.329	84.083	71.697	135.529	188.391	133.725	167.623
ENSMUSG00000006576.17	0	1.5372	3.93022e-05	8.27275	5.80593e-06	4959	4259	6980	4166	12727	9706	11403	11375	190.925	134.792	231.975	140.759	430.143	382.536	424.992	426.08
ENSMUSG00000027996.14	0	-2.08502	3.9544e-05	6.41085	5.84767e-06	4072	7360	3077	3492	669	821	868	797	156.775	232.935	102.262	117.986	22.611	32.358	32.351	29.854
ENSMUSG00000045658.17	0	-1.12776	3.95797e-05	5.17511	5.85597e-06	1437	1801	1281	1892	523	497	557	633	55.326	56.999	42.573	63.926	17.676	19.588	20.76	23.711
ENSMUSG00000000399.11	0	1.56635	3.96639e-05	7.88531	5.87482e-06	4168	3230	4892	2972	9178	8456	8389	8600	160.471	102.225	162.582	100.417	310.195	333.271	312.66	322.135
ENSMUSG00000054520.16	0	-1.73151	3.9672e-05	5.23913	5.8817e-06	1271	2342	1708	2270	303	400	477	513	48.934	74.121	56.764	76.698	10.241	15.765	17.778	19.216
ENSMUSG00000055322.17	0	1.19025	3.97097e-05	10.3033	5.89749e-06	22376	24527	29176	23506	54632	37654	40026	40841	861.492	776.248	969.642	794.212	1846.43	1484.03	1491.78	1529.81
ENSMUSG00000034903.19	0	1.61566	3.97097e-05	6.42383	5.89741e-06	1443	1075	1756	1131	3978	2780	3046	2953	55.557	34.022	58.359	38.214	134.447	109.566	113.525	110.612
ENSMUSG00000029919.6	0	-2.21789	3.9814e-05	4.93152	5.91789e-06	1465	2278	924	1850	291	196	350	219	56.404	72.096	30.708	62.507	9.835	7.725	13.045	8.203
ENSMUSG00000028212.17	0	-1.32756	3.99112e-05	2.20736	5.9384e-06	183	205	231	212	60	56	59	75	7.046	6.488	7.677	7.163	2.028	2.207	2.199	2.809
ENSMUSG00000029771.13	0	-1.61247	3.99112e-05	5.34821	5.93653e-06	1476	2419	1701	2409	371	417	590	572	56.827	76.558	56.531	81.394	12.539	16.435	21.989	21.426
ENSMUSG00000028648.14	0	1.39419	3.99322e-05	6.99115	5.95237e-06	2475	1809	2651	2024	5036	4476	4206	4351	95.289	57.253	88.104	68.386	170.205	176.41	156.758	162.978
ENSMUSG00000030365.12	0	-2.4543	3.99322e-05	2.34492	5.94561e-06	294	357	147	276	35	34	38	41	11.319	11.299	4.885	9.325	1.183	1.34	1.416	1.536
ENSMUSG00000074227.13	0	1.11848	3.99322e-05	4.19546	5.95368e-06	381	332	409	363	740	551	601	575	14.669	10.507	13.593	12.265	25.01	21.716	22.399	21.538
ENSMUSG00000024165.10	0	-1.79013	3.99322e-05	5.2832	5.94782e-06	1316	2409	2156	2013	303	346	512	534	50.667	76.242	71.653	68.014	10.241	13.637	19.082	20.002
ENSMUSG00000062510.13	0	-2.05511	3.99779e-05	2.93881	5.96354e-06	209	492	459	434	70	50	78	87	8.047	15.571	15.255	14.664	2.366	1.971	2.907	3.259
ENSMUSG00000023861.18	0	1.21825	4.01019e-05	5.79424	5.98656e-06	1195	961	1170	943	2133	1852	1743	1884	46.008	30.414	38.884	31.862	72.09	72.992	64.962	70.57
ENSMUSG00000085022.3	0	1.83866	4.01121e-05	2.54233	5.99882e-06	96	65	96	70	273	187	250	189	3.696	2.057	3.19	2.365	9.227	7.37	9.318	7.079
ENSMUSG00000030148.16	0	-1.17594	4.02316e-05	3.86183	6.0282e-06	567	773	544	713	200	191	219	254	21.83	24.464	18.079	24.091	6.76	7.528	8.162	9.514
ENSMUSG00000020926.17	0	1.8286	4.02316e-05	4.66458	6.02455e-06	394	244	456	330	1192	905	950	851	15.169	7.722	15.155	11.15	40.287	35.668	35.407	31.876
ENSMUSG00000059173.20	0	-1.27523	4.03884e-05	4.54295	6.0555e-06	869	1331	1072	1006	301	252	410	364	33.457	42.124	35.627	33.99	10.173	9.932	15.281	13.635
ENSMUSG00000020390.13	0	1.14345	4.04291e-05	7.51046	6.06467e-06	3853	3417	4205	3106	7081	5859	6157	5552	148.343	108.144	139.75	104.944	239.321	230.917	229.473	207.964
ENSMUSG00000038248.9	0	1.20646	4.06319e-05	5.13019	6.09818e-06	742	627	714	632	1357	1049	1049	1344	28.568	19.844	23.729	21.354	45.863	41.344	39.096	50.343
ENSMUSG00000021464.16	0	-1.3027	4.07846e-05	3.12437	6.1273e-06	403	445	362	367	117	96	135	137	15.516	14.084	12.031	12.4	3.954	3.784	5.031	5.132
ENSMUSG00000038702.7	0	-1.00881	4.10184e-05	4.11591	6.17586e-06	679	907	645	756	261	280	300	275	26.142	28.705	21.436	25.543	8.821	11.035	11.181	10.301
ENSMUSG00000062077.15	0	1.69317	4.13218e-05	6.64384	6.23001e-06	1250	1247	2281	1331	4652	3491	3435	3457	48.126	39.466	75.807	44.971	157.227	137.588	128.023	129.491
ENSMUSG00000070780.12	0	-1.98456	4.13427e-05	3.63823	6.23631e-06	452	924	488	715	99	109	111	164	17.402	29.243	16.218	24.158	3.346	4.296	4.137	6.143
ENSMUSG00000073700.4	0	1.4181	4.13673e-05	6.52865	6.24317e-06	1509	1415	2215	1339	3816	3197	3241	2940	58.098	44.783	73.614	45.242	128.972	126.001	120.793	110.125
ENSMUSG00000041616.10	0	-2.58349	4.14664e-05	7.32365	6.26128e-06	9104	12121	4945	9404	1213	1371	1248	638	350.511	383.614	164.343	317.739	40.997	54.034	46.513	23.898
ENSMUSG00000031778.14	0	-1.124	4.14984e-05	4.74017	6.27242e-06	847	1502	1069	1363	383	382	450	420	32.61	47.536	35.527	46.053	12.944	15.056	16.772	15.732
ENSMUSG00000022978.12	0	-1.30834	4.15343e-05	3.35223	6.28101e-06	335	564	534	444	145	142	165	115	12.898	17.85	17.747	15.002	4.901	5.597	6.15	4.308
ENSMUSG00000002416.14	0	1.06617	4.15896e-05	4.24021	6.30835e-06	412	375	421	362	695	626	576	609	15.862	11.868	13.992	12.231	23.489	24.672	21.468	22.812
ENSMUSG00000031226.14	0	-1.25373	4.16322e-05	3.6178	6.31799e-06	499	688	477	560	192	126	193	194	19.212	21.774	15.853	18.921	6.489	4.966	7.193	7.267
ENSMUSG00000026126.16	0	-1.15734	4.17072e-05	2.85191	6.33254e-06	265	367	296	346	110	111	90	118	10.203	11.615	9.837	11.691	3.718	4.375	3.354	4.42
ENSMUSG00000100826.7	0	1.78493	4.19366e-05	3.19018	6.3757e-06	149	151	131	99	353	304	281	451	5.737	4.779	4.354	3.345	11.931	11.981	10.473	16.893
ENSMUSG00000025092.8	0	1.66943	4.19806e-05	5.39897	6.39002e-06	798	526	712	532	1772	1279	1604	1661	30.724	16.647	23.663	17.975	59.889	50.408	59.781	62.217
novelGene_7528	0	-1.12784	4.20245e-05	4.13103	6.40062e-06	729	852	783	723	226	260	314	265	28.067	26.965	26.022	24.428	7.638	10.247	11.703	9.926
ENSMUSG00000021676.11	0	-1.66354	4.20245e-05	4.69763	6.4031e-06	960	1705	1016	1459	248	249	321	390	36.961	53.961	33.766	49.296	8.382	9.814	11.964	14.608
ENSMUSG00000031137.18	0	1.77734	4.21224e-05	5.38331	6.42186e-06	734	487	723	456	1853	1467	1439	1593	28.26	15.413	24.028	15.407	62.627	57.818	53.632	59.67
ENSMUSG00000039747.12	0	-1.18324	4.23132e-05	3.70364	6.46962e-06	577	630	516	589	196	186	162	227	22.215	19.939	17.149	19.901	6.624	7.331	6.038	8.503
ENSMUSG00000020988.10	0	1.51359	4.23132e-05	5.49114	6.46387e-06	787	613	971	619	1792	1639	1481	1617	30.3	19.401	32.27	20.915	60.565	64.597	55.197	60.569
ENSMUSG00000037852.9	0	1.06189	4.23468e-05	7.82054	6.47797e-06	4953	4245	5125	4459	8605	7250	7585	6568	190.694	134.349	170.325	150.659	290.829	285.739	282.694	246.021
ENSMUSG00000063193.10	0	-1.97085	4.2428e-05	4.25987	6.49362e-06	807	1267	728	1149	130	166	203	252	31.07	40.099	24.195	38.822	4.394	6.542	7.566	9.439
ENSMUSG00000030798.16	0	-1.45961	4.24556e-05	4.95628	6.53337e-06	1284	1953	1213	1458	326	395	379	504	49.435	61.81	40.313	49.262	11.018	15.568	14.125	18.879
ENSMUSG00000030884.13	0	1.3268	4.24556e-05	8.44872	6.52135e-06	6854	5688	7744	5223	13139	11883	11942	11987	263.884	180.018	257.366	176.473	444.067	468.337	445.081	449.004
ENSMUSG00000041515.11	0	-1.58061	4.24556e-05	5.69615	6.50381e-06	2388	2943	1790	2922	493	623	676	729	91.94	93.142	59.489	98.727	16.662	24.554	25.195	27.307
ENSMUSG00000019944.15	0	1.92138	4.24556e-05	6.90213	6.51754e-06	1590	1239	2365	1213	5329	4699	4612	3931	61.216	39.213	78.599	40.984	180.108	185.198	171.89	147.246
ENSMUSG00000006731.11	0	-1.70534	4.24556e-05	4.49196	6.52012e-06	774	1451	1046	1218	179	238	295	308	29.8	45.922	34.763	41.153	6.05	9.38	10.995	11.537
ENSMUSG00000019214.15	0	-1.74134	4.24556e-05	3.05317	6.52752e-06	241	482	508	416	118	94	78	78	9.279	15.255	16.883	14.056	3.988	3.705	2.907	2.922
ENSMUSG00000024301.11	0	-1.71859	4.24556e-05	2.57405	6.51971e-06	210	363	257	335	53	60	89	62	8.085	11.488	8.541	11.319	1.791	2.365	3.317	2.322
ENSMUSG00000035473.11	0	1.10509	4.24556e-05	4.49383	6.53175e-06	479	424	517	417	889	698	714	721	18.442	13.419	17.182	14.089	30.046	27.51	26.611	27.007
ENSMUSG00000024737.3	0	-1.84875	4.24556e-05	5.41764	6.52462e-06	1527	3074	1854	2315	340	367	498	599	58.791	97.288	61.616	78.218	11.491	14.464	18.561	22.437
ENSMUSG00000090150.11	0	1.72887	4.2484e-05	6.28615	6.5442e-06	1394	877	1374	954	3233	2977	2789	2752	53.67	27.756	45.664	32.233	109.268	117.33	103.947	103.083
ENSMUSG00000050493.9	0	-1.81198	4.25357e-05	2.21403	6.55863e-06	215	232	260	196	46	58	33	57	8.278	7.343	8.641	6.622	1.555	2.286	1.23	2.135
ENSMUSG00000022436.17	0	-1.57434	4.26014e-05	3.31481	6.57525e-06	396	471	384	654	115	123	109	134	15.246	14.907	12.762	22.097	3.887	4.848	4.062	5.019
ENSMUSG00000059555.7	0	-1.02959	4.26169e-05	4.75022	6.58088e-06	852	1558	1038	1270	446	399	443	437	32.803	49.309	34.497	42.91	15.074	15.726	16.511	16.369
ENSMUSG00000079442.13	0	-1.05753	4.27004e-05	5.71784	6.60848e-06	1794	2965	1943	2580	861	902	754	812	69.07	93.838	64.574	87.172	29.1	35.55	28.102	30.416
ENSMUSG00000031672.9	0	1.53069	4.27004e-05	9.37515	6.60837e-06	12438	9439	12999	8709	26541	23071	22866	24255	478.872	298.732	432.012	294.256	897.023	909.282	852.22	908.534
ENSMUSG00000038195.7	0	1.78742	4.27004e-05	5.51831	6.60154e-06	737	519	885	489	1889	1634	1752	1699	28.375	16.426	29.412	16.522	63.844	64.4	65.297	63.64
ENSMUSG00000034854.9	0	-1.37025	4.29084e-05	5.03508	6.65201e-06	1370	2011	1100	1652	501	359	417	512	52.746	63.646	36.558	55.817	16.933	14.149	15.542	19.178
ENSMUSG00000024099.16	0	1.30504	4.3173e-05	8.19592	6.70289e-06	5977	4933	6309	4403	10905	10046	9776	10162	230.119	156.123	209.675	148.767	368.563	395.936	364.353	380.644
ENSMUSG00000036751.8	0	1.2147	4.32201e-05	8.50388	6.71349e-06	7547	6509	8010	5955	14188	12401	11997	11186	290.565	206.002	266.206	201.205	479.521	488.752	447.131	419
ENSMUSG00000053063.12	0	-1.79627	4.33922e-05	5.03851	6.74352e-06	1727	1909	1065	1852	305	301	382	440	66.491	60.417	35.394	62.575	10.308	11.863	14.237	16.481
ENSMUSG00000036528.17	0	1.44298	4.33952e-05	5.20969	6.74729e-06	632	562	836	530	1599	1143	1443	1145	24.332	17.787	27.784	17.907	54.042	45.048	53.781	42.889
ENSMUSG00000090124.8	0	-1.58071	4.3476e-05	2.93467	6.76316e-06	232	449	364	430	77	96	91	102	8.932	14.21	12.097	14.529	2.602	3.784	3.392	3.821
novelGene_6883	0	1.48048	4.36013e-05	3.83827	6.78596e-06	199	198	289	292	538	524	420	580	7.662	6.266	9.605	9.866	18.183	20.652	15.653	21.725
ENSMUSG00000021318.16	0	-1.46338	4.36086e-05	3.69402	6.79041e-06	484	727	578	660	123	183	197	159	18.634	23.009	19.209	22.3	4.157	7.212	7.342	5.956
ENSMUSG00000028337.15	0	-1.85592	4.37438e-05	3.72335	6.83029e-06	489	957	597	641	107	108	151	185	18.827	30.288	19.841	21.658	3.616	4.257	5.628	6.93
ENSMUSG00000066235.8	0	1.06542	4.37438e-05	3.80026	6.83144e-06	298	273	279	309	478	480	439	446	11.473	8.64	9.272	10.44	16.155	18.918	16.362	16.706
ENSMUSG00000047221.6	0	1.13442	4.39704e-05	4.46529	6.87351e-06	361	454	560	421	697	806	742	716	13.899	14.369	18.611	14.225	23.557	31.766	27.654	26.82
ENSMUSG00000117905.2	0	1.67346	4.42787e-05	1.51977	6.92843e-06	49	38	49	40	112	114	93	108	1.887	1.203	1.628	1.352	3.785	4.493	3.466	4.045
ENSMUSG00000038201.11	0	2.03909	4.43276e-05	2.71028	6.93946e-06	104	56	101	67	294	221	252	271	4.004	1.772	3.357	2.264	9.937	8.71	9.392	10.151
novelGene_1	0	1.77472	4.4343e-05	8.63233	6.97484e-06	6835	5017	6947	4059	16482	15569	13922	14167	263.152	158.782	230.878	137.144	557.053	613.61	518.876	530.661
ENSMUSG00000031231.5	0	1.50615	4.4343e-05	8.42662	6.98099e-06	6142	4927	7374	4492	13968	12104	11798	12049	236.471	155.933	245.069	151.774	472.086	477.047	439.714	451.326
ENSMUSG00000044768.17	0	-1.31566	4.4343e-05	4.09361	6.97579e-06	584	929	788	856	203	211	228	305	22.484	29.402	26.189	28.922	6.861	8.316	8.498	11.425
ENSMUSG00000048458.9	0	1.62251	4.4343e-05	4.65098	6.98045e-06	397	401	411	381	820	1156	679	1032	15.285	12.691	13.659	12.873	27.714	45.561	25.306	38.656
ENSMUSG00000031987.7	0	1.77223	4.4343e-05	8.78542	6.98235e-06	6866	4598	8579	5463	18749	15691	15527	17011	264.346	145.521	285.116	184.582	633.672	618.419	578.694	637.191
ENSMUSG00000021260.9	0	-1.88364	4.4343e-05	4.22083	6.96706e-06	747	1221	989	843	264	178	228	107	28.76	38.643	32.869	28.483	8.923	7.015	8.498	4.008
ENSMUSG00000073412.7	0	-1.40106	4.4343e-05	3.52406	6.94977e-06	539	480	466	635	137	155	169	148	20.752	15.191	15.487	21.455	4.63	6.109	6.299	5.544
ENSMUSG00000024236.19	0	1.04442	4.4343e-05	8.70642	6.96219e-06	8789	8166	10188	7939	16276	12110	13907	13051	338.383	258.444	338.59	268.24	550.091	477.283	518.317	488.859
ENSMUSG00000024617.17	0	1.64875	4.4343e-05	5.53793	6.96314e-06	803	515	883	666	2095	1564	1593	1681	30.916	16.299	29.346	22.503	70.806	61.641	59.371	62.966
ENSMUSG00000038121.7	0	1.43878	4.4343e-05	6.67304	6.96512e-06	1964	1417	2086	1556	3999	3433	3263	3923	75.615	44.846	69.327	52.574	135.157	135.302	121.613	146.946
ENSMUSG00000054342.9	0	-2.52935	4.44505e-05	3.90025	7.00604e-06	618	1007	770	889	44	113	124	140	23.793	31.87	25.59	30.037	1.487	4.454	4.622	5.244
ENSMUSG00000001123.16	0	-1.14611	4.44644e-05	6.27848	7.015e-06	2678	4356	3213	3717	997	1036	1393	1284	103.105	137.862	106.782	125.589	33.696	40.831	51.917	48.096
ENSMUSG00000014243.6	0	1.12242	4.45205e-05	2.92713	7.0292e-06	145	168	177	129	289	237	243	253	5.583	5.317	5.882	4.359	9.768	9.341	9.057	9.477
ENSMUSG00000028111.5	0	-1.47229	4.45798e-05	4.50932	7.05936e-06	830	1595	938	1004	278	282	360	252	31.956	50.48	31.174	33.923	9.396	11.114	13.417	9.439
ENSMUSG00000059479.8	0	-1.48686	4.45798e-05	3.71289	7.05786e-06	550	737	432	766	182	144	190	153	21.175	23.325	14.357	25.881	6.151	5.675	7.081	5.731
ENSMUSG00000046909.10	0	1.0732	4.45798e-05	4.04114	7.05053e-06	318	314	374	363	501	513	566	600	12.243	9.938	12.43	12.265	16.933	20.219	21.095	22.475
ENSMUSG00000029575.18	0	1.09722	4.46073e-05	5.14583	7.0817e-06	782	682	800	629	1339	1098	1200	1100	30.108	21.584	26.587	21.252	45.255	43.275	44.724	41.203
ENSMUSG00000029838.12	0	-3.23074	4.46073e-05	5.75039	7.08505e-06	4235	4092	1377	2669	232	332	260	180	163.051	129.507	45.764	90.179	7.841	13.085	9.69	6.742
ENSMUSG00000039345.17	0	1.02083	4.46073e-05	4.43169	7.08491e-06	476	456	481	420	682	688	770	686	18.326	14.432	15.986	14.191	23.05	27.116	28.698	25.696
ENSMUSG00000030838.21	0	1.52627	4.46381e-05	3.00813	7.09673e-06	137	117	168	112	351	235	282	309	5.275	3.703	5.583	3.784	11.863	9.262	10.51	11.574
ENSMUSG00000041762.17	0	1.23756	4.46963e-05	4.28299	7.13143e-06	424	332	378	350	749	634	693	607	16.324	10.507	12.563	11.826	25.314	24.987	25.828	22.737
novelGene_3562	0	1.96461	4.46963e-05	3.28398	7.13977e-06	165	122	132	90	317	381	397	421	6.353	3.861	4.387	3.041	10.714	15.016	14.796	15.77
ENSMUSG00000043155.5	0	1.1599	4.46963e-05	2.05831	7.11587e-06	76	98	85	74	153	125	151	134	2.926	3.102	2.825	2.5	5.171	4.927	5.628	5.019
ENSMUSG00000073154.11	0	1.33968	4.46963e-05	3.78413	7.13156e-06	274	291	243	198	531	512	480	412	10.549	9.21	8.076	6.69	17.947	20.179	17.89	15.433
ENSMUSG00000025647.17	0	-1.09442	4.46963e-05	6.67638	7.11925e-06	3708	5636	4105	4710	1326	1458	1768	1804	142.761	178.372	136.427	159.14	44.816	57.463	65.894	67.573
ENSMUSG00000004748.6	0	2.60326	4.46963e-05	6.70847	7.13358e-06	1205	596	1333	602	4861	4331	4004	4415	46.393	18.863	44.301	20.34	164.29	170.695	149.23	165.375
ENSMUSG00000052384.15	0	-1.34568	4.46963e-05	6.09617	7.12362e-06	2342	3903	2728	3861	766	901	999	1090	90.169	123.525	90.663	130.454	25.889	35.511	37.233	40.829
ENSMUSG00000024965.10	0	-1.52155	4.46963e-05	5.82554	7.11406e-06	2103	3455	2206	3216	619	595	691	949	80.967	109.346	73.315	108.661	20.921	23.45	25.754	35.547
ENSMUSG00000003559.9	0	1.04892	4.49372e-05	5.41634	7.18188e-06	926	820	1030	798	1561	1369	1371	1344	35.652	25.952	34.231	26.963	52.758	53.955	51.097	50.343
novelGene_7374	0	-1.14808	4.50357e-05	2.43093	7.20105e-06	227	259	230	223	83	67	90	81	8.74	8.197	7.644	7.535	2.805	2.641	3.354	3.034
ENSMUSG00000027602.10	0	1.67767	4.50507e-05	8.40746	7.20688e-06	5979	4347	6475	3813	13982	11689	12643	12453	230.196	137.577	215.192	128.832	472.559	460.691	471.207	466.459
ENSMUSG00000006057.16	0	1.6352	4.51832e-05	9.6376	7.23495e-06	12729	10634	16612	9773	32758	30927	27446	26894	490.076	336.553	552.087	330.207	1107.14	1218.9	1022.92	1007.38
ENSMUSG00000043639.16	0	1.74035	4.5186e-05	7.99129	7.23884e-06	4169	2858	4841	3084	11770	7918	10125	8796	160.51	90.452	160.887	104.201	397.798	312.067	377.361	329.477
ENSMUSG00000047085.15	0	2.51036	4.51943e-05	4.98263	7.25462e-06	394	199	411	193	1458	1087	1272	1476	15.169	6.298	13.659	6.521	49.277	42.841	47.408	55.287
ENSMUSG00000000031.17	0	-1.56552	4.51943e-05	5.89254	7.25168e-06	2822	3338	2272	3029	766	567	1025	584	108.649	105.643	75.508	102.343	25.889	22.347	38.202	21.875
ENSMUSG00000043154.16	0	1.51151	4.51943e-05	7.78464	7.25735e-06	4244	3178	4304	2881	9498	7044	8213	7368	163.397	100.58	143.04	97.342	321.01	277.62	306.1	275.987
ENSMUSG00000026879.15	0	1.58794	4.53217e-05	9.99982	7.2847e-06	18753	14205	19083	13182	45072	35734	34769	35429	722.004	449.57	634.209	445.389	1523.33	1408.36	1295.85	1327.08
ENSMUSG00000047810.10	0	-1.30079	4.53529e-05	4.90049	7.29662e-06	1003	1439	1396	1680	351	397	413	512	38.616	45.543	46.395	56.763	11.863	15.647	15.393	19.178
ENSMUSG00000026888.15	0	1.84861	4.5485e-05	6.97023	7.3248e-06	2212	1278	2011	1402	5262	4605	4601	4778	85.164	40.447	66.834	47.37	177.843	181.494	171.48	178.972
ENSMUSG00000053411.17	0	1.78753	4.5485e-05	4.95491	7.32457e-06	420	412	633	333	1625	950	1180	1006	16.17	13.039	21.037	11.251	54.921	37.442	43.979	37.682
ENSMUSG00000040428.20	0	-1.36738	4.54997e-05	3.937	7.33408e-06	645	967	515	722	203	194	217	215	24.833	30.604	17.116	24.395	6.861	7.646	8.088	8.053
ENSMUSG00000026991.21	0	1.02444	4.56848e-05	6.82137	7.38005e-06	2030	2377	2995	2262	4631	3606	3451	3226	78.156	75.229	99.537	76.428	156.517	142.121	128.619	120.838
ENSMUSG00000046818.8	0	-1.72576	4.56848e-05	2.13467	7.37829e-06	224	232	184	201	46	40	67	40	8.624	7.343	6.115	6.791	1.555	1.576	2.497	1.498
ENSMUSG00000007891.17	0	-1.07739	4.56848e-05	7.92347	7.37161e-06	9644	13187	7853	12145	4205	3566	3802	3732	371.301	417.352	260.988	410.351	142.119	140.544	141.701	139.792
ENSMUSG00000020614.14	0	-1.30551	4.56848e-05	3.93421	7.3813e-06	686	684	677	733	172	219	255	204	26.411	21.648	22.5	24.766	5.813	8.631	9.504	7.641
ENSMUSG00000060147.16	0	-1.04725	4.56848e-05	7.33521	7.36863e-06	6332	9028	5575	7377	2811	2225	2964	2336	243.787	285.725	185.281	249.251	95.005	87.692	110.469	87.501
ENSMUSG00000039048.16	0	1.0531	4.56911e-05	6.13234	7.3858e-06	1498	1375	1711	1280	2476	2371	2194	2225	57.674	43.517	56.864	43.248	83.683	93.447	81.771	83.343
ENSMUSG00000034449.8	0	1.75337	4.57991e-05	6.21297	7.41021e-06	1171	907	1493	772	3259	2573	2701	2713	45.084	28.705	49.619	26.084	110.147	101.408	100.667	101.622
ENSMUSG00000039542.17	0	-1.64184	4.62145e-05	3.72667	7.50467e-06	562	715	529	768	159	105	216	144	21.637	22.629	17.581	25.949	5.374	4.138	8.05	5.394
ENSMUSG00000004267.17	0	-1.44729	4.624e-05	2.12209	7.51672e-06	169	213	181	239	59	43	70	50	6.507	6.741	6.015	8.075	1.994	1.695	2.609	1.873
ENSMUSG00000019791.13	0	1.45501	4.62952e-05	4.80761	7.53571e-06	480	433	633	380	1188	879	900	1070	18.48	13.704	21.037	12.839	40.152	34.643	33.543	40.08
ENSMUSG00000097715.3	0	-1.56028	4.62952e-05	4.17175	7.53627e-06	636	1289	670	916	242	169	244	234	24.486	40.795	22.267	30.949	8.179	6.661	9.094	8.765
ENSMUSG00000028128.14	0	1.47824	4.6436e-05	4.08877	7.56625e-06	330	258	332	231	704	501	650	610	12.705	8.165	11.034	7.805	23.794	19.746	24.226	22.849
ENSMUSG00000021577.15	0	1.7464	4.65555e-05	10.2229	7.59635e-06	18045	14419	24192	13654	49702	41720	44119	45110	694.746	456.343	804.003	461.336	1679.81	1644.28	1644.32	1689.71
ENSMUSG00000067780.4	0	-1.28798	4.65613e-05	3.68931	7.60438e-06	528	684	555	584	239	133	210	150	20.328	21.648	18.445	19.732	8.078	5.242	7.827	5.619
ENSMUSG00000028150.15	0	1.53648	4.65613e-05	5.11909	7.60338e-06	594	452	756	482	1466	1186	1293	1135	22.869	14.305	25.125	16.286	49.547	46.743	48.19	42.514
ENSMUSG00000026575.16	0	-1.11328	4.67089e-05	2.47219	7.63559e-06	208	294	251	212	92	80	86	78	8.008	9.305	8.342	7.163	3.109	3.153	3.205	2.922
ENSMUSG00000036896.6	0	-1.41344	4.67425e-05	8.06511	7.64463e-06	11133	14694	8779	16015	3252	3565	3937	3508	428.629	465.046	291.763	541.109	109.91	140.505	146.733	131.401
ENSMUSG00000067081.14	0	1.87271	4.68001e-05	4.54524	7.66391e-06	373	260	402	245	1110	646	976	893	14.361	8.229	13.36	8.278	37.515	25.46	36.376	33.45
ENSMUSG00000037110.21	0	1.2268	4.69543e-05	6.90658	7.70785e-06	2470	1975	2457	2299	4969	3566	3505	4499	95.097	62.506	81.657	77.678	167.941	140.544	130.632	168.522
ENSMUSG00000029591.15	0	1.69665	4.69543e-05	5.202	7.70554e-06	542	485	796	411	1369	1397	1259	1477	20.867	15.35	26.454	13.887	46.269	55.059	46.923	55.325
ENSMUSG00000022551.9	0	1.44622	4.71129e-05	9.16885	7.73746e-06	10946	8338	12017	8183	22117	19920	19941	20529	421.429	263.887	399.376	276.484	747.503	785.093	743.205	768.967
ENSMUSG00000028480.15	0	-1.89194	4.71281e-05	5.46099	7.74404e-06	1765	2705	2292	2261	264	440	529	573	67.954	85.61	76.173	76.394	8.923	17.341	19.716	21.463
ENSMUSG00000062593.18	0	-1.75232	4.71281e-05	1.91203	7.74713e-06	143	251	157	179	36	30	46	50	5.506	7.944	5.218	6.048	1.217	1.182	1.714	1.873
ENSMUSG00000002012.14	0	2.34031	4.7232e-05	2.73625	7.7678e-06	100	50	84	47	274	290	247	282	3.85	1.582	2.792	1.588	9.261	11.43	9.206	10.563
ENSMUSG00000025781.15	0	1.50536	4.73713e-05	9.47436	7.79792e-06	13411	10214	14230	9456	29189	24139	25171	24772	516.333	323.26	472.923	319.496	986.52	951.374	938.128	927.899
ENSMUSG00000024640.10	0	-1.82735	4.75172e-05	4.30799	7.82959e-06	628	1282	1082	1039	141	207	238	253	24.178	40.574	35.959	35.105	4.765	8.158	8.87	9.477
ENSMUSG00000040528.16	0	-1.76163	4.75479e-05	2.97436	7.8435e-06	303	537	315	402	61	95	93	92	11.666	16.995	10.469	13.583	2.062	3.744	3.466	3.446
ENSMUSG00000060679.15	0	1.08314	4.77021e-05	5.69824	7.88503e-06	1137	982	1217	935	1777	1666	1709	1753	43.775	31.079	40.446	31.591	60.058	65.661	63.695	65.663
ENSMUSG00000040694.5	0	1.00961	4.77306e-05	7.1384	7.89701e-06	3290	3042	2985	2682	5183	4683	4456	4132	126.667	96.275	99.204	90.618	175.173	184.568	166.076	154.775
ENSMUSG00000055900.15	0	1.00643	4.77486e-05	3.94936	7.90726e-06	344	318	347	311	564	488	509	461	13.244	10.064	11.532	10.508	19.062	19.233	18.971	17.268
ENSMUSG00000022947.9	0	-1.17859	4.77486e-05	2.73866	7.90633e-06	265	340	285	288	85	104	96	106	10.203	10.761	9.472	9.731	2.873	4.099	3.578	3.971
ENSMUSG00000035273.15	0	-2.12445	4.81105e-05	4.1326	7.97816e-06	756	1226	649	1061	112	116	195	209	29.107	38.801	21.569	35.849	3.785	4.572	7.268	7.829
ENSMUSG00000023055.11	0	1.3905	4.81211e-05	7.01912	7.98724e-06	2366	1979	2964	1878	5520	4292	4519	4134	91.093	62.633	98.506	63.453	186.563	169.158	168.424	154.85
ENSMUSG00000031093.15	0	-1.14956	4.81314e-05	4.59963	8.00505e-06	842	1338	971	1193	332	308	386	439	32.418	42.346	32.27	40.309	11.221	12.139	14.386	16.444
ENSMUSG00000016262.15	0	-1.66988	4.81314e-05	4.38027	8.00403e-06	1070	1201	752	1036	256	229	313	171	41.196	38.01	24.992	35.004	8.652	9.025	11.666	6.405
ENSMUSG00000016194.15	0	2.41924	4.81314e-05	4.4058	7.99929e-06	127	164	380	201	927	731	797	1059	4.89	5.19	12.629	6.791	31.33	28.81	29.704	39.668
ENSMUSG00000019832.6	0	-1.83973	4.81314e-05	4.5064	8.00725e-06	793	1614	1079	1153	161	222	281	294	30.531	51.081	35.86	38.957	5.441	8.75	10.473	11.013
novelGene_ENSMUSG00000103367.2_AS	0	-1.85818	4.81474e-05	1.90079	8.01725e-06	202	220	126	178	43	32	37	40	7.777	6.963	4.188	6.014	1.453	1.261	1.379	1.498
ENSMUSG00000027230.10	0	-1.78346	4.82641e-05	5.45334	8.04401e-06	1517	2603	2594	2147	356	365	548	648	58.406	82.382	86.21	72.542	12.032	14.385	20.424	24.273
ENSMUSG00000029186.13	0	-1.56381	4.82977e-05	4.04121	8.0533e-06	631	868	772	903	168	140	264	235	24.294	27.471	25.657	30.51	5.678	5.518	9.839	8.803
ENSMUSG00000002010.18	0	1.49425	4.85044e-05	8.61407	8.09145e-06	6950	5693	8582	5069	15945	13239	13824	13757	267.58	180.176	285.216	171.269	538.904	521.78	515.223	515.304
ENSMUSG00000015243.5	0	-1.2613	4.85674e-05	7.15763	8.10564e-06	5191	8429	4862	7860	2442	1631	2150	2048	199.857	266.767	161.585	265.571	82.534	64.281	80.131	76.713
ENSMUSG00000070371.12	0	1.23218	4.85984e-05	3.0376	8.11453e-06	127	160	176	174	264	325	260	274	4.89	5.064	5.849	5.879	8.923	12.809	9.69	10.263
ENSMUSG00000059852.8	0	1.15204	4.86007e-05	7.66512	8.11861e-06	4375	3446	4467	3835	7949	6116	6411	7034	168.441	109.062	148.457	129.576	268.658	241.046	238.939	263.477
ENSMUSG00000049115.16	0	1.95686	4.91082e-05	4.88705	8.22206e-06	417	293	539	303	1576	909	1116	1057	16.055	9.273	17.913	10.238	53.265	35.826	41.594	39.593
ENSMUSG00000044807.14	0	-1.36417	4.93498e-05	3.26922	8.27376e-06	412	558	351	457	140	95	139	148	15.862	17.66	11.665	15.441	4.732	3.744	5.181	5.544
ENSMUSG00000037916.15	0	1.75426	4.94265e-05	9.17557	8.2979e-06	8943	7000	11716	6177	25122	20532	21214	20731	344.312	221.541	389.372	208.706	849.065	809.214	790.65	776.533
ENSMUSG00000069793.13	0	-2.05088	4.94376e-05	4.84875	8.30353e-06	943	1939	1549	1643	199	192	396	301	36.306	61.367	51.48	55.513	6.726	7.567	14.759	11.275
ENSMUSG00000060131.12	0	-1.75661	4.96178e-05	4.05488	8.34135e-06	525	1238	698	894	186	137	188	226	20.213	39.181	23.197	30.206	6.286	5.399	7.007	8.465
ENSMUSG00000029545.14	0	1.43326	4.97527e-05	7.50031	8.3682e-06	3606	2612	3669	2592	6983	6459	6168	6274	138.834	82.666	121.936	87.578	236.009	254.564	229.883	235.009
ENSMUSG00000004069.18	0	1.35878	4.97527e-05	7.10413	8.3716e-06	2698	2032	3015	2123	5195	4708	4570	4921	103.875	64.31	100.201	71.731	175.579	185.553	170.325	184.329
ENSMUSG00000031698.15	0	1.76128	4.98224e-05	8.52463	8.39848e-06	6246	4507	6759	3865	17146	12806	12932	13081	240.476	142.641	224.63	130.589	579.495	504.714	481.978	489.983
ENSMUSG00000018900.8	0	1.11161	4.98224e-05	4.9563	8.39637e-06	630	633	743	525	1011	1072	1094	970	24.255	20.034	24.693	17.739	34.169	42.25	40.774	36.334
ENSMUSG00000005683.9	0	1.498	4.98479e-05	10.111	8.41254e-06	20386	15887	22438	15217	43114	38028	38329	40624	784.876	502.803	745.71	514.146	1457.15	1498.77	1428.53	1521.68
ENSMUSG00000027709.10	0	1.50735	4.98965e-05	6.42745	8.43521e-06	1658	1178	1712	1164	3512	2624	3235	3149	63.834	37.282	56.897	39.329	118.697	103.418	120.569	117.954
ENSMUSG00000027288.17	0	1.30953	4.99252e-05	9.44142	8.45759e-06	12656	11489	16395	10853	28892	22117	22696	23702	487.265	363.612	544.875	366.697	976.482	871.682	845.885	887.819
ENSMUSG00000031767.14	0	1.46791	5.03148e-05	5.27365	8.53126e-06	793	560	731	534	1531	1325	1347	1371	30.531	17.723	24.294	18.043	51.744	52.221	50.203	51.354
ENSMUSG00000038065.14	0	1.11351	5.03506e-05	4.41023	8.54497e-06	473	458	402	395	864	689	695	610	18.211	14.495	13.36	13.346	29.201	27.155	25.903	22.849
ENSMUSG00000049537.11	0	1.24877	5.03721e-05	5.12728	8.55246e-06	761	639	708	542	1428	1102	1127	1179	29.299	20.224	23.53	18.313	48.263	43.432	42.004	44.162
ENSMUSG00000027406.14	0	1.63494	5.04226e-05	8.95917	8.57123e-06	8417	6449	10260	5865	20871	17604	17862	17555	324.061	204.103	340.983	198.164	705.391	693.815	665.72	657.568
ENSMUSG00000037280.13	0	-2.66242	5.04226e-05	3.95222	8.57253e-06	590	1357	715	821	60	70	119	157	22.715	42.947	23.762	27.74	2.028	2.759	4.435	5.881
ENSMUSG00000036875.16	0	-1.12254	5.05605e-05	3.45391	8.59983e-06	357	608	466	511	160	142	176	189	13.745	19.242	15.487	17.265	5.408	5.597	6.56	7.079
ENSMUSG00000023092.17	0	-1.24373	5.05894e-05	8.10604	8.60858e-06	10284	15324	9503	15443	4493	3996	4304	3246	395.941	484.985	315.825	521.782	151.853	157.492	160.411	121.587
ENSMUSG00000026341.17	0	-1.05339	5.06797e-05	8.28597	8.63167e-06	11195	16397	12402	14927	4227	4564	5198	5805	431.016	518.944	412.171	504.348	142.863	179.878	193.731	217.441
ENSMUSG00000035493.11	0	-1.80573	5.07404e-05	7.67575	8.64973e-06	6557	11784	11785	11589	1565	2000	2273	2999	252.449	372.949	391.665	391.565	52.893	78.825	84.715	112.335
ENSMUSG00000044080.10	0	1.6064	5.08877e-05	8.20213	8.68257e-06	5266	3846	5928	3537	12099	10377	10501	10516	202.745	121.721	197.013	119.507	408.918	408.982	391.374	393.904
ENSMUSG00000021792.16	0	1.43753	5.09032e-05	3.79033	8.68908e-06	236	210	322	193	521	466	506	489	9.086	6.646	10.701	6.521	17.609	18.366	18.859	18.317
ENSMUSG00000029664.11	0	-1.85747	5.09998e-05	2.54276	8.71334e-06	210	329	305	316	37	71	58	72	8.085	10.412	10.136	10.677	1.251	2.798	2.162	2.697
ENSMUSG00000054889.11	0	1.28314	5.10862e-05	10.2082	8.73199e-06	22655	19501	25682	20607	50615	36486	39451	38544	872.234	617.182	853.522	696.262	1710.67	1438	1470.35	1443.77
ENSMUSG00000110344.2	0	1.36502	5.11054e-05	2.79425	8.74376e-06	135	131	114	120	261	279	206	231	5.198	4.146	3.789	4.055	8.821	10.996	7.678	8.653
ENSMUSG00000046410.11	0	-1.12701	5.11902e-05	4.4844	8.78091e-06	737	1198	940	1118	357	300	293	419	28.375	37.915	31.24	37.775	12.066	11.824	10.92	15.695
ENSMUSG00000060594.7	0	-1.27378	5.11902e-05	3.63809	8.77956e-06	469	813	475	522	188	156	171	191	18.057	25.73	15.786	17.637	6.354	6.148	6.373	7.154
ENSMUSG00000021699.18	0	1.38271	5.13819e-05	4.40345	8.8177e-06	388	291	461	365	875	677	683	772	14.938	9.21	15.321	12.332	29.573	26.682	25.456	28.917
ENSMUSG00000060843.12	0	1.43757	5.13919e-05	4.51532	8.82334e-06	440	367	462	312	977	638	814	863	16.94	11.615	15.354	10.542	33.02	25.145	30.338	32.326
ENSMUSG00000040797.17	0	1.22048	5.14143e-05	2.42515	8.83109e-06	100	102	117	97	230	153	177	179	3.85	3.228	3.888	3.277	7.773	6.03	6.597	6.705
ENSMUSG00000019787.10	0	1.26682	5.16878e-05	7.61547	8.88987e-06	4201	3439	4136	2943	7408	6073	6956	6755	161.742	108.84	137.457	99.437	250.373	239.351	259.252	253.026
ENSMUSG00000087107.9	0	-1.77614	5.17293e-05	2.77616	8.90094e-06	313	383	306	341	52	59	79	105	12.051	12.121	10.17	11.522	1.757	2.325	2.944	3.933
ENSMUSG00000042670.6	0	1.00277	5.17903e-05	5.01322	8.91536e-06	703	660	754	649	1159	1131	957	969	27.066	20.888	25.059	21.928	39.171	44.575	35.668	36.296
ENSMUSG00000064267.14	0	-1.68333	5.18672e-05	2.34468	8.93255e-06	195	351	194	245	75	51	45	59	7.508	11.109	6.447	8.278	2.535	2.01	1.677	2.21
ENSMUSG00000025940.7	0	1.03951	5.18783e-05	6.3301	8.93841e-06	1782	1600	1780	1600	2797	2925	2409	2447	68.608	50.638	59.157	54.06	94.532	115.281	89.784	91.659
ENSMUSG00000021906.15	0	1.35994	5.18861e-05	5.61151	8.94371e-06	1005	688	942	863	1893	1699	1547	1757	38.693	21.774	31.307	29.159	63.979	66.962	57.657	65.813
ENSMUSG00000005220.11	0	1.5845	5.19582e-05	7.31479	8.96008e-06	2549	2208	3534	1934	7293	5311	5571	5338	98.138	69.88	117.45	65.345	246.486	209.319	207.632	199.949
ENSMUSG00000041607.18	0	-1.31062	5.19978e-05	3.38783	8.97451e-06	435	566	391	519	120	152	144	162	16.748	17.913	12.995	17.536	4.056	5.991	5.367	6.068
ENSMUSG00000042515.14	0	-1.21826	5.20767e-05	3.09825	8.9924e-06	275	492	381	397	141	94	128	135	10.588	15.571	12.662	13.414	4.765	3.705	4.771	5.057
ENSMUSG00000034463.5	0	-1.04259	5.20938e-05	3.95757	8.99932e-06	555	726	674	742	208	239	260	275	21.368	22.977	22.4	25.07	7.03	9.42	9.69	10.301
ENSMUSG00000020654.16	0	-1.34535	5.23464e-05	4.01071	9.05092e-06	635	972	564	820	193	203	242	243	24.448	30.763	18.744	27.706	6.523	8.001	9.019	9.102
ENSMUSG00000018428.16	0	1.69739	5.23488e-05	7.22018	9.05532e-06	2378	1647	3075	1881	6491	4718	5674	5542	91.555	52.125	102.195	63.555	219.381	185.947	211.471	207.59
ENSMUSG00000038451.14	0	-1.49483	5.25751e-05	3.55439	9.11046e-06	462	745	411	619	133	128	177	156	17.787	23.578	13.659	20.915	4.495	5.045	6.597	5.843
ENSMUSG00000027134.5	0	-1.08957	5.28284e-05	2.84631	9.15836e-06	260	324	338	326	109	124	108	100	10.01	10.254	11.233	11.015	3.684	4.887	4.025	3.746
ENSMUSG00000003849.9	0	1.22147	5.28557e-05	5.5461	9.17114e-06	825	944	1132	728	1766	1310	1917	1439	31.763	29.876	37.621	24.597	59.687	51.63	71.447	53.901
ENSMUSG00000020547.6	0	1.20337	5.28787e-05	6.91147	9.17915e-06	2335	2042	2917	2072	4918	3903	3620	4052	89.899	64.627	96.944	70.008	166.217	153.826	134.918	151.778
ENSMUSG00000025429.10	0	1.32553	5.29941e-05	4.54126	9.20323e-06	434	326	515	429	820	774	836	829	16.709	10.317	17.116	14.495	27.714	30.505	31.158	31.052
ENSMUSG00000097729.3	0	1.21859	5.30046e-05	4.06716	9.21311e-06	292	327	399	286	687	426	635	564	11.242	10.349	13.26	9.663	23.219	16.79	23.667	21.126
ENSMUSG00000052374.17	0	1.16746	5.31485e-05	10.6346	9.25293e-06	30683	31791	35743	28101	63193	51576	52015	49307	1181.32	1006.14	1187.89	949.466	2135.78	2032.73	1938.61	1846.92
ENSMUSG00000021557.16	0	1.25019	5.31485e-05	6.7601	9.25429e-06	2083	1814	2640	1702	4248	3434	3600	3704	80.197	57.411	87.738	57.507	143.572	135.342	134.173	138.743
ENSMUSG00000031840.15	0	1.96383	5.32129e-05	4.94978	9.26955e-06	553	330	431	284	1212	1216	1218	1170	21.291	10.444	14.324	9.596	40.963	47.925	45.395	43.825
ENSMUSG00000030263.14	0	-1.3627	5.32788e-05	3.91842	9.29714e-06	588	826	573	821	179	234	177	226	22.638	26.142	19.043	27.74	6.05	9.222	6.597	8.465
ENSMUSG00000027227.8	0	1.66124	5.33209e-05	7.06228	9.31403e-06	2285	1526	2678	1699	5913	4589	4735	4729	87.974	48.296	89.001	57.405	199.846	180.863	176.474	177.137
ENSMUSG00000002781.20	0	1.88837	5.33209e-05	6.43846	9.31988e-06	1333	909	1629	833	3671	3351	3290	3076	51.321	28.769	54.139	28.145	124.071	132.071	122.619	115.22
ENSMUSG00000050860.7	0	1.58431	5.33209e-05	1.4476	9.32081e-06	31	43	52	51	95	90	95	120	1.194	1.361	1.728	1.723	3.211	3.547	3.541	4.495
ENSMUSG00000023827.9	0	-1.1258	5.3421e-05	3.77408	9.34551e-06	492	709	633	586	178	227	194	230	18.942	22.439	21.037	19.8	6.016	8.947	7.23	8.615
ENSMUSG00000040543.17	0	1.94046	5.3426e-05	2.95331	9.35138e-06	133	72	114	90	371	238	299	306	5.121	2.279	3.789	3.041	12.539	9.38	11.144	11.462
ENSMUSG00000049422.8	0	1.82548	5.34693e-05	7.04624	9.36302e-06	2260	1367	2325	1432	5490	4914	4762	5041	87.012	43.264	77.27	48.384	185.549	193.672	177.481	188.824
ENSMUSG00000024049.16	0	1.11878	5.36916e-05	10.282	9.40604e-06	24381	25473	29602	21823	48610	38563	40779	39566	938.686	806.188	983.8	737.347	1642.9	1519.86	1519.84	1482.05
ENSMUSG00000034566.11	0	1.55728	5.37115e-05	8.92298	9.41361e-06	9022	6686	9674	6020	19025	17439	17610	16908	347.354	211.603	321.508	203.402	643	687.311	656.328	633.333
ENSMUSG00000038967.14	0	2.12662	5.38108e-05	8.40665	9.44329e-06	4799	2798	5589	2861	15566	12565	13376	12739	184.765	88.553	185.746	96.666	526.094	495.216	498.526	477.172
ENSMUSG00000039976.5	0	1.13284	5.38108e-05	6.81847	9.44309e-06	2218	1883	2819	2165	4300	3449	3911	3567	85.395	59.595	93.687	73.15	145.33	135.933	145.764	133.611
ENSMUSG00000068206.14	0	1.19358	5.39969e-05	3.54581	9.48006e-06	200	194	289	235	457	363	390	386	7.7	6.14	9.605	7.94	15.446	14.307	14.535	14.459
ENSMUSG00000026979.17	0	-1.39144	5.41424e-05	4.33232	9.51384e-06	672	1107	895	1116	211	242	305	318	25.872	35.035	29.745	37.707	7.131	9.538	11.367	11.912
ENSMUSG00000020143.16	0	-1.53034	5.4247e-05	5.69413	9.54047e-06	1791	3464	1949	2880	566	533	708	788	68.955	109.631	64.774	97.308	19.129	21.007	26.387	29.517
ENSMUSG00000033581.18	0	-1.41064	5.42807e-05	3.88878	9.55053e-06	573	845	589	772	226	207	222	131	22.061	26.743	19.575	26.084	7.638	8.158	8.274	4.907
ENSMUSG00000020325.11	0	-2.10205	5.43484e-05	3.2419	9.57071e-06	269	610	483	624	84	109	92	57	10.357	19.306	16.052	21.083	2.839	4.296	3.429	2.135
ENSMUSG00000047205.13	0	1.69428	5.4434e-05	5.37383	9.58993e-06	658	436	853	557	1784	1400	1601	1444	25.333	13.799	28.349	18.82	60.295	55.177	59.67	54.089
ENSMUSG00000039936.19	0	-1.25677	5.44921e-05	5.9179	9.61166e-06	2210	3204	2419	3260	687	788	983	1011	85.087	101.403	80.394	110.148	23.219	31.057	36.637	37.87
ENSMUSG00000039461.13	0	1.04231	5.44921e-05	5.60264	9.61673e-06	1059	917	1127	975	1824	1664	1474	1449	40.772	29.022	37.455	32.943	61.647	65.582	54.936	54.276
ENSMUSG00000056666.14	0	1.43204	5.47325e-05	5.26376	9.66749e-06	726	624	820	494	1669	1296	1306	1243	27.952	19.749	27.252	16.691	56.408	51.078	48.675	46.56
ENSMUSG00000026853.16	0	1.79843	5.47461e-05	8.73539	9.71154e-06	6868	4613	8168	4599	17826	14846	15586	16698	264.423	145.996	271.457	155.389	602.477	585.115	580.893	625.467
ENSMUSG00000019179.11	0	1.42505	5.47461e-05	9.80785	9.70263e-06	16457	13627	19575	12660	34752	31973	30889	30341	633.606	431.277	650.56	427.751	1174.54	1260.13	1151.24	1136.5
ENSMUSG00000042810.15	0	1.28941	5.47461e-05	5.6546	9.70825e-06	993	762	1141	850	2021	1497	1833	1681	38.231	24.116	37.92	28.719	68.305	59	68.316	62.966
ENSMUSG00000044894.15	0	1.58472	5.47461e-05	8.98182	9.67592e-06	8617	6396	10755	6555	19719	18381	18088	18073	331.761	202.425	357.434	221.478	666.456	724.438	674.143	676.971
ENSMUSG00000021708.19	0	1.07736	5.47461e-05	3.73052	9.70279e-06	266	316	304	218	484	403	414	465	10.241	10.001	10.103	7.366	16.358	15.883	15.43	17.418
ENSMUSG00000021728.9	0	-1.82237	5.47461e-05	4.21977	9.70937e-06	661	1053	1039	1011	150	152	195	297	25.449	33.326	34.53	34.159	5.07	5.991	7.268	11.125
ENSMUSG00000028931.13	0	-1.95177	5.47714e-05	4.67451	9.73268e-06	840	1992	1145	1349	177	241	276	319	32.341	63.044	38.053	45.58	5.982	9.498	10.287	11.949
novelGene_7932	0	1.9174	5.50023e-05	2.49421	9.78627e-06	88	71	89	56	190	222	185	275	3.388	2.247	2.958	1.892	6.422	8.75	6.895	10.301
ENSMUSG00000026492.12	0	1.11503	5.51728e-05	5.59251	9.82081e-06	862	931	1303	846	1792	1589	1587	1505	33.188	29.465	43.304	28.584	60.565	62.626	59.148	56.374
ENSMUSG00000002266.18	0	1.54085	5.52031e-05	1.59135	9.8304e-06	39	52	48	61	112	125	88	113	1.502	1.646	1.595	2.061	3.785	4.927	3.28	4.233
ENSMUSG00000040181.15	0	1.17925	5.52574e-05	5.33512	9.84428e-06	863	887	809	623	1694	1322	1264	1227	33.226	28.072	26.886	21.05	57.253	52.103	47.11	45.96
ENSMUSG00000047832.10	0	-1.28039	5.5489e-05	4.39224	9.89397e-06	672	1105	1000	1090	244	328	280	331	25.872	34.972	33.234	36.829	8.247	12.927	10.436	12.398
ENSMUSG00000028116.14	0	1.59015	5.55516e-05	8.88511	9.91358e-06	8198	6411	9817	5721	19595	17801	16120	16056	315.629	202.9	326.26	193.299	662.265	701.579	600.796	601.419
ENSMUSG00000026610.14	0	1.73691	5.56577e-05	5.31464	9.941e-06	637	445	788	479	1897	1242	1345	1555	24.525	14.084	26.189	16.184	64.114	48.95	50.128	58.247
ENSMUSG00000031818.13	0	1.59321	5.5669e-05	9.8651	9.95149e-06	16689	12049	18493	12001	38134	33469	33315	32446	642.539	381.336	614.601	405.485	1288.84	1319.09	1241.66	1215.35
ENSMUSG00000035620.16	0	1.14002	5.5669e-05	5.35245	9.94776e-06	819	680	949	828	1616	1136	1318	1460	31.532	21.521	31.539	27.976	54.617	44.772	49.122	54.688
ENSMUSG00000035048.14	0	1.21216	5.56894e-05	5.21156	9.96816e-06	799	603	799	656	1360	1202	1207	1304	30.762	19.084	26.554	22.165	45.965	47.374	44.985	48.845
ENSMUSG00000049929.8	0	-1.18706	5.58018e-05	2.34547	1.00007e-05	176	228	273	218	78	72	72	74	6.776	7.216	9.073	7.366	2.636	2.838	2.683	2.772
ENSMUSG00000038508.8	0	-2.81054	5.60089e-05	4.21538	1.00463e-05	623	1238	781	1594	152	115	136	48	23.986	39.181	25.956	53.857	5.137	4.532	5.069	1.798
ENSMUSG00000043518.8	0	1.80751	5.60476e-05	4.72406	1.00608e-05	408	296	516	284	1295	947	950	861	15.708	9.368	17.149	9.596	43.768	37.323	35.407	32.251
ENSMUSG00000032330.8	0	1.10575	5.60476e-05	7.7588	1.00645e-05	4877	3994	4851	3863	8150	6855	7148	6869	187.768	126.405	161.219	130.522	275.451	270.171	266.407	257.296
ENSMUSG00000039481.6	0	1.32752	5.60476e-05	5.2858	1.00703e-05	823	669	783	568	1526	1319	1453	1177	31.686	21.173	26.022	19.191	51.575	51.985	54.154	44.088
ENSMUSG00000056131.14	0	-1.27483	5.62797e-05	3.53432	1.01249e-05	376	674	519	554	169	169	191	126	14.476	21.331	17.249	18.718	5.712	6.661	7.119	4.72
ENSMUSG00000004730.16	0	-1.57451	5.62798e-05	7.06371	1.01292e-05	5516	7979	4411	8184	1330	1652	1896	1664	212.37	252.525	146.596	276.518	44.951	65.109	70.664	62.329
ENSMUSG00000031299.11	0	1.53663	5.64033e-05	9.339	1.0181e-05	11219	8870	14090	8319	26055	21920	23088	23436	431.94	280.724	468.27	281.079	880.598	863.918	860.494	877.856
ENSMUSG00000032679.13	0	1.49236	5.64544e-05	5.73979	1.01949e-05	1127	873	904	667	2076	1711	2024	1928	43.39	27.629	30.044	22.536	70.164	67.434	75.435	72.218
ENSMUSG00000018983.10	0	-2.04712	5.66114e-05	3.4194	1.02319e-05	453	626	499	628	52	97	120	129	17.441	19.812	16.584	21.219	1.757	3.823	4.472	4.832
ENSMUSG00000020435.18	0	2.41725	5.66114e-05	4.56414	1.02292e-05	245	164	398	150	1178	809	1004	942	9.433	5.19	13.227	5.068	39.814	31.885	37.419	35.285
ENSMUSG00000014313.16	0	1.61436	5.68392e-05	8.05428	1.0286e-05	4887	3318	5172	3285	11037	9633	9388	9246	188.153	105.01	171.887	110.992	373.025	379.659	349.893	346.333
ENSMUSG00000023939.8	0	1.01903	5.70714e-05	4.81534	1.03454e-05	519	574	754	561	1042	950	883	820	19.982	18.166	25.059	18.955	35.217	37.442	32.91	30.715
ENSMUSG00000030047.15	0	-1.35821	5.71257e-05	4.25864	1.03596e-05	681	1185	678	1037	235	244	269	293	26.219	37.504	22.533	35.038	7.942	9.617	10.026	10.975
ENSMUSG00000022546.6	0	2.04452	5.7528e-05	4.86193	1.04448e-05	452	268	472	251	1276	1017	1029	1278	17.402	8.482	15.687	8.481	43.126	40.082	38.351	47.871
ENSMUSG00000037020.17	0	-1.85336	5.75813e-05	3.2943	1.04728e-05	323	622	511	528	81	68	134	126	12.436	19.686	16.983	17.84	2.738	2.68	4.994	4.72
ENSMUSG00000032555.11	0	-1.18639	5.75813e-05	5.79541	1.04729e-05	1644	2953	2835	2669	790	740	761	1016	63.295	93.459	94.219	90.179	26.7	29.165	28.363	38.057
ENSMUSG00000054477.17	0	2.5619	5.75813e-05	3.76978	1.04619e-05	161	81	190	72	684	496	558	565	6.199	2.564	6.315	2.433	23.118	19.549	20.797	21.164
ENSMUSG00000020902.13	0	1.21339	5.76854e-05	7.05926	1.0505e-05	2337	2451	3390	2204	5508	4683	4152	3955	89.976	77.571	112.664	74.468	186.157	184.568	154.746	148.145
ENSMUSG00000022292.17	0	1.05246	5.7799e-05	5.02766	1.05301e-05	658	688	824	568	1245	887	1143	1055	25.333	21.774	27.385	19.191	42.078	34.959	42.6	39.518
ENSMUSG00000079508.9	0	1.42891	5.78054e-05	6.08687	1.05395e-05	1405	1056	1323	911	2719	2419	2314	2268	54.094	33.421	43.969	30.781	91.896	95.338	86.243	84.954
ENSMUSG00000022956.12	0	1.53081	5.78054e-05	7.00928	1.054e-05	2418	1818	2642	1577	5197	4627	4509	4433	93.095	57.537	87.805	53.283	175.646	182.361	168.051	166.049
ENSMUSG00000038827.12	0	-1.05963	5.79296e-05	3.63607	1.05715e-05	402	632	609	529	198	159	201	224	15.477	20.002	20.24	17.874	6.692	6.267	7.491	8.39
ENSMUSG00000033059.8	0	1.82483	5.79406e-05	9.92345	1.05823e-05	14725	10471	18969	10426	41359	34848	38158	34276	566.923	331.394	630.42	352.27	1397.84	1373.44	1422.16	1283.9
ENSMUSG00000022235.16	0	1.70656	5.82709e-05	4.33563	1.0656e-05	384	234	339	248	760	686	831	754	14.784	7.406	11.266	8.379	25.686	27.037	30.972	28.243
novelGene_3523	0	1.30603	5.86593e-05	4.1562	1.07587e-05	293	398	350	294	872	527	476	634	11.281	12.596	11.632	9.934	29.472	20.77	17.741	23.748
ENSMUSG00000025085.17	0	1.48704	5.86593e-05	8.82475	1.0758e-05	7636	6517	10470	5985	18439	15813	16091	15235	293.992	206.255	347.962	202.219	623.195	623.227	599.715	570.666
ENSMUSG00000032135.16	0	-1.27113	5.87705e-05	7.15043	1.0792e-05	4494	5958	8967	6735	2130	1800	2116	2107	173.022	188.563	298.011	227.56	71.989	70.942	78.864	78.923
ENSMUSG00000031387.15	0	-2.06979	5.88912e-05	4.2199	1.08276e-05	747	1194	640	1319	137	130	229	198	28.76	37.789	21.27	44.566	4.63	5.124	8.535	7.417
ENSMUSG00000047180.9	0	-1.47416	5.88912e-05	5.7208	1.08213e-05	2133	2791	2013	3121	525	606	719	862	82.122	88.332	66.901	105.451	17.744	23.884	26.797	32.288
ENSMUSG00000028013.17	0	1.25844	5.89698e-05	5.7243	1.08645e-05	1192	969	1013	807	1989	1784	1830	1706	45.893	30.668	33.666	27.267	67.224	70.312	68.204	63.903
ENSMUSG00000037892.14	0	-1.01149	5.90617e-05	4.21046	1.08904e-05	708	872	656	954	332	264	331	270	27.259	27.598	21.802	32.233	11.221	10.405	12.336	10.114
ENSMUSG00000020185.17	0	-1.90768	5.93284e-05	3.10453	1.09614e-05	271	509	469	499	65	74	80	127	10.434	16.109	15.587	16.86	2.197	2.917	2.982	4.757
ENSMUSG00000037278.10	0	-1.28526	5.93284e-05	3.93766	1.09583e-05	532	803	711	764	173	195	278	216	20.482	25.414	23.63	25.814	5.847	7.685	10.361	8.091
ENSMUSG00000018405.8	0	1.25292	5.93284e-05	3.99966	1.095e-05	343	285	319	265	582	566	483	574	13.206	9.02	10.602	8.954	19.67	22.307	18.002	21.501
ENSMUSG00000052102.16	0	-1.13878	5.95703e-05	5.65735	1.10159e-05	1837	3140	1686	2402	843	749	741	748	70.726	99.377	56.033	81.158	28.491	29.52	27.617	28.018
ENSMUSG00000043541.17	0	1.59791	5.96564e-05	2.42314	1.10364e-05	92	95	101	56	219	184	178	211	3.542	3.007	3.357	1.892	7.402	7.252	6.634	7.904
ENSMUSG00000036968.16	0	-1.34125	5.97444e-05	4.02144	1.10581e-05	565	898	735	818	164	229	258	235	21.753	28.421	24.427	27.638	5.543	9.025	9.616	8.803
ENSMUSG00000049858.9	0	1.09319	5.97444e-05	4.47696	1.10618e-05	490	491	452	396	797	780	631	758	18.865	15.54	15.022	13.38	26.937	30.742	23.517	28.393
ENSMUSG00000067158.10	0	1.29825	5.9784e-05	3.89267	1.10736e-05	302	233	270	296	667	461	478	475	11.627	7.374	8.973	10.001	22.543	18.169	17.815	17.792
ENSMUSG00000020821.18	0	1.04197	5.98959e-05	9.61659	1.10998e-05	14867	15344	20628	15456	29837	23506	24917	25558	572.39	485.618	685.556	522.222	1008.42	926.426	928.662	957.341
ENSMUSG00000025968.17	0	1.62115	5.99174e-05	8.79363	1.1112e-05	7872	5433	8942	5504	18157	15082	15714	16766	303.078	171.948	297.181	185.967	613.664	594.417	585.664	628.014
ENSMUSG00000028613.16	0	-2.15499	5.99676e-05	3.74706	1.11438e-05	439	815	792	794	116	126	171	62	16.902	25.794	26.322	26.827	3.921	4.966	6.373	2.322
ENSMUSG00000032058.15	0	-1.03912	5.99676e-05	4.64728	1.11307e-05	774	1251	1194	1168	372	394	364	463	29.8	39.593	39.682	39.464	12.573	15.528	13.566	17.343
ENSMUSG00000034910.6	0	1.24106	5.99676e-05	4.50996	1.11441e-05	438	403	540	362	877	701	881	687	16.863	12.754	17.946	12.231	29.641	27.628	32.835	25.733
ENSMUSG00000039763.11	0	2.29779	5.99676e-05	5.13233	1.11378e-05	441	238	569	261	1611	1381	1371	1363	16.979	7.532	18.91	8.819	54.448	54.428	51.097	51.055
ENSMUSG00000028229.12	0	1.32999	6.02634e-05	5.06721	1.12083e-05	758	589	578	509	1255	1084	1186	1179	29.184	18.641	19.209	17.198	42.416	42.723	44.202	44.162
ENSMUSG00000001119.8	0	-1.33185	6.0321e-05	8.66771	1.12314e-05	17066	25359	12882	20544	5958	5407	6289	4999	657.053	802.58	428.123	694.133	201.366	213.102	234.392	187.25
ENSMUSG00000031101.7	0	-1.81183	6.04903e-05	4.37397	1.12742e-05	835	1425	734	1197	156	249	239	241	32.148	45.099	24.394	40.444	5.272	9.814	8.908	9.027
ENSMUSG00000039096.11	0	1.17742	6.04903e-05	4.63632	1.12781e-05	526	416	563	449	860	776	867	875	20.251	13.166	18.711	15.171	29.066	30.584	32.313	32.775
ENSMUSG00000041736.8	0	-1.18846	6.06716e-05	6.94964	1.13165e-05	4678	6747	4784	6162	1539	1541	2267	2011	180.106	213.534	158.993	208.199	52.015	60.734	84.492	75.327
ENSMUSG00000023908.9	0	-1.47203	6.07841e-05	3.7085	1.13467e-05	443	727	659	656	163	122	154	232	17.056	23.009	21.901	22.165	5.509	4.808	5.74	8.69
ENSMUSG00000022519.15	0	1.18029	6.0814e-05	9.85788	1.13569e-05	20297	16742	19342	16321	33665	30408	30594	31482	781.449	529.863	642.817	551.448	1137.8	1198.45	1140.24	1179.24
ENSMUSG00000086040.9	0	1.66984	6.08249e-05	5.38451	1.13867e-05	654	516	887	506	2003	1517	1387	1353	25.179	16.331	29.479	17.097	67.697	59.788	51.694	50.68
ENSMUSG00000031574.9	0	-2.1472	6.08249e-05	4.51092	1.13828e-05	730	1541	981	1613	206	196	288	126	28.106	48.771	32.603	54.499	6.962	7.725	10.734	4.72
ENSMUSG00000074476.7	0	-1.33092	6.08249e-05	3.28364	1.13817e-05	278	521	542	461	152	135	130	118	10.703	16.489	18.013	15.576	5.137	5.321	4.845	4.42
ENSMUSG00000024743.17	0	2.31473	6.08249e-05	5.89131	1.13813e-05	748	388	936	451	2607	2153	2319	2624	28.799	12.28	31.107	15.238	88.11	84.855	86.43	98.289
ENSMUSG00000112707.2	0	1.61913	6.08686e-05	3.41179	1.14042e-05	189	144	171	167	449	262	397	476	7.277	4.557	5.683	5.643	15.175	10.326	14.796	17.83
ENSMUSG00000045980.14	0	-1.07055	6.10553e-05	5.18944	1.14485e-05	1368	2160	1246	1659	642	493	546	622	52.669	68.361	41.41	56.054	21.698	19.43	20.35	23.299
ENSMUSG00000024140.11	0	1.09595	6.11553e-05	8.60907	1.14765e-05	7654	7600	9977	6848	15154	12082	11567	13446	294.685	240.53	331.578	231.378	512.17	476.18	431.104	503.655
ENSMUSG00000002944.16	0	1.33031	6.11734e-05	10.1733	1.15052e-05	21141	20038	26480	16849	47327	37604	38096	39300	813.944	634.177	880.042	569.288	1599.54	1482.06	1419.85	1472.08
ENSMUSG00000029632.8	0	1.50182	6.11734e-05	8.78093	1.15218e-05	8577	6210	8750	5716	17525	15610	15695	14906	330.221	196.539	290.8	193.13	592.304	615.226	584.956	558.343
ENSMUSG00000087380.8	0	1.25744	6.11734e-05	3.81546	1.1499e-05	274	228	324	241	474	486	496	485	10.549	7.216	10.768	8.143	16.02	19.154	18.486	18.167
ENSMUSG00000020572.9	0	1.23067	6.11734e-05	7.44585	1.14978e-05	3145	3296	4303	2703	7548	5259	6215	5077	121.085	104.314	143.007	91.328	255.105	207.269	231.634	190.172
ENSMUSG00000032717.15	0	-1.25491	6.11734e-05	2.3901	1.15084e-05	169	265	231	276	89	72	61	74	6.507	8.387	7.677	9.325	3.008	2.838	2.273	2.772
ENSMUSG00000036278.8	0	2.0089	6.12155e-05	7.42268	1.15344e-05	2463	1529	3135	1565	7527	6315	6845	6293	94.827	48.391	104.189	52.878	254.395	248.889	255.115	235.721
ENSMUSG00000020079.16	0	1.12633	6.12924e-05	4.99127	1.15582e-05	590	598	821	571	1086	971	1001	1214	22.715	18.926	27.285	19.293	36.704	38.269	37.307	45.473
ENSMUSG00000025507.14	0	-1.41265	6.13066e-05	2.80534	1.15702e-05	229	345	327	399	75	84	106	100	8.817	10.919	10.868	13.481	2.535	3.311	3.951	3.746
ENSMUSG00000024962.14	0	1.61837	6.13508e-05	7.76511	1.15879e-05	4211	2709	3951	2700	8842	7963	7809	7553	162.127	85.736	131.308	91.227	298.839	313.84	291.043	282.917
ENSMUSG00000045680.9	0	-1.1066	6.14618e-05	4.29142	1.16135e-05	817	953	700	969	364	318	271	257	31.455	30.161	23.264	32.74	12.302	12.533	10.1	9.627
ENSMUSG00000067847.14	0	1.05934	6.14966e-05	5.49563	1.16294e-05	860	812	1191	910	1612	1493	1502	1366	33.111	25.699	39.582	30.747	54.482	58.843	55.98	51.167
ENSMUSG00000021375.12	0	1.11161	6.14966e-05	7.1847	1.16287e-05	2957	2512	3591	2761	5693	4172	4644	5052	113.847	79.502	119.344	93.288	192.41	164.428	173.083	189.236
ENSMUSG00000032020.16	0	-1.6079	6.1594e-05	4.44463	1.16619e-05	661	1342	1184	1095	189	257	314	279	25.449	42.473	39.349	36.997	6.388	10.129	11.703	10.451
ENSMUSG00000076441.10	0	-1.73357	6.16767e-05	4.33106	1.16963e-05	652	1306	989	1090	165	180	260	295	25.102	41.333	32.869	36.829	5.577	7.094	9.69	11.05
ENSMUSG00000030249.16	0	1.83839	6.16767e-05	8.40602	1.16945e-05	5378	3607	6463	3434	15412	11667	12751	12310	207.057	114.157	214.793	116.027	520.889	459.824	475.232	461.103
ENSMUSG00000021384.15	0	-2.02893	6.16767e-05	3.3056	1.16917e-05	504	587	302	627	76	86	90	121	19.404	18.578	10.037	21.185	2.569	3.389	3.354	4.532
ENSMUSG00000021493.16	0	-1.28355	6.18387e-05	6.82812	1.17365e-05	4023	5807	4916	6246	1292	1876	1451	1795	154.888	183.784	163.379	211.038	43.667	73.938	54.079	67.236
ENSMUSG00000003348.11	0	-1.45311	6.21298e-05	5.11928	1.18106e-05	1242	2052	1336	2007	416	428	372	591	47.818	64.943	44.401	67.812	14.06	16.868	13.865	22.137
ENSMUSG00000096929.8	0	1.84824	6.24563e-05	2.81889	1.18843e-05	76	88	155	80	339	264	272	215	2.926	2.785	5.151	2.703	11.457	10.405	10.137	8.053
ENSMUSG00000024883.9	0	-1.27091	6.24563e-05	3.35983	1.18869e-05	352	573	457	490	131	114	185	151	13.552	18.135	15.188	16.556	4.427	4.493	6.895	5.656
ENSMUSG00000033526.17	0	1.05838	6.27314e-05	6.58175	1.19584e-05	1825	1755	2560	1875	3725	2830	2966	3201	70.264	55.544	85.08	63.352	125.896	111.537	110.543	119.902
ENSMUSG00000035683.14	0	-2.53002	6.27785e-05	3.45501	1.19721e-05	356	817	662	587	48	50	84	128	13.706	25.857	22.001	19.833	1.622	1.971	3.131	4.795
ENSMUSG00000038319.15	0	1.60717	6.30761e-05	6.50268	1.20385e-05	1635	980	1737	1353	3825	2896	3275	3426	62.949	31.016	57.728	45.715	129.276	114.138	122.06	128.33
ENSMUSG00000032436.18	0	-1.00373	6.3211e-05	4.66889	1.20715e-05	1025	1313	963	1080	388	413	365	478	39.463	41.555	32.005	36.491	13.113	16.277	13.604	17.905
ENSMUSG00000073608.5	0	2.67523	6.32979e-05	2.83336	1.21001e-05	83	33	95	36	336	257	320	305	3.196	1.044	3.157	1.216	11.356	10.129	11.926	11.425
ENSMUSG00000051498.8	0	-1.5013	6.34682e-05	2.37491	1.21375e-05	197	343	215	220	54	64	74	65	7.585	10.856	7.145	7.433	1.825	2.522	2.758	2.435
ENSMUSG00000026248.10	0	1.00255	6.36418e-05	5.4329	1.21755e-05	1017	891	923	857	1509	1425	1261	1445	39.155	28.199	30.675	28.956	51.001	56.163	46.998	54.126
ENSMUSG00000055541.19	0	-1.55031	6.37428e-05	4.89617	1.22045e-05	1293	1772	1127	1551	317	256	475	429	49.781	56.082	37.455	52.405	10.714	10.09	17.703	16.069
ENSMUSG00000021242.10	0	-1.41019	6.38375e-05	7.70585	1.22275e-05	9354	12284	6478	11253	2476	2661	3041	2957	360.136	388.773	215.291	380.212	83.683	104.876	113.339	110.762
ENSMUSG00000026094.15	0	-1.04246	6.38912e-05	5.08221	1.22443e-05	938	1732	1603	1694	566	493	521	581	36.114	54.816	53.274	57.236	19.129	19.43	19.418	21.763
ENSMUSG00000029570.6	0	-1.30494	6.38912e-05	5.27817	1.22524e-05	1353	2168	1660	2017	402	561	579	623	52.091	68.614	55.169	68.15	13.587	22.11	21.579	23.336
ENSMUSG00000028572.14	0	1.57271	6.40337e-05	4.07073	1.22846e-05	312	198	318	252	755	544	559	619	12.012	6.266	10.568	8.514	25.517	21.44	20.834	23.186
ENSMUSG00000006494.12	0	1.27822	6.42144e-05	7.5278	1.2329e-05	3237	3095	4704	2847	7470	5999	5840	6358	124.627	97.953	156.334	96.193	252.468	236.435	217.658	238.155
ENSMUSG00000053702.17	0	1.01849	6.42559e-05	8.28866	1.23419e-05	7429	6598	6333	6126	12212	8833	9829	10322	286.022	208.818	210.472	206.983	412.737	348.129	366.329	386.637
ENSMUSG00000057229.12	0	1.27692	6.43794e-05	5.36606	1.23901e-05	928	703	791	652	1486	1416	1374	1439	35.729	22.249	26.288	22.03	50.223	55.808	51.209	53.901
ENSMUSG00000026260.13	0	1.52818	6.44352e-05	8.5071	1.2417e-05	7149	4897	7065	4721	14634	12671	12747	12935	275.242	154.984	234.8	159.511	494.595	499.394	475.083	484.514
ENSMUSG00000032495.9	0	1.31769	6.44352e-05	8.09092	1.24139e-05	4617	4511	6563	4444	12186	8570	10084	7526	177.758	142.767	218.116	150.152	411.858	337.764	375.833	281.906
ENSMUSG00000098112.9	0	-1.84845	6.48623e-05	4.41953	1.25126e-05	945	1266	875	1234	132	243	241	278	36.383	40.067	29.08	41.694	4.461	9.577	8.982	10.413
ENSMUSG00000055407.15	0	-1.08317	6.4999e-05	3.95736	1.25672e-05	502	845	603	790	254	226	278	210	19.327	26.743	20.04	26.692	8.585	8.907	10.361	7.866
ENSMUSG00000071369.12	0	1.03036	6.4999e-05	5.94943	1.25686e-05	1265	1144	1570	1248	2506	1820	1997	1844	48.703	36.206	52.178	42.167	84.697	71.73	74.429	69.072
ENSMUSG00000003526.13	0	1.81185	6.4999e-05	4.78729	1.25606e-05	402	304	550	315	1443	1005	884	911	15.477	9.621	18.279	10.643	48.77	39.609	32.947	34.124
ENSMUSG00000048351.15	0	1.15479	6.50195e-05	4.27169	1.25875e-05	333	372	514	331	706	658	620	627	12.821	11.773	17.082	11.184	23.861	25.933	23.108	23.486
ENSMUSG00000000392.18	0	-1.27505	6.50506e-05	4.02767	1.25984e-05	676	899	542	857	291	198	242	200	26.026	28.452	18.013	28.956	9.835	7.804	9.019	7.492
ENSMUSG00000005447.13	0	-1.64521	6.51564e-05	2.5428	1.26338e-05	271	299	231	312	65	70	89	45	10.434	9.463	7.677	10.542	2.197	2.759	3.317	1.686
ENSMUSG00000038403.11	0	1.62827	6.53127e-05	7.62363	1.2674e-05	3750	2269	3609	2608	7983	7047	6745	7437	144.378	71.811	119.942	88.118	269.807	277.739	251.388	278.572
ENSMUSG00000106019.2	0	1.98969	6.54808e-05	4.52088	1.27316e-05	392	205	349	225	1069	850	805	884	15.092	6.488	11.599	7.602	36.13	33.5	30.003	33.112
ENSMUSG00000024953.18	0	1.11485	6.55652e-05	8.12316	1.27529e-05	4981	5093	7513	5170	9962	9553	8807	9015	191.772	161.187	249.689	174.682	336.692	376.506	328.239	337.68
ENSMUSG00000040086.14	0	1.91614	6.55744e-05	6.52956	1.27597e-05	1683	897	1351	953	4008	3114	3557	3673	64.797	28.389	44.899	32.2	135.461	122.73	132.57	137.582
ENSMUSG00000015247.11	0	-1.24154	6.56844e-05	4.25595	1.27861e-05	561	1187	911	851	306	277	233	288	21.599	37.567	30.276	28.753	10.342	10.917	8.684	10.788
ENSMUSG00000031700.12	0	1.57133	6.5832e-05	5.21398	1.28199e-05	723	509	684	466	1479	1126	1279	1572	27.836	16.109	22.732	15.745	49.987	44.378	47.669	58.883
novelGene_8213	0	-2.29934	6.58817e-05	2.59942	1.28346e-05	263	457	182	379	37	41	61	55	10.126	14.463	6.049	12.806	1.251	1.616	2.273	2.06
ENSMUSG00000026193.16	0	-2.2043	6.59003e-05	10.8619	1.28489e-05	73667	111036	112323	102382	10304	14510	14636	24940	2836.23	3514.15	3732.97	3459.24	348.251	571.873	545.487	934.192
ENSMUSG00000116307.2	0	1.25215	6.59003e-05	2.41126	1.28532e-05	76	106	117	110	167	168	181	216	2.926	3.355	3.888	3.717	5.644	6.621	6.746	8.091
ENSMUSG00000037860.16	0	-1.39195	6.60173e-05	3.09703	1.28845e-05	366	472	308	436	131	89	96	140	14.091	14.938	10.236	14.731	4.427	3.508	3.578	5.244
ENSMUSG00000021200.15	0	1.82434	6.63901e-05	8.86792	1.29891e-05	8478	4980	7592	4981	19062	17873	17158	17257	326.409	157.611	252.314	168.296	644.251	704.416	639.482	646.405
ENSMUSG00000022994.10	0	1.13962	6.63901e-05	8.04794	1.2986e-05	4680	5180	6890	4628	11606	7814	8414	8069	180.183	163.94	228.984	156.369	392.256	307.968	313.591	302.245
ENSMUSG00000009731.5	0	-1.46263	6.64422e-05	2.38923	1.30259e-05	211	347	201	218	69	58	78	61	8.124	10.982	6.68	7.366	2.332	2.286	2.907	2.285
ENSMUSG00000050174.16	0	1.57324	6.64422e-05	2.90026	1.30216e-05	113	101	167	104	308	301	241	246	4.351	3.197	5.55	3.514	10.41	11.863	8.982	9.215
ENSMUSG00000039774.13	0	-1.91401	6.64422e-05	2.1303	1.30152e-05	134	271	195	277	49	54	31	39	5.159	8.577	6.481	9.359	1.656	2.128	1.155	1.461
ENSMUSG00000028919.12	0	1.33552	6.6453e-05	6.26645	1.30368e-05	1545	1236	1716	1093	2966	2654	2482	2705	59.484	39.118	57.03	36.93	100.244	104.6	92.505	101.323
ENSMUSG00000063919.12	0	2.16484	6.64906e-05	4.56346	1.30493e-05	296	175	422	210	904	1035	912	928	11.396	5.539	14.025	7.095	30.553	40.792	33.99	34.761
novelGene_743	0	1.22351	6.66041e-05	3.85817	1.30766e-05	317	243	303	250	544	456	499	493	12.205	7.691	10.07	8.447	18.386	17.972	18.598	18.467
ENSMUSG00000031502.12	0	-1.1119	6.6788e-05	10.577	1.31178e-05	49954	71367	73205	78032	25086	24026	24974	20526	1923.27	2258.68	2432.91	2636.52	847.848	946.92	930.786	768.854
ENSMUSG00000101660.2	0	2.94326	6.69054e-05	3.32548	1.31682e-05	124	36	87	45	462	386	392	508	4.774	1.139	2.891	1.52	15.615	15.213	14.61	19.028
ENSMUSG00000033405.5	0	1.74033	6.69054e-05	2.65511	1.31614e-05	95	109	112	60	288	169	230	271	3.658	3.45	3.722	2.027	9.734	6.661	8.572	10.151
ENSMUSG00000027387.12	0	1.19454	6.69669e-05	2.92422	1.32089e-05	125	142	174	157	308	263	205	260	4.813	4.494	5.783	5.305	10.41	10.365	7.64	9.739
ENSMUSG00000089832.9	0	-1.02088	6.69669e-05	4.28359	1.32087e-05	660	1026	784	915	266	320	341	318	25.41	32.472	26.056	30.916	8.99	12.612	12.709	11.912
ENSMUSG00000057948.13	0	-1.63429	6.69669e-05	2.99858	1.32083e-05	373	454	277	433	94	63	118	100	14.361	14.369	9.206	14.63	3.177	2.483	4.398	3.746
ENSMUSG00000041362.18	0	-1.36166	6.69669e-05	3.81265	1.32344e-05	451	902	600	679	166	166	202	227	17.364	28.547	19.941	22.942	5.61	6.542	7.529	8.503
ENSMUSG00000032643.13	0	-1.03783	6.71662e-05	4.44352	1.32943e-05	733	1029	952	1077	314	363	304	400	28.221	32.567	31.639	36.389	10.612	14.307	11.33	14.983
ENSMUSG00000068115.14	0	-1.28722	6.72611e-05	2.84166	1.33203e-05	284	393	268	353	123	106	96	76	10.934	12.438	8.907	11.927	4.157	4.178	3.578	2.847
ENSMUSG00000056899.11	0	1.41441	6.72611e-05	3.09413	1.33233e-05	116	134	210	145	316	295	342	265	4.466	4.241	6.979	4.899	10.68	11.627	12.746	9.926
ENSMUSG00000011752.8	0	-1.23639	6.72689e-05	7.00586	1.33299e-05	3949	7516	5712	6519	1583	1922	1736	2207	152.039	237.872	189.834	220.262	53.502	75.75	64.701	82.669
ENSMUSG00000059734.8	0	1.20414	6.73619e-05	7.26006	1.33586e-05	3365	2617	3366	2506	5387	5135	5197	5203	129.555	82.825	111.866	84.672	182.068	202.382	193.693	194.892
ENSMUSG00000013593.13	0	1.52972	6.75924e-05	9.51072	1.34146e-05	12945	9520	15694	9798	28919	25936	25812	25534	498.392	301.296	521.578	331.051	977.394	1022.2	962.018	956.442
ENSMUSG00000056598.17	0	1.41244	6.76379e-05	2.08711	1.34288e-05	85	70	78	65	154	155	162	133	3.273	2.215	2.592	2.196	5.205	6.109	6.038	4.982
ENSMUSG00000022237.18	0	1.34543	6.766e-05	5.71844	1.34383e-05	900	800	1314	814	2164	1554	1926	1793	34.651	25.319	43.67	27.503	73.138	61.247	71.782	67.161
ENSMUSG00000027238.18	0	1.38912	6.78461e-05	7.14993	1.34856e-05	2338	2194	3368	2213	5896	5507	3994	4741	90.015	69.437	111.933	74.772	199.271	217.044	148.857	177.586
ENSMUSG00000017386.11	0	-1.01072	6.79383e-05	4.07752	1.35091e-05	616	721	772	795	240	285	309	250	23.716	22.819	25.657	26.861	8.111	11.233	11.516	9.364
ENSMUSG00000024349.11	0	-1.28823	6.79585e-05	5.09584	1.35261e-05	1259	1825	1547	1668	352	534	472	562	48.472	57.759	51.413	56.358	11.897	21.046	17.592	21.051
novelGene_4484	0	-1.38502	6.79585e-05	2.30345	1.35212e-05	185	255	179	285	66	66	71	57	7.123	8.07	5.949	9.629	2.231	2.601	2.646	2.135
ENSMUSG00000006403.14	0	-2.40259	6.8013e-05	5.15154	1.35447e-05	1127	1628	2807	2209	180	227	295	392	43.39	51.524	93.288	74.637	6.084	8.947	10.995	14.683
ENSMUSG00000031312.6	0	1.46396	6.83702e-05	6.69483	1.36262e-05	2248	1543	1785	1425	3868	3677	3618	3722	86.55	48.834	59.323	48.147	130.729	144.919	134.844	139.417
ENSMUSG00000035158.16	0	1.09159	6.86479e-05	5.37059	1.36972e-05	887	760	1002	742	1550	1173	1364	1446	34.15	24.053	33.301	25.07	52.386	46.231	50.837	54.164
ENSMUSG00000020439.18	0	1.34766	6.86479e-05	8.29149	1.36933e-05	6225	4522	6938	4889	12459	9912	10833	10978	239.667	143.116	230.579	165.188	421.085	390.655	403.748	411.209
ENSMUSG00000007097.15	0	1.71974	6.87909e-05	9.56097	1.37467e-05	13180	8328	14176	9040	31902	24822	29880	27261	507.44	263.571	471.128	305.44	1078.21	978.293	1113.63	1021.13
novelGene_941	0	1.5318	6.92966e-05	3.94442	1.38688e-05	250	250	339	182	714	509	571	462	9.625	7.912	11.266	6.149	24.132	20.061	21.281	17.305
ENSMUSG00000021702.8	0	-3.41452	6.98765e-05	5.61939	1.40061e-05	3272	3785	943	3548	177	281	221	136	125.974	119.79	31.34	119.879	5.982	11.075	8.237	5.094
ENSMUSG00000011008.14	0	-2.14275	6.99528e-05	2.45994	1.40267e-05	187	446	262	252	37	43	42	70	7.2	14.115	8.707	8.514	1.251	1.695	1.565	2.622
ENSMUSG00000037868.16	0	-2.97317	7.00721e-05	3.96701	1.4056e-05	530	1150	624	1307	40	65	131	103	20.405	36.396	20.738	44.16	1.352	2.562	4.882	3.858
ENSMUSG00000020321.17	0	1.58445	7.01757e-05	9.89491	1.40928e-05	18519	12612	17432	11958	38221	33018	34577	34214	712.995	399.154	579.339	404.032	1291.78	1301.32	1288.69	1281.57
ENSMUSG00000022090.11	0	-1.32085	7.09087e-05	4.31462	1.42616e-05	828	1151	680	1012	356	221	308	229	31.879	36.428	22.599	34.193	12.032	8.71	11.479	8.578
ENSMUSG00000038717.10	0	1.13879	7.09536e-05	7.72358	1.4276e-05	4643	3797	4797	3660	8087	7221	6701	6493	178.759	120.17	159.425	123.663	273.322	284.596	249.748	243.212
ENSMUSG00000057191.14	0	-1.69733	7.10766e-05	4.40109	1.43116e-05	866	1277	808	1228	163	221	266	311	33.342	40.415	26.853	41.491	5.509	8.71	9.914	11.649
ENSMUSG00000118667.1	0	-1.5453	7.10896e-05	5.39392	1.43196e-05	1978	2602	1373	2145	694	396	595	428	76.154	82.35	45.631	72.474	23.456	15.607	22.176	16.032
ENSMUSG00000027316.16	0	2.13024	7.13667e-05	2.45177	1.43863e-05	75	48	96	43	200	243	210	220	2.888	1.519	3.19	1.453	6.76	9.577	7.827	8.241
ENSMUSG00000041775.8	0	1.20917	7.14151e-05	4.33802	1.44014e-05	374	371	516	314	765	669	673	662	14.399	11.742	17.149	10.609	25.855	26.367	25.083	24.797
ENSMUSG00000006678.7	0	-1.186	7.15003e-05	4.0001	1.44458e-05	519	891	751	725	224	181	257	287	19.982	28.199	24.959	24.496	7.571	7.134	9.578	10.75
ENSMUSG00000056529.8	0	-1.88658	7.15003e-05	5.45383	1.4429e-05	1889	2955	1672	2459	424	368	329	696	72.728	93.522	55.568	83.084	14.33	14.504	12.262	26.07
ENSMUSG00000032271.14	0	-1.46668	7.15003e-05	3.50115	1.44379e-05	496	670	467	498	110	124	161	184	19.096	21.205	15.52	16.826	3.718	4.887	6.001	6.892
ENSMUSG00000025651.15	0	1.51631	7.15003e-05	9.65067	1.44413e-05	15608	10963	15775	10679	31379	29079	27941	28261	600.919	346.965	524.27	360.818	1060.54	1146.07	1041.37	1058.59
ENSMUSG00000022244.8	0	1.35737	7.15081e-05	4.74546	1.44528e-05	506	509	594	330	975	939	952	912	19.481	16.109	19.741	11.15	32.953	37.008	35.481	34.161
ENSMUSG00000006818.6	0	1.75407	7.18002e-05	8.73784	1.45173e-05	7105	4392	8309	5033	17127	15520	15512	16357	273.548	139.001	276.143	170.053	578.852	611.679	578.135	612.694
ENSMUSG00000022383.14	0	2.35445	7.19636e-05	4.89339	1.45558e-05	309	207	528	203	1530	1130	1138	1104	11.897	6.551	17.548	6.859	51.71	44.536	42.413	41.353
ENSMUSG00000026568.7	0	1.50329	7.19938e-05	7.43239	1.45674e-05	3387	2295	3467	2318	6793	6137	5685	6405	130.402	72.634	115.223	78.32	229.587	241.873	211.881	239.916
ENSMUSG00000036356.16	0	-1.37315	7.21085e-05	3.93392	1.46071e-05	450	792	909	712	229	153	231	216	17.325	25.066	30.21	24.057	7.74	6.03	8.609	8.091
ENSMUSG00000024222.18	0	-1.07316	7.21483e-05	5.26537	1.4622e-05	1154	2095	1881	1688	805	538	548	544	44.43	66.304	62.514	57.034	27.207	21.204	20.424	20.377
ENSMUSG00000015053.15	0	1.21049	7.22131e-05	4.43944	1.46448e-05	348	391	560	398	932	733	668	647	13.398	12.375	18.611	13.447	31.499	28.889	24.896	24.235
ENSMUSG00000006641.13	0	1.40877	7.25626e-05	3.76298	1.47267e-05	170	232	349	217	563	461	486	429	6.545	7.343	11.599	7.332	19.028	18.169	18.113	16.069
ENSMUSG00000029392.13	0	1.7323	7.26704e-05	7.26616	1.47596e-05	2485	1719	3195	1691	6644	5467	5540	5585	95.674	54.404	106.183	57.135	224.552	215.467	206.477	209.201
ENSMUSG00000025006.19	0	1.42628	7.27136e-05	9.11472	1.47739e-05	8873	8970	13333	7613	25089	19035	18175	17228	341.617	283.889	443.112	257.225	847.949	750.214	677.386	645.319
ENSMUSG00000050953.11	0	1.05767	7.27768e-05	9.24933	1.48031e-05	12049	10705	15170	12911	23516	17310	20291	19752	463.895	338.8	504.163	436.232	794.786	682.227	756.25	739.862
ENSMUSG00000085069.3	0	2.93551	7.28475e-05	3.19183	1.48256e-05	81	32	121	37	372	363	458	398	3.119	1.013	4.021	1.25	12.573	14.307	17.07	14.908
ENSMUSG00000053398.12	0	-1.80629	7.29108e-05	3.45363	1.48473e-05	343	640	620	599	78	123	111	154	13.206	20.255	20.605	20.239	2.636	4.848	4.137	5.768
ENSMUSG00000010064.16	0	2.23226	7.30036e-05	6.10291	1.48751e-05	997	488	1014	550	3161	2980	2542	2427	38.385	15.445	33.7	18.583	106.834	117.449	94.741	90.91
ENSMUSG00000031129.10	0	-1.36547	7.30584e-05	4.12769	1.49051e-05	859	865	573	920	292	222	240	199	33.072	27.376	19.043	31.085	9.869	8.75	8.945	7.454
ENSMUSG00000033192.6	0	-1.50163	7.32043e-05	3.88393	1.49405e-05	609	763	551	882	161	141	208	236	23.447	24.148	18.312	29.801	5.441	5.557	7.752	8.84
ENSMUSG00000027274.17	0	1.01141	7.3418e-05	3.74117	1.49952e-05	309	283	271	276	455	446	444	403	11.897	8.957	9.006	9.325	15.378	17.578	16.548	15.095
ENSMUSG00000021604.16	0	1.56839	7.34514e-05	5.48153	1.50076e-05	779	521	959	620	1839	1593	1501	1623	29.992	16.489	31.872	20.948	62.154	62.784	55.943	60.794
ENSMUSG00000024087.5	0	-1.59556	7.35211e-05	5.60031	1.50275e-05	1489	3215	2344	2533	451	507	614	771	57.328	101.751	77.901	85.584	15.243	19.982	22.884	28.88
ENSMUSG00000051335.7	0	1.13222	7.37744e-05	5.92377	1.50905e-05	1020	1111	1673	1121	2227	1932	1859	2155	39.271	35.162	55.601	37.876	75.267	76.145	69.285	80.721
ENSMUSG00000049690.16	0	1.74154	7.37806e-05	2.46437	1.50974e-05	89	67	105	66	283	159	210	189	3.427	2.12	3.49	2.23	9.565	6.267	7.827	7.079
ENSMUSG00000025701.13	0	1.13436	7.39723e-05	4.24362	1.51478e-05	349	338	485	358	658	665	659	564	13.437	10.697	16.119	12.096	22.239	26.209	24.561	21.126
ENSMUSG00000048865.17	0	-1.29757	7.40424e-05	5.94874	1.51717e-05	2050	3674	2530	3241	681	804	967	1020	78.926	116.277	84.083	109.506	23.016	31.688	36.04	38.207
ENSMUSG00000020241.14	0	-1.3347	7.40424e-05	8.52888	1.51734e-05	15423	22976	11854	18684	5420	4917	5975	4238	593.797	727.161	393.959	631.288	183.183	193.79	222.689	158.745
ENSMUSG00000047281.4	0	-2.65044	7.43717e-05	3.97456	1.52746e-05	588	1230	439	1274	138	109	105	67	22.638	38.928	14.59	43.045	4.664	4.296	3.913	2.51
ENSMUSG00000004446.13	0	-1.65965	7.44538e-05	3.03876	1.52974e-05	301	554	342	409	92	64	93	131	11.589	17.533	11.366	13.819	3.109	2.522	3.466	4.907
ENSMUSG00000022676.8	0	-1.46424	7.44672e-05	3.06276	1.53115e-05	317	441	434	377	121	70	147	92	12.205	13.957	14.424	12.738	4.09	2.759	5.479	3.446
novelGene_2404	0	1.65725	7.48776e-05	3.87055	1.54187e-05	303	178	209	205	545	525	568	538	11.666	5.633	6.946	6.926	18.42	20.691	21.169	20.152
ENSMUSG00000043832.14	0	-1.43179	7.48776e-05	4.20322	1.54019e-05	695	1104	742	942	208	214	339	205	26.758	34.94	24.66	31.828	7.03	8.434	12.635	7.679
ENSMUSG00000022186.15	0	1.38743	7.50236e-05	9.63387	1.54659e-05	16364	11975	16054	11619	29260	27218	28990	27100	630.026	378.994	533.542	392.578	988.919	1072.72	1080.46	1015.1
ENSMUSG00000020877.12	0	1.16588	7.50363e-05	3.64262	1.54742e-05	271	256	239	224	465	431	458	339	10.434	8.102	7.943	7.568	15.716	16.987	17.07	12.698
ENSMUSG00000038462.4	0	1.54451	7.51692e-05	9.32811	1.55073e-05	12716	8632	12130	8239	25215	23378	22870	22301	489.575	273.192	403.131	278.376	852.208	921.381	852.37	835.341
ENSMUSG00000035283.6	0	1.51615	7.54576e-05	4.98891	1.55778e-05	647	429	606	412	1278	1063	1165	1114	24.91	13.577	20.14	13.921	43.193	41.895	43.42	41.728
ENSMUSG00000028195.5	0	-1.26578	7.54812e-05	7.00476	1.55889e-05	4409	5507	6475	7190	2034	1324	2350	1714	169.75	174.29	215.192	242.933	68.744	52.182	87.585	64.202
ENSMUSG00000034329.17	0	-2.08543	7.58572e-05	2.54088	1.56838e-05	193	385	303	321	41	32	84	54	7.431	12.185	10.07	10.846	1.386	1.261	3.131	2.023
ENSMUSG00000027430.13	0	1.02837	7.59373e-05	3.36436	1.57062e-05	199	208	258	210	354	341	364	293	7.662	6.583	8.574	7.095	11.964	13.44	13.566	10.975
ENSMUSG00000035112.18	0	2.31227	7.63543e-05	4.56964	1.58273e-05	244	170	439	170	1145	801	1051	903	9.394	5.38	14.59	5.744	38.698	31.569	39.171	33.824
ENSMUSG00000095677.3	0	-1.2552	7.63543e-05	2.78307	1.58227e-05	228	370	276	370	129	89	87	87	8.778	11.71	9.173	12.501	4.36	3.508	3.243	3.259
ENSMUSG00000097233.2	0	1.66576	7.63543e-05	2.86654	1.58212e-05	136	109	87	117	378	205	246	269	5.236	3.45	2.891	3.953	12.776	8.08	9.168	10.076
ENSMUSG00000031708.18	0	1.65013	7.6541e-05	8.12248	1.58776e-05	5344	3230	5023	3479	11358	10445	9555	10050	205.748	102.225	166.936	117.547	383.874	411.662	356.117	376.449
ENSMUSG00000008136.15	0	1.87842	7.65752e-05	9.83648	1.58906e-05	16125	9282	14716	9317	37500	33871	35611	33875	620.824	293.763	489.075	314.799	1267.41	1334.93	1327.23	1268.88
ENSMUSG00000072115.12	0	-1.3673	7.68985e-05	2.69465	1.59635e-05	272	345	226	342	77	98	85	85	10.472	10.919	7.511	11.555	2.602	3.862	3.168	3.184
ENSMUSG00000038046.5	0	1.41467	7.69146e-05	3.97379	1.59727e-05	245	301	354	212	482	518	545	687	9.433	9.526	11.765	7.163	16.29	20.416	20.312	25.733
ENSMUSG00000048503.8	0	1.22503	7.69771e-05	3.66708	1.60091e-05	240	240	270	232	513	381	527	330	9.24	7.596	8.973	7.839	17.338	15.016	19.641	12.361
ENSMUSG00000100455.2	0	1.56091	7.70579e-05	1.78426	1.60376e-05	65	50	48	61	144	105	110	146	2.503	1.582	1.595	2.061	4.867	4.138	4.1	5.469
ENSMUSG00000032648.15	0	2.00294	7.71131e-05	9.80881	1.6055e-05	13116	8074	16159	8185	40302	33608	33348	33658	504.976	255.532	537.032	276.552	1362.11	1324.57	1242.89	1260.75
ENSMUSG00000025465.14	0	1.57208	7.71698e-05	8.10825	1.60726e-05	5279	3651	5470	3274	10687	9699	10214	9862	203.245	115.55	181.791	110.621	361.195	382.26	380.678	369.407
ENSMUSG00000045613.10	0	1.47884	7.73749e-05	6.89953	1.61271e-05	2240	1977	2458	1402	5463	3443	4169	4264	86.242	62.57	81.69	47.37	184.637	135.697	155.379	159.719
ENSMUSG00000027947.12	0	-1.16425	7.76032e-05	4.96848	1.61823e-05	1134	1748	1105	1643	428	440	448	562	43.66	55.322	36.724	55.513	14.465	17.341	16.697	21.051
ENSMUSG00000018415.15	0	1.24494	7.76032e-05	6.05975	1.61865e-05	1297	1055	1606	1120	2691	2334	2089	2092	49.935	33.389	53.374	37.842	90.949	91.988	77.857	78.361
ENSMUSG00000074813.15	0	-1.31442	7.807e-05	3.05971	1.62988e-05	250	415	403	463	116	89	124	132	9.625	13.134	13.393	15.644	3.921	3.508	4.622	4.944
ENSMUSG00000030246.13	0	2.06443	7.807e-05	9.83771	1.62984e-05	13574	8055	15485	7669	41342	33043	36116	34578	522.609	254.93	514.632	259.117	1397.26	1302.3	1346.05	1295.21
ENSMUSG00000037095.9	0	1.73293	7.807e-05	6.36552	1.63017e-05	1110	940	1802	1058	3002	2958	2559	3871	42.736	29.75	59.888	35.747	101.461	116.582	95.374	144.998
ENSMUSG00000027332.12	0	2.06031	7.81039e-05	8.44072	1.63168e-05	4861	3035	6328	2873	15398	12246	13563	13843	187.152	96.054	210.306	97.072	520.416	482.643	505.496	518.525
ENSMUSG00000003476.17	0	2.2739	7.81227e-05	4.87703	1.63355e-05	418	263	433	166	1318	1093	1126	1248	16.093	8.324	14.39	5.609	44.545	43.078	41.966	46.747
ENSMUSG00000051331.17	0	1.49482	7.81227e-05	8.36912	1.63424e-05	5414	4539	7687	4601	15469	10190	11825	10670	208.443	143.654	255.472	155.457	522.816	401.612	440.72	399.672
ENSMUSG00000023905.16	0	-1.47399	7.8145e-05	6.36596	1.6353e-05	2672	4849	3581	4797	927	1365	881	1056	102.874	153.465	119.012	162.079	31.33	53.798	32.835	39.555
ENSMUSG00000042489.16	0	-2.39274	7.84446e-05	3.53246	1.64277e-05	311	787	737	692	58	63	103	131	11.974	24.908	24.494	23.381	1.96	2.483	3.839	4.907
ENSMUSG00000116656.2	0	2.24134	7.86517e-05	7.81011	1.65009e-05	3179	1627	3441	1653	9955	8940	8338	9078	122.394	51.492	114.359	55.851	336.456	352.346	310.759	340.04
ENSMUSG00000030254.17	0	-1.7498	7.88437e-05	2.99792	1.65652e-05	229	470	455	433	75	64	97	115	8.817	14.875	15.122	14.63	2.535	2.522	3.615	4.308
ENSMUSG00000029482.5	0	-1.16789	7.89167e-05	4.14047	1.65966e-05	554	884	785	945	242	276	228	305	21.329	27.977	26.089	31.929	8.179	10.878	8.498	11.425
ENSMUSG00000028756.13	0	2.02384	7.90124e-05	9.19757	1.66247e-05	7912	5463	11249	4956	26017	20453	23593	22530	304.618	172.897	373.852	167.451	879.313	806.1	879.316	843.919
ENSMUSG00000034936.3	0	1.77744	7.9256e-05	3.60055	1.6688e-05	183	131	241	149	447	557	414	416	7.046	4.146	8.009	5.034	15.108	21.953	15.43	15.582
ENSMUSG00000074676.3	0	-1.46029	7.93099e-05	3.13284	1.67054e-05	353	413	369	507	150	76	134	94	13.591	13.071	12.263	17.13	5.07	2.995	4.994	3.521
ENSMUSG00000066595.10	0	-1.22192	7.9443e-05	3.90103	1.67395e-05	524	920	573	697	214	167	253	237	20.174	29.117	19.043	23.55	7.233	6.582	9.429	8.877
ENSMUSG00000108231.2	0	1.52261	7.96023e-05	1.88335	1.68033e-05	55	51	82	58	134	129	157	116	2.118	1.614	2.725	1.96	4.529	5.084	5.851	4.345
ENSMUSG00000027994.15	0	-1.37818	7.96177e-05	3.67546	1.68126e-05	478	669	540	689	121	183	190	188	18.403	21.173	17.946	23.28	4.09	7.212	7.081	7.042
ENSMUSG00000026664.8	0	1.86454	7.99998e-05	8.58573	1.69055e-05	6369	3797	7009	3828	16213	13833	14670	14420	245.211	120.17	232.939	129.339	547.961	545.191	546.754	540.138
ENSMUSG00000061904.13	0	1.28334	8.01461e-05	10.3163	1.6973e-05	26627	21115	26712	20462	48810	41094	43654	43758	1025.16	668.263	887.753	691.362	1649.66	1619.61	1626.99	1639.07
ENSMUSG00000044365.16	0	1.54585	8.02284e-05	1.85055	1.69965e-05	57	44	75	61	138	108	134	147	2.195	1.393	2.493	2.061	4.664	4.257	4.994	5.506
ENSMUSG00000003072.16	0	1.07803	8.0242e-05	8.88186	1.70055e-05	10821	8634	10504	8822	16515	15307	15596	15277	416.616	273.255	349.092	298.074	558.168	603.284	581.266	572.239
ENSMUSG00000044086.9	0	2.07363	8.04907e-05	6.42952	1.70705e-05	1311	675	1440	764	3593	3291	3429	3337	50.474	21.363	47.857	25.814	121.435	129.706	127.8	124.996
ENSMUSG00000032047.6	0	1.77536	8.0621e-05	8.62866	1.71042e-05	6152	4302	8231	4162	16358	13611	14897	15244	236.856	136.153	273.551	140.624	552.862	536.441	555.214	571.003
ENSMUSG00000041025.16	0	-1.09511	8.07382e-05	4.42196	1.71352e-05	661	923	1064	1138	329	321	302	376	25.449	29.212	35.361	38.45	11.119	12.651	11.256	14.084
ENSMUSG00000026489.14	0	2.2668	8.08628e-05	9.14745	1.7174e-05	8193	3809	8145	4432	23789	22525	23082	22529	315.436	120.55	270.693	149.747	804.012	887.763	860.271	843.882
ENSMUSG00000007030.9	0	1.50598	8.09174e-05	3.92571	1.71979e-05	265	204	332	215	717	508	486	505	10.203	6.456	11.034	7.264	24.233	20.021	18.113	18.916
ENSMUSG00000031448.13	0	1.31681	8.10054e-05	8.4162	1.72351e-05	5665	5598	8831	5154	13515	12083	11242	10957	218.107	177.17	293.492	174.141	456.775	476.219	418.992	410.423
ENSMUSG00000051146.4	0	-1.85446	8.10054e-05	2.2623	1.7232e-05	165	210	277	295	35	51	65	45	6.353	6.646	9.206	9.967	1.183	2.01	2.423	1.686
ENSMUSG00000030528.13	0	-1.53571	8.1335e-05	2.88679	1.73547e-05	211	415	408	382	114	63	87	102	8.124	13.134	13.56	12.907	3.853	2.483	3.243	3.821
ENSMUSG00000096146.3	0	2.25011	8.13626e-05	7.34668	1.7373e-05	2179	1201	2636	1151	7916	6045	6019	6474	83.893	38.01	87.605	38.89	267.542	238.247	224.329	242.5
ENSMUSG00000070577.6	0	2.15615	8.14109e-05	2.11407	1.73895e-05	63	36	66	39	245	147	129	180	2.426	1.139	2.193	1.318	8.28	5.794	4.808	6.742
ENSMUSG00000024818.16	0	-1.13003	8.1571e-05	4.20739	1.74342e-05	760	948	720	836	241	262	265	354	29.261	30.003	23.929	28.246	8.145	10.326	9.877	13.26
ENSMUSG00000025324.9	0	-1.36505	8.16624e-05	3.82697	1.7468e-05	479	715	722	725	138	192	208	226	18.442	22.629	23.995	24.496	4.664	7.567	7.752	8.465
ENSMUSG00000030560.18	0	-1.13945	8.18269e-05	7.88794	1.75157e-05	8973	11462	9808	12078	2876	3094	4226	4226	345.467	362.758	325.961	408.087	97.202	121.942	157.504	158.296
ENSMUSG00000002870.9	0	-1.5895	8.19239e-05	5.22352	1.75427e-05	1048	2070	2149	2080	340	424	535	508	40.349	65.513	71.42	70.278	11.491	16.711	19.94	19.028
ENSMUSG00000031712.11	0	1.37685	8.19459e-05	3.97103	1.75584e-05	340	256	282	236	598	484	505	635	13.09	8.102	9.372	7.974	20.211	19.076	18.821	23.786
ENSMUSG00000021003.11	0	-1.20288	8.20368e-05	5.05587	1.75874e-05	1297	1787	1076	1853	575	490	494	410	49.935	56.556	35.76	62.608	19.434	19.312	18.411	15.358
ENSMUSG00000087543.2	0	1.54259	8.20778e-05	2.90628	1.76121e-05	121	152	137	87	319	252	327	201	4.659	4.811	4.553	2.94	10.781	9.932	12.187	7.529
ENSMUSG00000041974.11	0	-1.39944	8.20778e-05	3.31673	1.76131e-05	358	566	471	464	95	156	130	143	13.783	17.913	15.653	15.677	3.211	6.148	4.845	5.356
ENSMUSG00000030587.6	0	-2.0037	8.24452e-05	2.37944	1.77233e-05	183	329	188	358	36	53	61	46	7.046	10.412	6.248	12.096	1.217	2.089	2.273	1.723
ENSMUSG00000040836.16	0	-1.13164	8.25481e-05	3.14335	1.7758e-05	376	449	302	421	130	138	130	135	14.476	14.21	10.037	14.225	4.394	5.439	4.845	5.057
ENSMUSG00000048582.8	0	1.62145	8.28195e-05	4.22115	1.78289e-05	320	217	383	251	896	594	691	598	12.32	6.868	12.729	8.481	30.283	23.411	25.754	22.4
ENSMUSG00000038642.11	0	-2.04969	8.29354e-05	8.5697	1.78665e-05	17233	26542	13400	22700	2333	2937	4168	4936	663.483	840.021	445.339	766.979	78.85	115.754	155.342	184.891
ENSMUSG00000025241.17	0	1.60368	8.36375e-05	8.38086	1.80496e-05	5607	3993	7252	4238	14280	10082	12181	12817	215.874	126.373	241.015	143.192	482.63	397.355	453.988	480.094
ENSMUSG00000027673.13	0	1.31043	8.40652e-05	7.49192	1.8161e-05	3929	2952	3650	2656	6530	6574	5989	5996	151.269	93.427	121.305	89.74	220.699	259.097	223.211	224.596
ENSMUSG00000090799.3	0	2.79391	8.40696e-05	4.28528	1.81684e-05	202	76	253	93	886	723	903	842	7.777	2.405	8.408	3.142	29.945	28.495	33.655	31.539
ENSMUSG00000021388.15	0	-2.33277	8.41936e-05	6.65364	1.82046e-05	6392	7619	3220	4380	821	943	995	492	246.097	241.132	107.014	147.99	27.748	37.166	37.084	18.429
ENSMUSG00000013707.4	0	-1.91982	8.42574e-05	4.31965	1.82282e-05	1120	1139	592	1179	155	221	233	196	43.121	36.048	19.675	39.836	5.239	8.71	8.684	7.342
ENSMUSG00000003469.10	0	1.28292	8.44577e-05	4.20691	1.82834e-05	382	282	383	330	657	597	571	738	14.707	8.925	12.729	11.15	22.205	23.529	21.281	27.644
ENSMUSG00000005534.11	0	1.18662	8.48624e-05	7.49403	1.83849e-05	3435	3127	4631	2962	7357	5247	6313	5743	132.25	98.966	153.908	100.079	248.649	206.796	235.287	215.119
ENSMUSG00000037890.14	0	-1.3248	8.50055e-05	2.9404	1.84243e-05	281	441	287	398	121	101	123	77	10.819	13.957	9.538	13.447	4.09	3.981	4.584	2.884
novelGene_3262	0	1.02137	8.50055e-05	3.68228	1.84289e-05	277	281	265	269	395	351	474	463	10.665	8.893	8.807	9.089	13.35	13.834	17.666	17.343
ENSMUSG00000068744.13	0	-2.48377	8.5295e-05	2.95166	1.85111e-05	358	551	348	415	51	28	107	39	13.783	17.438	11.566	14.022	1.724	1.104	3.988	1.461
ENSMUSG00000059901.13	0	-1.05552	8.54841e-05	3.72078	1.85586e-05	445	595	666	588	194	172	217	247	17.133	18.831	22.134	19.867	6.557	6.779	8.088	9.252
ENSMUSG00000001131.12	0	-2.12547	8.5555e-05	7.11787	1.8587e-05	4280	7653	9580	8119	710	1315	1566	1417	164.783	242.208	318.384	274.322	23.996	51.827	58.365	53.077
novelGene_7157	0	1.48881	8.56655e-05	2.49868	1.86241e-05	67	78	131	110	231	171	214	204	2.58	2.469	4.354	3.717	7.807	6.74	7.976	7.641
ENSMUSG00000026688.6	0	1.65668	8.57943e-05	7.05108	1.86614e-05	2217	1687	2851	1409	5765	4495	4785	4747	85.356	53.391	94.751	47.607	194.843	177.158	178.338	177.811
ENSMUSG00000054752.17	0	1.28389	8.58372e-05	5.8129	1.86875e-05	1272	928	1109	861	2041	1885	2043	1838	48.973	29.37	36.857	29.091	68.981	74.292	76.143	68.847
ENSMUSG00000085399.8	0	-1.49837	8.62346e-05	1.86928	1.87937e-05	136	170	183	186	33	54	49	43	5.236	5.38	6.082	6.284	1.115	2.128	1.826	1.611
ENSMUSG00000051890.14	0	1.87699	8.69531e-05	4.40611	1.89972e-05	320	232	422	188	963	701	873	747	12.32	7.343	14.025	6.352	32.547	27.628	32.537	27.981
ENSMUSG00000032827.16	0	1.27353	8.72067e-05	4.95693	1.9085e-05	612	455	731	530	1227	943	1056	1092	23.562	14.4	24.294	17.907	41.47	37.166	39.357	40.904
ENSMUSG00000032267.9	0	1.07384	8.72067e-05	7.00149	1.90876e-05	2954	2322	2958	2317	4614	4081	4222	4112	113.731	73.488	98.307	78.286	155.942	160.842	157.355	154.026
ENSMUSG00000029359.14	0	1.95862	8.73555e-05	6.02134	1.9131e-05	1069	586	1106	607	2601	2585	2296	2626	41.157	18.546	36.757	20.509	87.908	101.881	85.572	98.364
ENSMUSG00000074064.7	0	1.77617	8.76591e-05	6.62533	1.92109e-05	1609	1045	1984	1047	4193	3759	3762	3275	61.948	33.073	65.937	35.376	141.714	148.151	140.211	122.674
ENSMUSG00000063296.6	0	1.38913	8.77262e-05	3.50388	1.92322e-05	194	158	267	188	450	405	345	410	7.469	5	8.874	6.352	15.209	15.962	12.858	15.358
ENSMUSG00000066456.15	0	-1.03358	8.77509e-05	3.11914	1.92443e-05	326	407	311	450	136	128	147	139	12.551	12.881	10.336	15.204	4.596	5.045	5.479	5.207
ENSMUSG00000031770.17	0	1.38007	8.77574e-05	7.05548	1.92647e-05	2219	2086	3324	1882	5849	4521	4433	4104	85.433	66.019	110.471	63.588	197.682	178.183	165.219	153.726
novelGene_3253	0	1.54087	8.77574e-05	3.14622	1.92658e-05	164	141	178	99	373	302	280	340	6.314	4.462	5.916	3.345	12.607	11.903	10.436	12.736
ENSMUSG00000070284.11	0	-1.17694	8.78874e-05	4.14286	1.93052e-05	554	886	899	839	210	262	283	292	21.329	28.041	29.878	28.348	7.098	10.326	10.547	10.938
ENSMUSG00000010607.9	0	1.07324	8.80359e-05	3.99209	1.9347e-05	347	309	362	299	541	527	464	577	13.36	9.779	12.031	10.103	18.285	20.77	17.293	21.613
ENSMUSG00000044469.9	0	-1.13992	8.80784e-05	3.00754	1.93697e-05	278	356	409	372	117	97	149	121	10.703	11.267	13.593	12.569	3.954	3.823	5.553	4.532
ENSMUSG00000054793.9	0	1.61815	8.83092e-05	4.65791	1.94272e-05	454	269	487	372	1074	965	810	887	17.479	8.514	16.185	12.569	36.299	38.033	30.189	33.225
ENSMUSG00000045404.17	0	-1.63792	8.88814e-05	3.26006	1.95666e-05	341	557	454	513	82	107	95	162	13.129	17.628	15.088	17.333	2.771	4.217	3.541	6.068
novelGene_3436	0	2.31895	8.89004e-05	3.26418	1.95776e-05	140	68	139	62	430	436	347	359	5.39	2.152	4.62	2.095	14.533	17.184	12.933	13.447
ENSMUSG00000062585.12	0	-1.65244	8.90661e-05	2.7866	1.96344e-05	284	411	241	398	62	68	105	83	10.934	13.008	8.009	13.447	2.095	2.68	3.913	3.109
ENSMUSG00000037784.15	0	-1.17751	8.90842e-05	3.8443	1.96661e-05	497	749	668	661	252	137	245	226	19.135	23.705	22.2	22.334	8.517	5.399	9.131	8.465
ENSMUSG00000112023.2	0	-1.82006	8.90842e-05	6.51444	1.96723e-05	3205	6254	4559	4683	718	657	1293	1268	123.395	197.931	151.515	158.227	24.267	25.894	48.19	47.496
ENSMUSG00000024867.15	0	1.14046	8.91328e-05	4.83673	1.96965e-05	662	519	572	527	1021	977	850	999	25.487	16.426	19.01	17.806	34.507	38.506	31.68	37.42
ENSMUSG00000052160.8	0	-1.57239	8.91456e-05	6.44384	1.97061e-05	4050	4934	2783	5089	830	955	1204	1273	155.928	156.155	92.491	171.945	28.052	37.639	44.873	47.683
ENSMUSG00000026003.6	0	1.56813	8.92236e-05	9.49336	1.97522e-05	12860	9355	15402	8782	29739	24663	25195	26196	495.119	296.074	511.874	296.723	1005.11	972.026	939.023	981.239
ENSMUSG00000021903.12	0	1.0218	8.92236e-05	5.6588	1.97573e-05	919	1246	1339	829	1993	1458	1590	1619	35.382	39.434	44.501	28.01	67.359	57.463	59.26	60.644
ENSMUSG00000062184.12	0	-2.31982	8.94419e-05	3.14766	1.98204e-05	280	498	621	497	48	41	90	104	10.78	15.761	20.638	16.792	1.622	1.616	3.354	3.896
ENSMUSG00000053329.8	0	1.83374	8.94419e-05	7.95207	1.98261e-05	3942	2507	4882	2477	10145	9433	9089	9213	151.77	79.343	162.25	83.692	342.877	371.776	338.749	345.097
ENSMUSG00000028348.8	0	1.23839	8.9466e-05	6.23446	1.98382e-05	1500	1154	1821	1266	2907	2575	2462	2426	57.751	36.523	60.52	42.775	98.25	101.487	91.759	90.872
ENSMUSG00000033420.13	0	-1.34125	8.95122e-05	5.46348	1.98621e-05	2222	2489	1405	2016	587	591	710	546	85.549	78.774	46.694	68.116	19.839	23.293	26.462	20.452
ENSMUSG00000072214.8	0	-1.80037	8.95122e-05	1.89257	1.986e-05	165	219	137	199	32	49	47	27	6.353	6.931	4.553	6.724	1.082	1.931	1.752	1.011
ENSMUSG00000031343.14	0	-1.44477	8.9697e-05	3.02831	1.99168e-05	363	405	281	468	128	114	82	98	13.976	12.818	9.339	15.813	4.326	4.493	3.056	3.671
ENSMUSG00000010911.13	0	1.15321	9e-05	4.73959	1.9996e-05	552	564	632	386	962	863	922	865	21.252	17.85	21.004	13.042	32.513	34.013	34.363	32.401
ENSMUSG00000031533.5	0	1.01246	9.04785e-05	4.84447	2.01178e-05	517	580	813	556	1067	877	963	864	19.905	18.356	27.019	18.786	36.062	34.565	35.891	32.363
ENSMUSG00000029283.18	0	-1.8374	9.05841e-05	2.9687	2.01516e-05	228	441	461	443	64	68	77	118	8.778	13.957	15.321	14.968	2.163	2.68	2.87	4.42
ENSMUSG00000020456.18	0	1.7923	9.06895e-05	10.3063	2.01923e-05	19468	13169	25617	14141	55151	43063	47846	47022	749.532	416.782	851.361	477.791	1863.97	1697.21	1783.23	1761.33
ENSMUSG00000034842.17	0	1.81031	9.11241e-05	7.34646	2.0296e-05	2417	2222	3249	1382	7820	5800	5131	6175	93.056	70.323	107.978	46.695	264.298	228.591	191.233	231.301
ENSMUSG00000004655.6	0	1.17421	9.11773e-05	8.21836	2.03217e-05	6393	5309	5851	5878	13195	9874	7994	9564	246.135	168.023	194.453	198.604	445.96	389.157	297.938	358.244
ENSMUSG00000044177.5	0	1.59645	9.13838e-05	2.68333	2.03814e-05	78	112	153	73	289	205	234	224	3.003	3.545	5.085	2.466	9.768	8.08	8.721	8.39
novelGene_3604	0	2.22298	9.15072e-05	5.8015	2.04226e-05	793	424	893	383	2528	2175	2084	2230	30.531	13.419	29.678	12.941	85.44	85.722	77.671	83.53
ENSMUSG00000030726.17	0	-1.08611	9.15072e-05	4.73328	2.04231e-05	853	1449	1152	1258	343	415	495	399	32.841	45.859	38.286	42.505	11.593	16.356	18.449	14.946
ENSMUSG00000023206.17	0	1.17884	9.16153e-05	4.47614	2.04612e-05	375	407	599	384	916	692	677	751	14.438	12.881	19.907	12.974	30.959	27.273	25.232	28.131
ENSMUSG00000044991.11	0	2.17169	9.18499e-05	3.93623	2.05206e-05	163	138	296	121	818	612	604	441	6.276	4.368	9.837	4.088	27.646	24.12	22.511	16.519
ENSMUSG00000049038.4	0	1.34236	9.24561e-05	1.6201	2.06701e-05	51	50	60	63	99	117	99	114	1.964	1.582	1.994	2.129	3.346	4.611	3.69	4.27
ENSMUSG00000052760.17	0	-1.18411	9.27198e-05	3.33248	2.07511e-05	311	580	415	505	131	142	158	162	11.974	18.356	13.792	17.063	4.427	5.597	5.889	6.068
ENSMUSG00000010492.11	0	1.62791	9.27198e-05	1.65179	2.07561e-05	53	50	61	34	103	111	123	127	2.041	1.582	2.027	1.149	3.481	4.375	4.584	4.757
ENSMUSG00000074342.5	0	-1.2331	9.27198e-05	2.36185	2.07572e-05	208	242	198	263	62	70	86	74	8.008	7.659	6.58	8.886	2.095	2.759	3.205	2.772
ENSMUSG00000026321.9	0	-1.25357	9.29922e-05	4.11153	2.08253e-05	537	1046	769	822	205	247	242	293	20.675	33.105	25.557	27.773	6.929	9.735	9.019	10.975
ENSMUSG00000047067.8	0	1.17193	9.30862e-05	3.82177	2.08534e-05	305	255	315	240	481	496	445	492	11.743	8.07	10.469	8.109	16.257	19.549	16.585	18.429
ENSMUSG00000069792.6	0	-1.58928	9.31076e-05	5.27032	2.08653e-05	1741	2466	1292	2007	338	448	521	558	67.03	78.046	42.939	67.812	11.424	17.657	19.418	20.901
ENSMUSG00000050821.15	0	1.12103	9.31881e-05	4.57653	2.08904e-05	525	410	519	471	770	825	852	746	20.213	12.976	17.249	15.914	26.024	32.515	31.754	27.943
ENSMUSG00000036887.6	0	-1.22877	9.32648e-05	8.16981	2.09178e-05	12350	14334	9358	16216	3722	3992	4702	4391	475.484	453.653	311.006	547.9	125.795	157.334	175.244	164.476
ENSMUSG00000028223.9	0	1.96115	9.36721e-05	8.14938	2.10574e-05	4249	2656	5341	2511	12304	9755	10317	11984	163.59	84.059	177.504	84.841	415.846	384.467	384.517	448.892
ENSMUSG00000030747.6	0	2.63009	9.36721e-05	8.51085	2.10518e-05	3733	1783	5330	2006	16844	14120	14877	15780	143.723	56.43	177.138	67.778	569.288	556.502	554.469	591.081
ENSMUSG00000039232.13	0	-1.40857	9.36721e-05	3.4841	2.1063e-05	421	586	433	650	117	123	177	173	16.209	18.546	14.39	21.962	3.954	4.848	6.597	6.48
ENSMUSG00000019851.9	0	1.01756	9.36721e-05	7.3886	2.10508e-05	4060	3282	3472	3352	6433	5071	5656	4887	156.313	103.871	115.389	113.256	217.42	199.86	210.8	183.055
ENSMUSG00000033065.15	0	2.1046	9.36721e-05	9.63571	2.10616e-05	11654	6332	13394	6623	36013	29252	31363	30133	448.687	200.4	445.139	223.775	1217.15	1152.89	1168.9	1128.71
ENSMUSG00000054871.6	0	-1.55197	9.42014e-05	3.34107	2.12251e-05	465	520	406	534	112	146	155	82	17.903	16.457	13.493	18.043	3.785	5.754	5.777	3.072
ENSMUSG00000031596.16	0	-1.4079	9.42385e-05	4.16546	2.12692e-05	679	1104	750	845	199	212	207	332	26.142	34.94	24.926	28.551	6.726	8.355	7.715	12.436
ENSMUSG00000040146.10	0	1.21926	9.42385e-05	3.73518	2.12512e-05	251	234	315	231	544	493	396	394	9.664	7.406	10.469	7.805	18.386	19.43	14.759	14.758
ENSMUSG00000054021.7	0	1.49866	9.44407e-05	4.73657	2.1358e-05	485	390	589	322	1133	965	935	835	18.673	12.343	19.575	10.88	38.293	38.033	34.848	31.277
ENSMUSG00000060002.15	0	1.73217	9.47505e-05	8.15325	2.14497e-05	5221	3129	5271	3076	11796	9845	10653	10650	201.012	99.029	175.178	103.931	398.677	388.014	397.039	398.923
novelGene_ENSMUSG00000061462.19_AS	0	2.05242	9.47505e-05	1.90317	2.14455e-05	68	35	49	34	169	149	118	157	2.618	1.108	1.628	1.149	5.712	5.872	4.398	5.881
ENSMUSG00000021764.9	0	1.25796	9.50411e-05	6.65319	2.15372e-05	2186	1561	2200	1622	3546	3343	3386	3617	84.163	49.404	73.115	54.804	119.846	131.755	126.197	135.484
ENSMUSG00000064302.14	0	1.08738	9.5089e-05	8.45267	2.15552e-05	7926	6128	8025	6589	13604	10883	11201	11117	305.157	193.943	266.705	222.627	459.783	428.924	417.464	416.416
ENSMUSG00000022477.14	0	1.86337	9.52105e-05	10.7769	2.16045e-05	27076	17977	33318	17990	75463	61988	64435	68263	1042.45	568.949	1107.3	607.839	2550.47	2443.09	2401.51	2556.97
ENSMUSG00000000563.18	0	1.20526	9.53977e-05	9.37413	2.16686e-05	14700	11333	14369	10853	24167	21489	22099	22952	565.961	358.675	477.543	366.697	816.788	846.931	823.634	859.726
ENSMUSG00000040345.11	0	-1.04489	9.57347e-05	4.7914	2.17526e-05	1016	1532	924	1372	410	435	441	471	39.117	48.486	30.708	46.357	13.857	17.144	16.436	17.643
ENSMUSG00000029864.8	0	1.90686	9.59061e-05	5.25966	2.18061e-05	566	398	768	330	1462	1421	1500	1539	21.791	12.596	25.524	11.15	49.412	56.005	55.905	57.647
ENSMUSG00000036390.9	0	1.41931	9.59447e-05	3.25862	2.18348e-05	179	159	212	120	340	353	342	328	6.892	5.032	7.046	4.055	11.491	13.913	12.746	12.286
ENSMUSG00000050503.10	0	2.0771	9.59447e-05	6.81212	2.18292e-05	1899	1047	1625	859	4393	4274	4164	4939	73.113	33.136	54.006	29.024	148.473	168.448	155.193	185.003
ENSMUSG00000030493.14	0	-1.10457	9.6267e-05	2.52289	2.19376e-05	181	267	291	262	101	81	75	93	6.969	8.45	9.671	8.852	3.414	3.192	2.795	3.484
[truncated: 1,178 more rows]

## Sheet: Enrichr_Reactome_2024
Term	Overlap	P-value	Adjusted P-value	Old P-value	Old Adjusted P-value	Odds Ratio	Combined Score	Genes
Aerobic Respiration and Respiratory Electron Transport	145/260	2.03288e-52	3.66122e-49	0	0	7.36039	876.07	ISCA1;MT-ND4;NDUFA13;MT-ND5;NDUFA11;MT-CO1;NDUFA12;TACO1;NDUFA10;MT-ND2;COX6A2;MT-ND1;MPC1;MPC2;PDK4;PDK3;PDK2;PDK1;PDHX;SDHC;SDHD;SDHA;SDHB;COX6B1;PYURF;OXA1L;UQCRC1;SUCLG2;MT-CO2;SUCLG1;VDAC1;MT-CO3;UQCRC2;ISCU;NDUFB10;UQCRB;NDUFB11;COX7A2;HIGD1A;COX7A1;UQCRH;ACAT1;LDHB;COX14;CYC1;NDUFV3;NDUFV2;NDUFV1;HSPA9;TRAP1;PDHA1;GOT1;ADHFE1;UQCC1;GOT2;IDH2;CS;PM20D1;NDUFAF6;UQCRQ;NDUFAF4;OGDH;SFXN4;CYCS;…
Metabolism	568/2181	6.49391e-45	5.84777e-42	0	0	2.19444	223.274	PI4K2B;MT-ND4;MT-ND5;RPL3;MT-CO1;XYLT1;MT-ND2;ENO2;ENO3;MT-ND1;AS3MT;SCP2;NAMPT;CYP1B1;PIP4K2A;MLYCD;PRKACA;GSTK1;STARD7;PHKA1;SLC5A6;CH25H;ADCY9;MTHFD2;RBP1;FDX1;UQCRC1;ACOT2;ACOT1;MT-CO2;NHLRC1;MT-CO3;UQCRC2;RETSAT;ABCB4;PLA2G5;IQGAP1;HACD4;SULT1A1;HSD11B1;LDHB;CHST11;RDH11;PRKAR2B;CHST12;PLCG2;HMOX1;PIP5K1B;ST3GAL6;PPARGC1A;PPARGC1B;FDFT1;ST3GAL3;ABCA1;B3GALNT1;GSTM1;STARD10;NR1D1;RPL3L;DHFR;C…
Respiratory Electron Transport	100/158	2.56857e-43	1.542e-40	0	0	9.94378	975.165	MT-ND4;NDUFA13;MT-ND5;NDUFA11;MT-CO1;NDUFA12;TACO1;NDUFA10;MT-ND2;COX6A2;MT-ND1;SDHC;SDHD;SDHA;SDHB;COX6B1;OXA1L;PYURF;UQCRC1;MT-CO2;MT-CO3;UQCRC2;ISCU;NDUFB10;UQCRB;NDUFB11;COX7A2;HIGD1A;COX7A1;UQCRH;COX14;CYC1;NDUFV3;NDUFV2;NDUFV1;HSPA9;TRAP1;GOT1;UQCC1;GOT2;NDUFAF6;UQCRQ;NDUFAF4;CYCS;SFXN4;NDUFAF1;COX7B;COX4I1;ETFA;HCCS;ECSIT;COX7C;UQCRFS1;NDUFC2;NDUFC1;TIMM21;COQ10A;NDUFS8;NDUFS7;NDUFS6;NDUFS…
Complex I Biogenesis	48/68	1.18525e-24	5.33657e-22	0	0	13.6311	750.966	MT-ND4;NDUFA13;NDUFB8;MT-ND5;NDUFB7;NDUFA11;NDUFB10;NDUFB6;NDUFA12;NDUFB11;NDUFB5;NDUFB4;NDUFA10;NDUFB3;NDUFB2;ECSIT;MT-ND2;FOXRED1;MT-ND1;NDUFV3;NDUFV2;NDUFV1;HSPA9;NDUFA9;NDUFA8;NDUFA7;NDUFA6;NDUFA5;NDUFA3;NDUFA2;NDUFA1;NDUFC2;NDUFC1;OXA1L;PYURF;NDUFS8;NDUFS7;NDUFAF6;NDUFS6;NDUFS5;NDUFAF4;NDUFS4;NDUFAB1;NDUFS3;NDUFS2;SFXN4;NDUFS1;NDUFAF1
Mitochondrial Protein Degradation	57/97	6.51779e-23	2.34771e-20	0	0	8.10837	414.215	NDUFA13;MT-ND5;ALAS1;MT-CO1;ECI1;COX4I1;MT-ND2;MT-ND1;MT-ATP6;NADK2;CHCHD2;OPA1;DBT;HMGCS2;ME2;HADH;PRKACA;PDK1;IDH3A;STARD7;ECH1;TWNK;CLPX;BDH1;CLPP;PCCB;ACOT2;NDUFS3;SUCLG2;MT-CO2;NDUFS1;UQCRC2;DLD;FECH;NDUFB6;PDHB;SPG7;COX5B;COX5A;HSD17B10;ACAT1;OXCT1;NDUFV3;NDUFV1;HSPA9;PRELID1;PDHA1;MDH2;IDH2;NDUFA2;ACADSB;CS;STAR;UQCRQ;OGDH;ACO2;ALDH18A1
Citric Acid Cycle (TCA Cycle)	28/34	5.40917e-18	1.62365e-15	0	0	26.3502	1047.64	ISCA1;MRPS36;DLST;ACAT1;NFS1;IDH3B;IDH3A;TRAP1;IDH3G;MDH2;IDH2;SDHC;SDHD;SDHA;SDHB;SIRT3;CS;SUCLA2;LYRM4;SDHAF1;OGDH;SUCLG2;SDHAF4;SUCLG1;ACO2;DLD;FXN;ISCU
Collagen Formation	44/90	4.8189e-14	1.23983e-11	0	0	5.41709	166.108	COL18A1;COL15A1;COL16A1;COL14A1;COL12A1;LOXL3;LOXL4;PLOD3;CTSS;LOXL1;LOXL2;ADAMTS2;ADAMTS14;CTSL;SERPINH1;CTSB;CRTAP;COL27A1;LAMB3;COL23A1;P3H1;PCOLCE;P3H3;MMP9;COL1A1;COL3A1;BMP1;COL1A2;LOX;COL5A1;COL4A1;COL4A4;COL6A2;COL7A1;P4HA3;COL4A3;COL6A1;COL5A2;COL4A6;COL6A3;COL8A1;COL6A6;P4HB;PPIB
Extracellular Matrix Organization	96/300	1.35585e-13	3.05237e-11	0	0	2.68697	79.6127	COL18A1;SPARC;COL16A1;ITGAM;COL14A1;ITGB3;COL12A1;SERPINE1;ITGB2;LOXL3;TNC;LOXL4;PLOD3;CTSS;LOXL1;LOXL2;COMP;ADAMTS4;EFEMP2;ADAMTS2;CAPN6;CTSL;CTSK;CASP3;BSG;ITGAX;EMILIN1;ITGAV;ITGB7;TIMP1;ITGB6;CTSD;CTSB;COL27A1;ITGA4;ACTN1;COL23A1;BGN;P3H1;PCOLCE;P3H3;MMP9;ASPN;MMP12;MMP14;VCAN;LOX;MMP15;COL4A1;COL4A4;COL6A2;ADAM12;COL4A3;COL6A1;COL4A6;COL8A1;ADAM9;COL6A3;ADAM8;COL6A6;ITGA5;PPIB;CD44;FBN2;COL1…
Fatty Acid Metabolism	64/176	3.20382e-12	6.41121e-10	0	0	3.24528	85.8919	ACADVL;ACAA2;ECI1;ECI2;TECR;FADS2;HPGDS;MCEE;SCP2;ACADL;CPT2;CYP1B1;MLYCD;ACADM;ACAD11;HADH;PTGDS;ACADS;FADS1;ELOVL1;PHYH;GPX1;PTGIS;ACSL1;ACOT13;ACSL5;PLA2G4A;ELOVL6;PTGR1;CPT1B;PTGR2;HADHB;HADHA;CYP2U1;PCCA;ACOX1;EHHADH;PCCB;ACOT2;ACOT1;SLC27A3;SLC22A5;ECHS1;PRKAA2;PTGS2;ACACB;HACD4;ALOX5;SLC25A20;CBR4;DECR1;MMAA;PTGES2;EPHX2;MID1IP1;CYP4B1;TECRL;NUDT7;AMACR;TBXAS1;ALOX5AP;NDUFAB1;THRSP;CRAT
Signaling by Rho GTPases, Miro GTPases and RHOBTB3	172/688	5.34798e-12	8.77096e-10	0	0	1.91748	49.7669	CYFIP2;ERCC6L;NCF1;WIPF1;NCF2;ZWILCH;WIPF3;FAM13A;NCF4;BUB1B;MSI2;ACTB;ACTG1;CDC20;DOCK10;SYDE2;PREX1;DOCK11;GJA1;TUBB6;PPP2R1B;TUBB3;BASP1;ARHGDIA;CFL1;ARHGDIB;EPSTI1;KNTC1;ARHGEF40;TPM4;PRKCB;TPM3;ACTN1;PRKCD;CYBB;CYBA;KNL1;FAM91A1;TUBA4A;SGO1;MYL6;OBSCN;CCNE1;BTK;PKP4;ARHGAP19;CDCA8;TWF1;IQGAP1;IQGAP2;ARHGAP15;IQGAP3;RHOBTB1;ARHGAP22;RHOT2;DSN1;ARHGAP20;RACGAP1;MYH14;NCKAP1L;SFN;SRGAP3;ECT2;MY…
Neutrophil Degranulation	130/478	5.35705e-12	8.77096e-10	0	0	2.13943	55.5237	RAB3A;LGALS3;PNP;PLAU;ANPEP;C3AR1;COTL1;SIRPA;OSTF1;TICAM2;CD93;CD300A;SLC11A1;PRKCD;CYBB;CYBA;UNC13D;EEF1A1;CLEC4D;RAB31;DOK3;TYROBP;BIN2;PADI2;ADAM8;PPIA;HVCN1;C5AR1;IQGAP1;CFP;IQGAP2;C3;CNN2;TRPM2;SDCBP;DSN1;PRDX4;DPP7;ALDH3B1;NCKAP1L;S100A11;TXNDC5;CTSA;VAT1;ATP8B4;ARPC5;PPBP;DERA;BST2;BST1;PTPRC;LCN2;HPSE;ARHGAP9;PYGB;ITGAM;TNFAIP6;HEXB;ITGB2;CTSZ;PYGL;TCIRG1;CTSS;ALAD;HK3;GLIPR1;GM2A;STBD1;…
Collagen Biosynthesis and Modifying Enzymes	34/67	9.39247e-12	1.40965e-09	0	0	5.81994	147.775	COL18A1;COL15A1;COL16A1;COL14A1;COL12A1;PLOD3;ADAMTS2;ADAMTS14;SERPINH1;CRTAP;COL27A1;COL23A1;P3H1;PCOLCE;P3H3;COL1A1;COL3A1;BMP1;COL1A2;COL5A1;COL4A1;COL4A4;COL6A2;COL7A1;P4HA3;COL4A3;COL6A1;COL5A2;COL4A6;COL6A3;COL8A1;COL6A6;P4HB;PPIB
Assembly of Collagen Fibrils and Other Multimeric Structures	32/61	1.20533e-11	1.66985e-09	0	0	6.23044	156.644	COL18A1;COL15A1;COL14A1;COL12A1;LOXL3;LOXL4;CTSS;LOXL1;LOXL2;CTSL;CTSB;COL27A1;LAMB3;PCOLCE;MMP9;COL1A1;COL3A1;BMP1;COL1A2;LOX;COL5A1;COL4A1;COL4A4;COL6A2;COL7A1;COL4A3;COL6A1;COL5A2;COL4A6;COL6A3;COL8A1;COL6A6
Signaling by Rho GTPases	167/672	1.83569e-11	2.36149e-09	0	0	1.90024	46.976	CYFIP2;ERCC6L;NCF1;WIPF1;NCF2;ZWILCH;WIPF3;FAM13A;NCF4;BUB1B;MSI2;ACTB;ACTG1;CDC20;DOCK10;SYDE2;PREX1;DOCK11;GJA1;TUBB6;PPP2R1B;TUBB3;BASP1;ARHGDIA;CFL1;ARHGDIB;EPSTI1;KNTC1;ARHGEF40;TPM4;PRKCB;TPM3;ACTN1;PRKCD;CYBB;CYBA;KNL1;FAM91A1;TUBA4A;SGO1;MYL6;OBSCN;BTK;PKP4;ARHGAP19;CDCA8;TWF1;IQGAP1;IQGAP2;ARHGAP15;IQGAP3;RHOBTB1;ARHGAP22;DSN1;ARHGAP20;RACGAP1;MYH14;NCKAP1L;SFN;SRGAP3;ECT2;MYH10;MCAM;RCC…
Branched-chain Amino Acid Catabolism	17/21	3.67635e-11	4.41407e-09	0	0	23.9128	574.541	BCKDHA;MCCC2;ECHS1;HIBADH;BCKDHB;MCCC1;PPM1K;ACADSB;HSD17B10;ACAT1;ALDH6A1;AUH;IVD;DBT;BCAT1;DLD;HIBCH
Cell Cycle, Mitotic	133/516	1.67615e-10	1.88671e-08	0	0	1.98664	44.7181	ERCC6L;ZWILCH;BUB1B;SMC4;SMC2;CDC20;TUBB6;PPP2R1B;PTTG1;TUBB3;MYC;NEK2;KNTC1;FBXO5;PRKACA;SKP2;GTSE1;BORA;LIG1;PRKCB;KNL1;TUBA4A;CDC25B;SGO1;CCNE2;CCNE1;CHMP4C;DNA2;KIF20A;OPTN;CDCA5;CDCA8;HMMR;PKMYT1;NCAPH;CCNB2;DSN1;CCNB1;ORC6;PRKAR2B;CEP192;PLK4;CDT1;UBE2C;NEK6;RCC2;PLK1;CDC7;CDC6;NDC80;DHFR;POLA1;TPX2;KIF18A;CDK1;TUBA8;CDKN1C;TOP2A;CDKN1A;MCM7;NCAPG2;MCM10;FOXM1;CKS1B;LMNB1;TUBA1C;TUBA1B;TUBA…
Maturation of TCA Enzymes and Regulation of TCA Cycle	16/20	1.97632e-10	2.09374e-08	0	0	22.4987	502.724	ISCA1;IDH2;SDHC;SDHD;SDHA;SDHB;ACAT1;SIRT3;CS;NFS1;LYRM4;SDHAF1;SDHAF4;ACO2;FXN;ISCU
RHO GTPase Effectors	84/291	1.46743e-09	1.41122e-07	0	0	2.30718	46.9275	CYFIP2;ERCC6L;NCF1;WIPF1;NCF2;ZWILCH;ARPC1B;WIPF3;NCF4;KIF14;BUB1B;ACTB;ACTG1;CDC20;TUBA1C;TUBA1B;TUBB6;TUBA1A;PPP2R1B;TUBB3;NUF2;CFL1;RAC2;KNTC1;ACTR3;ACTR2;PRKCB;PRKCD;H2AFX;RHOG;CYBB;CYBA;KNL1;DYNLL1;RHOC;DYNLL2;RHOD;TUBA4A;CIT;SGO1;MYL6;TUBB2B;TUBB2A;INCENP;BTK;BIRC5;MYH9;KIF2C;PPP1R12B;SRC;WAS;CDCA8;IQGAP1;IQGAP2;IQGAP3;AURKB;NSL1;DSN1;PAK1;FLNA;MYH14;NCKAP1L;SFN;MYH10;BUB1;CLASP1;CENPT;RCC2…
Integrin Cell Surface Interactions	36/85	1.48879e-09	1.41122e-07	0	0	4.14896	84.3289	COL18A1;COL16A1;ITGAM;ITGB3;ITGB2;TNC;THBS1;COMP;BSG;ITGAX;SPP1;ITGAV;ITGB7;ITGB6;ITGA4;COL23A1;FN1;COL1A1;COL3A1;COL1A2;COL5A1;COL4A1;COL4A4;COL6A2;COL7A1;COL4A3;COL6A1;COL5A2;ITGA11;COL4A6;COL6A3;COL8A1;COL6A6;ITGA5;CD44;FBN1
Diseases of Branched-Chain Amino Acid Catabolism	12/13	1.61802e-09	1.45702e-07	0	0	67.4185	1364.69	BCKDHA;MCCC2;ECHS1;AUH;IVD;BCKDHB;MCCC1;DBT;PPM1K;DLD;HIBCH;ACAT1
Collagen Degradation	30/64	1.82932e-09	1.56886e-07	0	0	4.97727	100.139	COL18A1;COL15A1;COL16A1;COL14A1;COL12A1;CTSL;CTSK;CTSD;CTSB;COL23A1;MMP9;MMP12;COL1A1;MMP14;COL3A1;COL1A2;COL5A1;COL4A1;MMP15;COL4A4;COL6A2;COL7A1;COL4A3;COL6A1;COL5A2;COL4A6;ADAM9;COL6A3;COL8A1;COL6A6
Complex III Assembly	17/25	3.59888e-09	2.94618e-07	0	0	11.9536	232.409	HSPA9;UQCRB;UQCC1;UQCR11;UQCR10;UQCRH;LETM1;NFS1;LYRM4;UQCRQ;LYRM7;UQCRC1;UQCRFS1;CYC1;UQCRC2;FXN;ISCU
Platelet Activation, Signaling and Aggregation	76/262	6.90979e-09	5.41066e-07	0	0	2.31974	43.5887	LGALS3BP;ECM1;DGKE;SPARC;ITGB3;SERPINE1;PLEK;ARRB2;PIK3CG;TMSB4X;CFL1;RAC2;QSOX1;CD36;TIMP1;CAP1;VAV3;FCER1G;TRPC3;ACTN2;PRKCB;ACTN1;PRKCE;HGF;PRKCD;ANXA5;F2R;RHOG;PLA2G4A;VAV1;TUBA4A;APBB1IP;MMRN1;CD109;TAGLN2;LCP2;PPIA;RAPGEF4;TOR4A;SRC;STXBP2;ENDOD1;GNAI3;RASGRP2;THBS1;PIK3R5;TTN;CLEC3B;GNA15;GNG2;PDPN;P2RY1;PLCG2;CDC37L1;FLNA;CSK;PTPN1;TGFB2;TGFB1;TGFB3;EGF;FN1;VEGFB;VEGFD;IGF1;PPBP;LHFPL2;MA…
Metabolism of Lipids	173/758	8.76852e-09	6.58005e-07	0	0	1.69461	31.4386	PI4K2B;ACAA2;ECI1;ECI2;FADS2;HPGDS;SCP2;CYP1B1;PIP4K2A;MLYCD;PRKACA;ACAD11;PTGDS;HADH;FADS1;PHYH;DGAT2;PCYT2;MIGA2;STARD7;ACSL1;ACSL5;ACOT13;CPT1B;PLA2G15;CH25H;GNPAT;PHOSPHO1;CYP2U1;FDX1;GPD1;ACOT2;ACOT1;SLC27A3;PLPP2;SLC22A5;ABHD3;ABCB4;PEX11A;PLD4;PLA2G5;FUT2;ACACB;PLD3;HACD4;ACAT1;PIK3R5;HSD11B1;SGPL1;INPP5D;ALDH3B1;ARSI;PIP5K1B;B4GALNT1;PPARGC1A;PPARGC1B;FDFT1;ST3GAL3;DECR1;ABCA1;ESRRA;CTSA;…
Resolution of Sister Chromatid Cohesion	45/126	9.70966e-09	6.99484e-07	0	0	3.14083	57.9488	ERCC6L;ZWILCH;CDCA5;BUB1B;CDCA8;AURKB;NSL1;CDC20;CCNB2;TUBA1C;TUBB6;CCNB1;DSN1;TUBA1B;TUBA1A;PPP2R1B;TUBB3;NUF2;KNTC1;BUB1;CLASP1;CENPT;RCC2;PLK1;KNL1;DYNLL1;DYNLL2;TUBA4A;NDC80;SGO1;CENPE;KIF18A;TUBB2B;CENPF;TUBB2A;INCENP;CDK1;CENPL;BIRC5;KIF2C;CENPN;SPC24;TUBA8;MAD2L1;SPC25
Elastic Fibre Formation	23/44	1.02648e-08	7.11038e-07	0	0	6.16849	113.467	FBN2;TGFB2;TGFB1;TGFB3;ITGB3;LOXL3;FN1;LOXL4;LTBP2;FBLN2;LOXL1;LOXL2;MFAP5;MFAP4;EFEMP2;BMP2;LOX;MFAP2;EMILIN1;ITGAV;ITGB6;ITGA5;FBN1
Platelet Degranulation	45/128	1.69272e-08	1.12911e-06	0	0	3.06479	54.8423	LGALS3BP;TOR4A;ECM1;SPARC;ITGB3;SERPINE1;STXBP2;PLEK;ENDOD1;THBS1;TTN;CLEC3B;TMSB4X;CFL1;CDC37L1;FLNA;QSOX1;CD36;TIMP1;CAP1;TGFB2;TGFB1;ACTN2;TGFB3;EGF;ACTN1;HGF;ANXA5;FN1;VEGFB;VEGFD;IGF1;PPBP;LHFPL2;TUBA4A;MANF;VEGFA;MMRN1;CD109;PCYOX1L;TAGLN2;MAGED2;PPIA;FERMT3;PF4
EML4 and NUDC in Mitotic Spindle Formation	42/116	1.88801e-08	1.2144e-06	0	0	3.20685	57.0344	ERCC6L;ZWILCH;BUB1B;CDCA8;AURKB;NSL1;CDC20;TUBA1C;TUBB6;DSN1;TUBA1B;TUBA1A;PPP2R1B;TUBB3;NUF2;KNTC1;BUB1;CLASP1;CENPT;NEK6;RCC2;PLK1;KNL1;DYNLL1;DYNLL2;TUBA4A;NDC80;SGO1;CENPE;KIF18A;TUBB2B;CENPF;TUBB2A;INCENP;CENPL;BIRC5;KIF2C;CENPN;SPC24;TUBA8;MAD2L1;SPC25
Response to Elevated Platelet Cytosolic Ca2+	46/133	2.10662e-08	1.30828e-06	0	0	2.98914	52.8349	LGALS3BP;TOR4A;ECM1;SPARC;ITGB3;SERPINE1;STXBP2;PLEK;ENDOD1;THBS1;TTN;CLEC3B;TMSB4X;CFL1;CDC37L1;FLNA;QSOX1;CD36;TIMP1;CAP1;TGFB2;TGFB1;ACTN2;PRKCB;TGFB3;EGF;ACTN1;HGF;ANXA5;FN1;VEGFB;VEGFD;IGF1;PPBP;LHFPL2;TUBA4A;MANF;VEGFA;MMRN1;CD109;PCYOX1L;TAGLN2;MAGED2;PPIA;FERMT3;PF4
RHO GTPases Activate Formins	47/139	3.32522e-08	1.99624e-06	0	0	2.88825	49.7332	ERCC6L;ZWILCH;SRC;BUB1B;CDCA8;ACTB;AURKB;NSL1;ACTG1;CDC20;TUBA1C;TUBB6;DSN1;TUBA1B;TUBA1A;PPP2R1B;TUBB3;NUF2;KNTC1;BUB1;CLASP1;CENPT;RCC2;PLK1;KNL1;DYNLL1;RHOC;DYNLL2;RHOD;TUBA4A;NDC80;SGO1;CENPE;KIF18A;TUBB2B;CENPF;DIAPH3;TUBB2A;INCENP;CENPL;BIRC5;KIF2C;CENPN;SPC24;TUBA8;MAD2L1;SPC25
Cell Cycle	150/649	3.73365e-08	2.16913e-06	0	0	1.71777	29.3795	ERCC6L;ZWILCH;HJURP;BUB1B;SMC4;SMC2;CDC20;TUBB6;PPP2R1B;PTTG1;TUBB3;MYC;CHEK1;NEK2;KNTC1;FBXO5;PRKACA;SKP2;GTSE1;BORA;LIG1;PRKCB;KNL1;TUBA4A;CDC25B;SGO1;CCNE2;CCNE1;NHP2;CHMP4C;DNA2;KIF20A;OPTN;BLM;CDCA5;CDCA8;HMMR;PKMYT1;NCAPH;CCNB2;BRIP1;DSN1;CCNB1;ORC6;PRKAR2B;FIGNL1;SFN;CEP192;CLSPN;BARD1;PLK4;CDT1;UBE2C;NEK6;RCC2;PLK1;CDC7;CDC6;NDC80;DHFR;POLA1;TPX2;KIF18A;CDK1;RAD9B;TUBA8;CDKN1C;TOP2A;CDKN1…
Ubiquinol Biosynthesis	11/13	5.54091e-08	3.11849e-06	0	0	30.8881	516.095	COQ3;HPDL;COQ2;STARD7;PDSS2;PDSS1;COQ9;COQ8A;COQ7;COQ6;COQ5
Collagen Chain Trimerization	22/44	6.14425e-08	3.28866e-06	0	0	5.6299	93.4854	COL18A1;COL15A1;COL16A1;COL27A1;COL14A1;COL12A1;COL23A1;COL1A1;COL3A1;COL1A2;COL5A1;COL4A1;COL4A4;COL6A2;COL7A1;COL4A3;COL5A2;COL6A1;COL4A6;COL6A3;COL8A1;COL6A6
Muscle Contraction	61/204	6.20846e-08	3.28866e-06	0	0	2.41572	40.0883	RYR2;KCNK6;TRIM72;ATP2A2;ACTG2;NPPA;PRKACA;MYBPC3;KCNH2;TMOD1;ANXA1;KCND1;ANXA2;KCND2;TPM4;ACTN2;KCND3;TMOD4;TPM3;TPM2;KCNK13;TPM1;ABCC9;TRDN;CACNB2;MYL6;TNNT1;KCNQ1;MYL2;TNNT2;MYL3;ORAI2;CASQ2;SCN4A;MYH6;CAMK2B;CAMK2A;ATP1A3;ATP1A2;CACNA1C;TTN;CACNG7;PAK1;PLN;CALD1;TNNI3;CORIN;KCNJ2;DMPK;KCNJ11;KCNIP2;KCNJ12;SORBS1;TBX5;ACTC1;FXYD1;TCAP;VIM;FGF13;KCNK2;KCNK3
Kinesins	27/62	8.10608e-08	4.06008e-06	0	0	4.34696	70.9774	KIF11;KIF15;TUBA1C;TUBA1B;TUBB6;TUBA1A;RACGAP1;TUBB3;KIF1C;KIF21A;KIF21B;KIF23;KIF22;TUBA4A;CENPE;TUBB2B;KIF18A;TUBB2A;KIF18B;KIFC2;KIF16B;KIFC1;KIF26B;KIF2C;KIF20A;KIF20B;TUBA8
Mitochondrial Fatty Acid Beta-Oxidation	20/38	8.11565e-08	4.06008e-06	0	0	6.25277	102.088	ACADVL;ACAA2;ECHS1;MMAA;ECI1;ACOT13;HADHB;HADHA;MCEE;ACADL;PCCA;NDUFAB1;PCCB;ACOT2;ACOT1;ACADM;ACAD11;HADH;ACADS;DECR1
Crosslinking of Collagen Fibrils	13/18	8.80701e-08	4.28687e-06	0	0	14.6087	237.321	LOXL3;LOXL4;PCOLCE;LOXL1;LOXL2;COL1A1;BMP1;COL1A2;LOX;COL4A1;COL4A4;COL4A3;COL4A6
G1 S-Specific Transcription	17/29	9.36688e-08	4.33673e-06	0	0	7.96716	128.937	CDT1;PCNA;RRM2;CDC6;TYMS;DHFR;POLA1;CDC45;RBL1;TFDP1;TFDP2;CCNE1;E2F1;CDK1;FBXO5;TK1;E2F6
DNA Strand Elongation	18/32	9.39104e-08	4.33673e-06	0	0	7.23225	117.024	RFC5;PRIM2;GINS2;RFC3;PCNA;MCM7;LIG1;PRIM1;GINS3;POLD3;POLA1;CDC45;MCM3;MCM4;MCM5;DNA2;MCM6;MCM2
Metabolism of Vitamins and Cofactors	59/198	1.16076e-07	5.22633e-06	0	0	2.40271	38.3689	PANK4;PANK1;NADK2;SPR;FLAD1;NAMPT;ENPP2;ENPP1;ACP5;AOX1;SLC25A42;MCCC2;HSP90AA1;PTGIS;STARD7;MCCC1;SLC5A6;GCHFR;HPDL;PCCA;MTHFD2;SLC25A19;RBP1;PCCB;NNMT;RETSAT;LRP1;SDC3;LPL;PTGS2;ACACB;LRP8;NFS1;MTHFD1L;RDH11;GPC1;PDSS2;PDSS1;APOE;GPC6;LDLR;MMAA;RNLS;MMAB;NMNAT3;COQ9;COQ7;COQ6;COQ5;DHFR;BST1;COQ3;COQ2;NUDT8;NMNAT1;SDC1;COQ8A;MMACHC;LRP12
Mitotic Prometaphase	60/203	1.25017e-07	5.49162e-06	0	0	2.37532	37.7552	ERCC6L;ZWILCH;BUB1B;SMC4;SMC2;CDC20;TUBA1C;TUBA1B;TUBB6;TUBA1A;PPP2R1B;TUBB3;NUF2;KNTC1;NEK2;PRKACA;NINL;HSP90AA1;HAUS4;HAUS3;KNL1;DYNLL1;DYNLL2;TUBA4A;SGO1;TUBB2B;TUBB2A;INCENP;NME7;BIRC5;KIF2C;CDCA5;CDCA8;NCAPH;AURKB;NSL1;CCNB2;DSN1;CCNB1;PRKAR2B;HAUS7;CEP192;BUB1;CLASP1;PLK4;CENPT;RCC2;NEK6;PLK1;NDC80;CENPE;CENPF;KIF18A;CENPL;CDK1;CENPN;SPC24;MAD2L1;SPC25;TUBA8
Activation of the Pre-Replicative Complex	18/33	1.77274e-07	7.60168e-06	0	0	6.7497	104.928	PRIM2;CDT1;MCM7;PRIM1;MCM10;CDC7;CDC6;POLA1;CDC45;ORC6;DBF4;POLE2;MCM3;MCM4;MCM5;MCM6;POLE;MCM2
ECM Proteoglycans	30/76	2.24196e-07	9.39015e-06	0	0	3.67624	56.2861	SPARC;TNXB;ITGB3;SERPINE1;TNC;COMP;ITGAX;ITGAV;NCAM1;ITGB6;TGFB2;TGFB1;TGFB3;BGN;FN1;ASPN;COL1A1;VCAN;COL3A1;COL1A2;COL5A1;COL4A1;COL4A4;COL6A2;COL4A3;COL6A1;COL5A2;COL4A6;COL6A3;COL6A6
Mitotic G1 Phase and G1 S Transition	45/139	2.71438e-07	1.11105e-05	0	0	2.70438	40.8889	CDKN1C;TOP2A;PRIM2;CDKN1A;PCNA;MCM7;SRC;PRIM1;MCM10;TYMS;CKS1B;CCNB1;ORC6;CDC45;PPP2R1B;MYC;E2F1;E2F2;MYBL2;FBXO5;TK1;SKP2;POLE;E2F6;CDT1;CDKN2C;RRM2;CDC7;CDC6;DHFR;CCNA2;POLA1;DBF4;RBL1;TFDP1;CCNE2;TFDP2;CCNE1;POLE2;CDK1;MCM3;MCM4;MCM5;MCM6;MCM2
Metabolism of Cofactors	15/25	3.55903e-07	1.4244e-05	0	0	8.43122	125.192	HSP90AA1;STARD7;COQ9;COQ7;COQ6;COQ5;DHFR;GCHFR;COQ3;HPDL;COQ2;SPR;PDSS2;PDSS1;COQ8A
RHO GTPase Cycle	108/450	4.47188e-07	1.71459e-05	0	0	1.79559	26.2521	CYFIP2;NCF1;WIPF1;NCF2;WIPF3;FAM13A;NCF4;MSI2;ACTB;ACTG1;DOCK10;SYDE2;PREX1;DOCK11;GJA1;BASP1;ARHGDIA;ARHGDIB;EPSTI1;ARHGEF40;TPM4;TPM3;ACTN1;CYBB;CYBA;FAM91A1;OBSCN;PKP4;ARHGAP19;TWF1;IQGAP1;IQGAP2;ARHGAP15;IQGAP3;RHOBTB1;ARHGAP22;ARHGAP20;RACGAP1;NCKAP1L;SRGAP3;ECT2;MCAM;ARHGEF39;ARHGAP26;ARHGAP25;ARHGAP33;ANLN;ARHGAP30;DIAPH3;PLXNB1;ARHGAP9;ARHGAP11A;ABCD3;RASGRF2;DOCK8;KIF14;LRRC1;LMNB1;RND1;…
Hemostasis	156/707	4.47449e-07	1.71459e-05	0	0	1.61614	23.6274	DGKE;CD84;SPARC;SERPINE1;PLAT;ACTB;DOCK10;DOCK11;TUBB6;GRB14;PPP2R1B;TUBB3;PLAU;CFL1;BSG;SIRPA;KIF21A;KIF21B;PRKACA;SLC16A3;PRKCB;ACTN2;PRKCE;ACTN1;HGF;PRKCD;F2R;TUBA4A;PROCR;KIF16B;CD109;ORAI2;TAGLN2;KIF20A;KIF20B;PPIA;PDE1B;PDE1A;SDC3;STXBP2;ENDOD1;GATA2;RASGRP2;PIK3R5;RACGAP1;PRKAR2B;INPP5D;PLCG2;S100A10;TGFB2;TGFB1;TGFB3;FN1;IGF1;PPBP;MANF;COL1A1;KIF18A;COL1A2;KIF18B;SDC1;MAGED2;FERMT3;TUBA8;…
Regulation of Pyruvate Dehydrogenase (PDH) Complex	11/15	7.20261e-07	2.70248e-05	0	0	15.4422	218.41	PDHX;PDHA1;PDP2;PDPR;PDK4;PDK3;PDHB;DLAT;DLD;PDK2;PDK1
Signal Transduction	480/2613	9.0535e-07	3.31942e-05	0	0	1.30815	18.2028	CYFIP2;WIPF1;WIPF3;SERPINE1;SPINT2;PREX1;GJA1;GPR176;MYC;STMN1;C3AR1;EPSTI1;PIP4K2A;PRKACA;JUNB;PRKCB;PRKCE;PRKCD;MYL6;ADCY9;GPR161;OPTN;CDCA8;IQGAP1;IQGAP2;IQGAP3;C3;RHOT2;RDH11;PRKAR2B;PDGFC;PLCG2;PIP5K1B;RDH14;SFN;NCKAP1L;ST3GAL6;ST3GAL3;ABCA1;FZD1;GPR17;FZD2;MCAM;PLK1;FN1;COL1A1;COL1A2;CILP;SNAI1;SNAI2;DZIP1;EZH2;ARHGAP9;GPR27;CDKN1A;ARPC1B;CLTA;GLI3;LRRC1;GLI2;LFNG;SMPD2;TUBA1C;TUBA1B;GPR132…
Degradation of the Extracellular Matrix	44/140	9.2155e-07	3.31942e-05	0	0	2.58802	35.9662	FBN2;COL18A1;COL15A1;COL16A1;COL14A1;COL12A1;CTSS;ADAMTS4;CAPN6;CTSL;CASP3;CTSK;BSG;SPP1;TIMP1;CTSD;CTSB;LAMB3;COL23A1;FN1;MMP9;COL1A1;MMP12;MMP14;COL3A1;BMP1;COL1A2;COL5A1;COL4A1;MMP15;COL4A4;COL6A2;COL7A1;COL4A3;COL5A2;COL6A1;COL4A6;ADAM9;COL8A1;COL6A3;ADAM8;COL6A6;CD44;FBN1
Striated Muscle Contraction	18/36	9.80412e-07	3.4622e-05	0	0	5.62376	77.8063	MYBPC3;TMOD1;TPM4;ACTN2;TMOD4;TPM3;TPM2;TPM1;TTN;ACTC1;TNNT1;MYL2;TNNT2;MYL3;TCAP;TNNI3;VIM;MYH6
Metabolism of Carbohydrates	75/290	1.36952e-06	4.74329e-05	0	0	1.97635	26.6828	B4GALT2;PYGB;CHPF;HEXB;HEXA;XYLT1;PYGM;PYGL;ENO2;ENO3;HS6ST2;HK2;KHK;SGSH;HK3;PPP2R1B;B3GALT2;DSE;PGM2;PRKACA;GUSB;PGM1;CSGALNACT1;EPM2A;HS3ST3B1;CHPF2;PGAM1;PGAM2;BGN;SORD;PHKA1;PGD;VCAN;PPP1R3C;CHST1;NHLRC1;TKT;CD44;CHST2;FBP2;B4GALT5;PFKFB2;PFKFB1;SDC3;SLC35D2;HMMR;FUT2;PAPSS2;FUT4;PAPSS1;RHD;CHST11;CHSY1;PHKG1;CHST12;GPC1;DSEL;HAS3;HAS2;ST3GAL6;GPC6;PCK2;ST3GAL3;SLC37A2;AGL;LYVE1;GCK;DERA;GAL…
G1 S Transition	39/121	1.86907e-06	6.35131e-05	0	0	2.68331	35.393	PRIM2;CDKN1A;PCNA;MCM7;PRIM1;MCM10;TYMS;CKS1B;CCNB1;ORC6;CDC45;PPP2R1B;MYC;E2F1;FBXO5;TK1;SKP2;POLE;E2F6;CDT1;RRM2;CDC7;CDC6;DHFR;CCNA2;POLA1;DBF4;RBL1;TFDP1;CCNE2;TFDP2;CCNE1;POLE2;CDK1;MCM3;MCM4;MCM5;MCM6;MCM2
Mitochondrial RNA Degradation	14/25	2.7853e-06	9.28949e-05	0	0	7.15097	91.4692	MT-ND4;MT-ND5;MT-CO1;MT-ND2;LRPPRC;MT-ND1;MT-ATP6;SUPV3L1;MT-RNR2;FASTK;MT-RNR1;MT-CO2;MT-CO3;GRSF1
Cell Cycle Checkpoints	68/261	3.16867e-06	0.00010376	0	0	1.99405	25.249	CDKN1A;ERCC6L;MCM7;ZWILCH;BUB1B;MCM10;BRCA1;CDC20;PPP2R1B;CHEK1;NUF2;KNTC1;TOPBP1;GTSE1;RFC5;RFC3;H2AFX;KNL1;DYNLL1;DYNLL2;SGO1;CCNA2;DBF4;CCNE2;INCENP;CCNE1;MCM3;BIRC5;MCM4;KIF2C;MCM5;DNA2;MCM6;MCM2;BLM;CDCA8;PKMYT1;AURKB;NSL1;CCNB2;BRIP1;DSN1;CCNB1;ORC6;CDC45;RBBP8;SFN;CLSPN;BUB1;CLASP1;BARD1;CENPT;UBE2C;RCC2;PLK1;CDC7;CDC6;NDC80;CENPE;CENPF;KIF18A;CENPL;CDK1;CENPN;RAD9B;SPC24;MAD2L1;SPC25
Amplification of Signal From Unattached Kinetochores via a MAD2 Inhibitory Signal	32/94	4.17644e-06	0.000131961	0	0	2.90856	36.0256	ERCC6L;ZWILCH;BUB1B;CDCA8;AURKB;NSL1;CDC20;DSN1;PPP2R1B;NUF2;KNTC1;BUB1;CLASP1;CENPT;RCC2;PLK1;KNL1;DYNLL1;DYNLL2;NDC80;SGO1;CENPE;CENPF;KIF18A;INCENP;CENPL;BIRC5;KIF2C;CENPN;SPC24;MAD2L1;SPC25
Amplification of Signal From the Kinetochores	32/94	4.17644e-06	0.000131961	0	0	2.90856	36.0256	ERCC6L;ZWILCH;BUB1B;CDCA8;AURKB;NSL1;CDC20;DSN1;PPP2R1B;NUF2;KNTC1;BUB1;CLASP1;CENPT;RCC2;PLK1;KNL1;DYNLL1;DYNLL2;NDC80;SGO1;CENPE;CENPF;KIF18A;INCENP;CENPL;BIRC5;KIF2C;CENPN;SPC24;MAD2L1;SPC25
Unwinding of DNA	2025-12-09	5.94321e-06	0.000184547	0	0	16.8359	202.591	GINS2;CDC45;MCM7;GINS3;MCM3;MCM4;MCM5;MCM6;MCM2
Activation of ATR in Response to Replication Stress	17/37	8.48584e-06	0.000254717	0	0	4.77804	55.7937	RFC5;RFC3;MCM7;MCM10;CDC7;CDC6;CDC45;ORC6;DBF4;CHEK1;MCM3;MCM4;MCM5;CLSPN;MCM6;RAD9B;MCM2
Molecules Associated With Elastic Fibres	17/37	8.48584e-06	0.000254717	0	0	4.77804	55.7937	FBN2;TGFB2;TGFB1;TGFB3;ITGB3;FN1;LTBP2;FBLN2;MFAP5;MFAP4;EFEMP2;BMP2;MFAP2;EMILIN1;ITGAV;ITGB6;FBN1
Complex IV Assembly	20/48	8.71774e-06	0.000257388	0	0	4.01726	46.8017	COX7B;MT-CO1;NDUFA4;COX4I1;TACO1;COX7A2;TIMM21;COX5B;HIGD1A;COX6C;COX5A;COX6A2;COX7A1;COX7C;COQ10A;COX6B1;COX14;MT-CO2;MT-CO3;SMIM20
Syndecan Interactions	14/27	9.2765e-06	0.000269467	0	0	6.05011	70.1088	TGFB1;ITGB3;ACTN1;SDC3;TNC;FN1;THBS1;COL1A1;COL3A1;COL1A2;COL5A1;COL5A2;SDC1;ITGAV
Mitochondrial Fatty Acid Beta-Oxidation of Unsaturated Fatty Acids	2025-06-06	1.20877e-05	0.000345555	0	0	101808	1.1528e+06	HADHB;HADHA;ACADL;ECI1;ACADM;DECR1
Pyruvate Metabolism	20/49	1.264e-05	0.000346496	0	0	3.87851	43.7443	PDHX;FAHD1;PDHA1;GPT;PDHB;LDHB;PDPR;GID4;PDP2;MPC1;MPC2;PDK4;PDK3;ME3;VDAC1;DLAT;ME2;DLD;PDK2;PDK1
TP53 Regulates Transcription of Cell Cycle Genes	20/49	1.264e-05	0.000346496	0	0	3.87851	43.7443	PLK3;CDKN1A;PCNA;GADD45A;AURKA;CCNA2;CCNB1;CNOT6;RBL1;TFDP1;RGCC;CCNE2;TFDP2;CCNE1;PLAGL1;E2F1;CDK1;SFN;E2F7;E2F8
Cross-presentation of Particulate Exogenous Antigens (Phagosomes)	2025-08-07	1.26978e-05	0.000346496	0	0	39.2625	442.648	NCF1;NCF2;NCF4;CYBB;CYBA;ITGAV;CD36
Trafficking and Processing of Endosomal TLR	9/13	1.66993e-05	0.000448888	0	0	12.6262	138.89	UNC93B1;CTSL;CTSK;TLR9;TLR8;TLR7;CTSS;CTSB;LGMN
Glycosaminoglycan Metabolism	38/127	1.76232e-05	0.000466756	0	0	2.40707	26.3485	B4GALT2;CHPF;HEXB;SDC3;SLC35D2;HEXA;XYLT1;HMMR;HS6ST2;PAPSS2;SGSH;PAPSS1;CHST11;CHSY1;CHST12;DSEL;GPC1;DSE;HAS3;HAS2;ST3GAL6;GUSB;GPC6;ST3GAL3;CSGALNACT1;HS3ST3B1;CHPF2;BGN;LYVE1;GALNS;VCAN;GLB1;SDC1;CHST1;HPSE;CD44;CHST2;B4GALT5
RAC1 GTPase Cycle	50/184	1.81342e-05	0.000473329	0	0	2.10642	22.9973	CYFIP2;ARHGAP9;NCF1;NCF2;WIPF1;DOCK8;RASGRF2;FAM13A;NCF4;WIPF3;DOCK10;SYDE2;DOCK11;PREX1;ARHGDIA;ARHGDIB;TAGAP;VAV3;ARHGEF19;CYBB;CYBA;ARAP1;GMIP;VAV1;CIT;DOCK2;WAS;IQGAP1;ARHGAP15;IQGAP2;IQGAP3;ARHGAP22;ARHGAP20;PAK1;RACGAP1;SH3BP1;NCKAP1L;SRGAP3;ECT2;FARP1;ARHGEF39;MCAM;ARHGAP26;ARHGAP25;DEF6;ARHGAP33;ARHGAP30;DIAPH3;TAOK3;ESYT1
Neuronal System	94/411	1.97743e-05	0.000508765	0	0	1.68057	18.2025	ACHE;KCNG2;KCNK6;RAB3A;RASGRF2;ABAT;PTPRF;GRM1;PANX1;TUBA1C;TUBA1B;TUBB6;TUBA1A;TUBB3;RPS6KA2;RPS6KA1;HOMER3;PRKACA;PPFIA4;KCNH2;KCND1;KCND2;PRKCB;KCND3;ACTN2;ABCC8;KCNK13;NRG1;ABCC9;KCNAB2;TUBA4A;GRIP2;CACNB2;TUBB2B;CACNB3;ARHGEF9;ADCY9;TUBB2A;ALDH5A1;KCNQ1;PICK1;MAPT;PLCB2;STX1A;CAMK2B;HCN4;NLGN2;PRKAA2;SRC;KCNA2;CAMK2A;GNAI3;ADCY3;SLC1A3;ADCY1;AKAP5;KCNA7;ADCY7;ADCY6;CAMKK1;ADCY5;BEGAIN;EPB41L…
Immune System	392/2150	2.19255e-05	0.000551648	0	0	1.28467	13.7818	CYFIP2;WIPF1;WIPF3;MYC;C3AR1;AP1S1;PRKACA;JUNB;PRKCB;PRKCE;PRKCD;UNC13D;BIN2;ORAI2;TXNIP;PADI2;OPTN;ANAPC13;IQGAP1;CFP;IQGAP2;MEFV;C3;PRDX4;C7;PLCG2;HMOX1;NCKAP1L;S100A11;FN1;COL1A1;COL1A2;TREML2;LGMN;ARHGAP9;PYGB;CDKN1A;ARPC1B;HEXB;CLTA;PYGL;ECSIT;PANX1;MRC2;TUBA1C;TUBA1B;TUBA1A;TIMP1;IKBKE;HAVCR2;IKBIP;ANXA1;RIPK3;ANXA2;SPHK1;PGAM1;NFAM1;FOS;DYNLL1;DYNLL2;TUBB2B;CD200R1;TUBB2A;PLEKHO2;RAPGEF4;G…
FASTK Family Proteins Regulate Processing and Stability of Mitochondrial RNAs	11/19	2.20537e-05	0.000551648	0	0	7.7193	82.7666	MT-ATP6;MT-ND4;MT-ND5;MT-CO1;MT-RNR2;FASTK;MT-RNR1;MT-CO2;MT-CO3;MT-ND2;MT-ND1
COPI-dependent Golgi-to-ER Retrograde Traffic	32/101	2.24163e-05	0.000553038	0	0	2.61241	27.9677	ARF4;KIF11;KIF15;TUBA1C;TUBB6;TUBA1B;TUBA1A;RACGAP1;TUBB3;TMED3;KIF1C;KIF21A;KIF21B;KIF23;KIF22;ARFGAP3;TUBA4A;CENPE;KIF18A;TUBB2B;KIF18B;TUBB2A;KIFC2;KIF16B;KIFC1;KIF26B;KDELR2;KIF2C;KDELR3;KIF20A;KIF20B;TUBA8
Mitochondrial Fatty Acid Beta-Oxidation of Saturated Fatty Acids	2025-11-08	2.96419e-05	0.00072142	0	0	14.9603	155.981	HADHB;HADHA;ACADVL;ECHS1;ACADL;ACADM;HADH;ACADS
Ca-dependent Events	16/37	3.96337e-05	0.000951737	0	0	4.28117	43.3932	CAMK2B;PDE1C;PDE1B;PDE1A;CAMK2A;PRKCD;ADCY3;PLA2G4A;ADCY1;ADCY7;ADCY6;CAMKK1;ADCY5;ADCY9;PRKAR2B;PRKACA
Malate-aspartate Shuttle	2025-09-07	4.95939e-05	0.00117524	0	0	19.6301	194.566	GOT1;MDH1;MDH2;GOT2;SLC25A12;SLC25A11;SLC25A13
G0 and Early G1	13/27	5.35231e-05	0.00125188	0	0	5.21464	51.2881	TOP2A;PCNA;CDC6;CCNA2;RBL1;TFDP1;CCNE2;TFDP2;CCNE1;MYC;E2F1;CDK1;MYBL2
NCAM1 Interactions	17/42	6.36495e-05	0.00146965	0	0	3.82131	36.9219	GFRA1;CACNA1C;GFRA4;CACNB2;CACNB3;COL3A1;COL5A1;COL4A1;COL4A4;COL6A2;COL4A3;COL5A2;COL6A1;COL6A3;NCAM1;NRTN;COL6A6
RHO GTPases Activate IQGAPs	14/31	6.72945e-05	0.00152125	0	0	4.62546	44.4342	IQGAP1;IQGAP2;IQGAP3;ACTB;TUBA4A;ACTG1;TUBA1C;TUBA1B;TUBB6;TUBB2B;TUBA1A;TUBB2A;TUBB3;TUBA8
Diseases of Metabolism	64/264	6.75734e-05	0.00152125	0	0	1.80787	17.3597	GALNT12;HEXB;HEXA;MPI;OPLAH;KHK;SGSH;LFNG;ADAMTS4;ADAMTS2;PNP;AUH;ADAMTSL3;ADAMTSL2;DBT;CYP1B1;GUSB;HIBCH;PGM1;ADAMTS7;MCCC2;EPM2A;BCKDHA;ALG8;MCCC1;BCKDHB;BGN;APRT;VCAN;CYP2U1;PPP1R3C;PCCA;IVD;FDX1;PCCB;NHLRC1;DLD;ECHS1;SDC3;CSF2RB;PPM1K;ADAMTS12;CFP;THBS2;THBS1;PAPSS2;ACAT1;ADAMTS14;CHSY1;GPC1;MGAT2;GPC6;ST3GAL3;CTSA;MMAA;MMAB;SRD5A3;GALNS;GALE;GLB1;TBXAS1;SDC1;MMACHC;ADA
Mitotic Spindle Checkpoint	33/111	7.03143e-05	0.00156341	0	0	2.38272	22.7848	ERCC6L;ZWILCH;BUB1B;CDCA8;AURKB;NSL1;CDC20;DSN1;PPP2R1B;NUF2;KNTC1;BUB1;CLASP1;CENPT;UBE2C;RCC2;PLK1;KNL1;DYNLL1;DYNLL2;NDC80;SGO1;CENPE;KIF18A;CENPF;INCENP;CENPL;BIRC5;KIF2C;CENPN;SPC24;MAD2L1;SPC25
Golgi-to-ER Retrograde Transport	38/135	7.75751e-05	0.00159784	0	0	2.2075	20.8924	ARF4;KIF11;AGPAT3;KIF15;TUBA1C;TUBB6;TUBA1B;TUBA1A;RACGAP1;TUBB3;TMED3;KIF1C;KIF21A;KIF21B;PLA2G4A;KIF23;KIF22;ARFGAP3;DYNLL1;DYNLL2;TUBA4A;CENPE;KIF18A;TUBB2B;KIF18B;TUBB2A;KIFC2;KIF16B;KIFC1;CAPZA1;KIF26B;KDELR2;KIF2C;KDELR3;KIF20A;KIF20B;PAFAH1B3;TUBA8
CaM Pathway	15/35	7.81566e-05	0.00159784	0	0	4.21313	39.8427	CAMK2B;PDE1C;PDE1B;PDE1A;CAMK2A;PRKCD;ADCY3;ADCY1;ADCY7;ADCY6;CAMKK1;ADCY5;ADCY9;PRKAR2B;PRKACA
Calmodulin Induced Events	15/35	7.81566e-05	0.00159784	0	0	4.21313	39.8427	CAMK2B;PDE1C;PDE1B;PDE1A;CAMK2A;PRKCD;ADCY3;ADCY1;ADCY7;ADCY6;CAMKK1;ADCY5;ADCY9;PRKAR2B;PRKACA
Post NMDA Receptor Activation Events	26/80	7.90932e-05	0.00159784	0	0	2.70917	25.5878	CAMK2B;PRKAA2;SRC;RASGRF2;CAMK2A;ADCY1;CAMKK1;TUBA1C;TUBA1B;TUBB6;TUBA1A;TUBB3;ERBB4;PRKAR2B;RPS6KA2;RPS6KA1;PRKACA;ACTN2;NRG1;TUBA4A;TUBB2B;TUBB2A;DLG2;DLG4;MAPT;TUBA8
Beta Oxidation of hexanoyl-CoA to butanoyl-CoA	2025-05-05	7.98476e-05	0.00159784	0	0	84840	800499	HADHB;HADHA;ECHS1;HADH;ACADS
Beta Oxidation of lauroyl-CoA to decanoyl-CoA-CoA	2025-05-05	7.98476e-05	0.00159784	0	0	84840	800499	HADHB;HADHA;ECHS1;ACADL;HADH
Beta Oxidation of octanoyl-CoA to hexanoyl-CoA	2025-05-05	7.98476e-05	0.00159784	0	0	84840	800499	HADHB;HADHA;ECHS1;ACADM;HADH
H139Hfs13* PPM1K Causes a Mild Variant of MSUD	2025-05-05	7.98476e-05	0.00159784	0	0	84840	800499	BCKDHA;BCKDHB;DBT;PPM1K;DLD
Maple Syrup Urine Disease	2025-05-05	7.98476e-05	0.00159784	0	0	84840	800499	BCKDHA;BCKDHB;DBT;PPM1K;DLD
MHC Class II Antigen Presentation	36/126	8.45554e-05	0.00167345	0	0	2.2534	21.1327	CLTA;KIF11;IFI30;CTSS;KIF15;TUBA1C;TUBB6;TUBA1B;TUBA1A;RACGAP1;TUBB3;CTSL;CTSK;AP1S1;CTSH;CTSF;CTSD;RILP;CTSC;CTSB;CTSA;KIF23;KIF22;DYNLL1;DYNLL2;TUBA4A;CENPE;KIF18A;TUBB2B;TUBB2A;CAPZA1;KIF2C;KIF20A;OSBPL1A;LGMN;TUBA8
Anchoring Fibril Formation	9/15	8.74435e-05	0.0017118	0	0	8.41647	78.6479	COL1A1;BMP1;COL1A2;LAMB3;COL4A1;COL4A4;COL7A1;COL4A3;COL4A6
Glycerophospholipid Biosynthesis	36/128	0.000120298	0.00232965	0	0	2.20416	19.8937	ACHE;ABHD3;PLD4;PLA2G5;PLD3;AGPAT3;AGPAT4;GPAT3;BCHE;PLA2G12A;DGAT2;MIGA2;PCYT2;STARD7;PLA2G4E;PNPLA8;STARD10;MBOAT1;PLA2G4A;GPCPD1;PLA2G15;HADHB;GNPAT;HADHA;PHOSPHO1;GPAM;LPCAT4;PITPNM3;GPD1;LPCAT2;PNPLA3;CHPT1;GPD1L;LPIN1;LPIN2;PNPLA2
Signaling by Receptor Tyrosine Kinases	113/536	0.000126316	0.00241035	0	0	1.51416	13.5922	CYFIP2;SPARC;NCF1;IRS1;NCF2;NAB2;NCF4;PLAT;SPINT2;FGF1;ACTB;ACTG1;RPS6KA5;FGF9;PPP2R1B;MYC;RPS6KA2;STMN1;CHEK1;RPS6KA1;PRKACA;JUNB;TNS3;SH3GL1;COL27A1;PRKCB;PRKCE;HGF;PRKCD;CYBB;CYBA;PGF;COL4A1;COL4A4;ADAM12;COL4A3;ELMO1;ATP6V1A;DNMT1;ADCYAP1R1;PDGFC;NCKAP1L;APOE;FAM83D;EGR1;EGR2;EGR3;BDNF;INSR;FN1;IGF1;ADAP1;ESR1;COL1A1;FGF16;COL1A2;COL5A1;CILP;DLG4;FES;ID2;COL5A2;PRR5;SH3KBP1;ITGB3;CLTA;TCIRG1;…
Recycling Pathway of L1	18/48	0.000127142	0.00241035	0	0	3.37186	30.2463	SRC;CLTA;MSN;ACTB;TUBA4A;ACTG1;TUBA1C;SHTN1;TUBA1B;TUBB6;TUBB2B;RPS6KA5;TUBA1A;TUBB2A;TUBB3;RPS6KA2;RPS6KA1;TUBA8
Microtubule-dependent Trafficking of Connexons From Golgi to the Plasma Membrane	10/19	0.000155803	0.00288152	0	0	6.23538	54.6651	TUBA1C;GJA1;TUBA1B;TUBB2B;TUBB6;TUBA1A;TUBB2A;TUBB3;TUBA4A;TUBA8
RHO GTPases Activate CIT	10/19	0.000155803	0.00288152	0	0	6.23538	54.6651	MYL6;DLG4;PRC1;KIF14;MYH14;MYH9;RHOC;PPP1R12B;MYH10;CIT
L1CAM Interactions	34/120	0.000156795	0.00288152	0	0	2.22624	19.5032	SRC;ITGB3;CLTA;ACTB;ACTG1;SPTA1;SDCBP;TUBA1C;TUBB6;TUBA1B;PAK1;ALCAM;RPS6KA5;TUBA1A;TUBB3;CHL1;RPS6KA2;RPS6KA1;ITGAV;NCAM1;EPHB2;MSN;ANK2;ANK3;ANK1;SPTB;TUBA4A;SHTN1;TUBB2B;TUBB2A;DLG4;SCN4A;ITGA5;TUBA8
Protein Localization	43/164	0.000163369	0.00297199	0	0	2.00299	17.4651	NDUFB8;ABCD3;ECI2;DDO;CHCHD2;CHCHD3;SERP1;SAMM50;SCP2;CHCHD7;HMOX1;MLYCD;CYC1;SEC61B;HSPA9;GSTK1;PHYH;IDH3G;EPHX2;ECH1;CHCHD10;PEX10;TIMM21;DHRS4;CS;GNPAT;COQ2;NUDT7;AMACR;ACOX1;EHHADH;PXMP2;ACOT2;VDAC1;ACO2;SLC25A12;DLD;FXN;SLC25A4;CRAT;STX1A;PAOX;SLC25A13
Cardiac Conduction	36/130	0.00016912	0.00303513	0	0	2.157	18.7334	CAMK2B;KCNK6;RYR2;CAMK2A;ATP2A2;ATP1A3;ATP1A2;CACNA1C;CACNG7;PLN;NPPA;TNNI3;PRKACA;CORIN;KCNJ2;KCNH2;KCND1;DMPK;KCND2;KCNJ11;KCND3;KCNIP2;KCNJ12;KCNK13;ABCC9;TBX5;TRDN;CACNB2;KCNQ1;FXYD1;ORAI2;CASQ2;SCN4A;FGF13;KCNK2;KCNK3
PLC Beta Mediated Events	18/49	0.000172714	0.00303513	0	0	3.2629	28.2694	CAMK2B;PDE1C;PDE1B;PDE1A;PRKCD;CAMK2A;PLA2G4A;ADCY3;ADCY1;ADCY7;ADCY6;CAMKK1;ADCY5;GNA15;ADCY9;PRKAR2B;PRKACA;PLCB2
DAG and IP3 Signaling	16/41	0.000173581	0.00303513	0	0	3.59533	31.1315	CAMK2B;PDE1C;PDE1B;PDE1A;PRKCE;CAMK2A;PRKCD;ADCY3;ADCY1;ADCY7;ADCY6;CAMKK1;ADCY5;ADCY9;PRKAR2B;PRKACA
Signaling by Retinoic Acid	16/41	0.000173581	0.00303513	0	0	3.59533	31.1315	PDHX;PDHA1;PDHB;DHRS4;ALDH1A3;FABP5;RDH11;ALDH1A2;PDK4;PDK3;RDH14;DLAT;RXRG;DLD;PDK2;PDK1
Interleukin-4 and Interleukin-13 Signaling	32/112	0.000203905	0.00353109	0	0	2.25173	19.1349	CDKN1A;ITGAM;ITGB2;RORC;TWIST1;IL2RG;PTGS2;MYC;ALOX5;ITGAX;HMOX1;NDN;CCL2;CD36;TIMP1;JUNB;HSP90AA1;TGFB1;ANXA1;HGF;FN1;FOS;TNFRSF1B;MMP9;BATF;VEGFA;COL1A2;FSCN1;LCN2;BIRC5;RHOU;VIM
G-protein Mediated Events	19/54	0.000221674	0.00380224	0	0	3.05085	25.6707	CAMK2B;PDE1C;PDE1B;PDE1A;PRKCD;CAMK2A;GNAI3;PLA2G4A;ADCY3;ADCY1;ADCY7;ADCY6;CAMKK1;ADCY5;GNA15;ADCY9;PRKAR2B;PRKACA;PLCB2
Separation of Sister Chromatids	45/177	0.000249437	0.00423601	0	0	1.92151	15.9414	ERCC6L;ZWILCH;CDCA5;BUB1B;CDCA8;AURKB;NSL1;CDC20;TUBA1C;TUBB6;DSN1;TUBA1B;TUBA1A;PPP2R1B;PTTG1;TUBB3;NUF2;KNTC1;BUB1;CLASP1;CENPT;UBE2C;RCC2;PLK1;KNL1;DYNLL1;DYNLL2;TUBA4A;NDC80;SGO1;CENPE;KIF18A;TUBB2B;CENPF;TUBB2A;ESPL1;INCENP;CENPL;BIRC5;KIF2C;CENPN;SPC24;TUBA8;MAD2L1;SPC25
NCAM Signaling for Neurite Out-Growth	21/63	0.000251668	0.00423601	0	0	2.81069	23.2934	SRC;GFRA1;CACNA1C;SPTB;GFRA4;SPTA1;CACNB2;CACNB3;COL3A1;RPS6KA5;COL5A1;COL4A1;COL4A4;COL6A2;COL4A3;COL6A1;COL5A2;COL6A3;NRTN;COL6A6;NCAM1
Transport of Connexons to the Plasma Membrane	10/20	0.000269324	0.00449122	0	0	5.61152	46.1244	TUBA1C;GJA1;TUBA1B;TUBB2B;TUBB6;TUBA1A;TUBB2A;TUBB3;TUBA4A;TUBA8
Carnitine Shuttle	8/14	0.000351119	0.00580152	0	0	7.47884	59.4895	PRKAA2;SLC22A5;CPT2;MID1IP1;THRSP;SLC25A20;ACACB;CPT1B
HDR Through Homologous Recombination (HRR)	22/69	0.00036992	0.00605659	0	0	2.63138	20.7938	GEN1;RFC5;BARD1;RFC3;BLM;PCNA;BRCA1;BRCA2;SPIDR;POLD3;RAD51AP1;BRIP1;SLX4;RAD51;FIGNL1;POLE2;CHEK1;RBBP8;TOPBP1;DNA2;RAD9B;POLE
HSP90 Chaperone Cycle for Steroid Hormone Receptors (SHR) in the Presence of Ligand	19/56	0.000378498	0.00614122	0	0	2.88559	22.7365	HSP90AA1;DYNLL1;DYNLL2;TUBA4A;NR3C2;TUBA1C;TUBA1B;TUBB6;TUBB2B;TUBA1A;TUBB2A;TUBB3;DNAJA4;CAPZA1;FKBP4;HSPA1B;FKBP5;HSPA1A;TUBA8
Beta Oxidation of decanoyl-CoA to octanoyl-CoA-CoA	2025-06-05	0.000418651	0.00661395	0	0	28.0261	218	HADHB;HADHA;ECHS1;ACADM;HADH
PDH Complex Synthesizes acetyl-CoA From PYR	2025-06-05	0.000418651	0.00661395	0	0	28.0261	218	PDHX;PDHA1;DLAT;PDHB;DLD
Phosphorylation of Emi1	2025-06-05	0.000418651	0.00661395	0	0	28.0261	218	CDC20;CCNB1;PLK1;CDK1;FBXO5
Innate Immune System	215/1149	0.00043144	0.00675673	0	0	1.31023	10.1521	CYFIP2;WIPF1;WIPF3;ACTB;LGALS3;PNP;RPS6KA5;PPP2R1B;ANPEP;RPS6KA2;DHX58;RPS6KA1;C3AR1;PRKACA;PRKCE;SLC11A1;PRKCD;UNC13D;BIN2;BTK;PADI2;TXNIP;OPTN;IQGAP1;IQGAP2;CFP;MEFV;C3;ART1;TRPM2;DSN1;PRDX4;C7;PLCG2;HMOX1;NCKAP1L;S100A11;CTSA;VAT1;MYO5A;PPBP;DERA;BST2;BST1;LGMN;ARHGAP9;PYGB;HEXB;ARPC1B;CTSZ;PYGL;ECSIT;CTSS;PANX1;GLIPR1;CTSL;CTSK;STBD1;RAC2;CTSH;QSOX1;CD36;IKBKE;CTSD;CTSC;CCR2;CTSB;IKBIP;CAP1;C…
Signaling by Interleukins	95/452	0.000466687	0.00721291	0	0	1.50504	11.5434	CDKN1A;CSF3R;ITGAM;IRS1;CD80;ITGB2;RORC;PIK3CD;LMNB1;RPS6KA5;CASP8;PPP2R1B;MYC;RPS6KA2;CASP3;CFL1;RPS6KA1;ITGAX;BLNK;TIMP1;LGALS9;CD36;PRKACA;CCR5;JUNB;HAVCR2;CCR2;IKBIP;IL15RA;HSP90AA1;ANXA1;ANXA2;CISH;IL1R1;IL15;HGF;FOS;IRAK4;TNFRSF1B;MMP9;VAV1;IL17RA;HCK;IL3RA;FSCN1;BIRC5;RHOU;LCP1;PPIA;STX1A;CSF1R;CTF1;PTAFR;STXBP2;TWIST1;CSF2RB;PTGS2;IL2RG;CNN2;IL1RL2;MAPK7;ALOX5;INPP5D;TIFA;IL21R;HMOX1;NDN;…
Activation of NMDA Receptors and Postsynaptic Events	27/93	0.000468579	0.00721291	0	0	2.30098	17.6389	CAMK2B;PRKAA2;SRC;RASGRF2;CAMK2A;ADCY1;CAMKK1;TUBA1C;TUBA1B;TUBB6;TUBA1A;TUBB3;ERBB4;PRKAR2B;RPS6KA2;RPS6KA1;PRKACA;GRIA3;ACTN2;NRG1;TUBA4A;TUBB2B;TUBB2A;DLG2;DLG4;MAPT;TUBA8
Potassium Channels	29/103	0.000516787	0.00788757	0	0	2.20467	16.6847	HCN4;KCNG2;KCNK6;KCNA2;KCNA7;GNG2;KCNN1;KCNN2;KCNN4;KCNJ2;KCNJ3;KCNH2;KCNJ5;KCND1;KCND2;KCNJ11;KCNJ8;ABCC8;KCND3;KCNB1;KCNJ12;KCNK13;KCNJ15;ABCC9;KCNAB2;KCNQ1;KCNK2;HCN2;KCNK3
Integration of Energy Metabolism	30/108	0.000535993	0.00811196	0	0	2.16394	16.2975	KCNG2;PFKFB1;PRKAA2;ADCY3;CACNA1C;IQGAP1;ADCY1;AKAP5;ACACB;ADCY7;ADCY6;ADCY5;GNA15;GNG2;PPP2R1B;PRKAR2B;CD36;PRKACA;KCNJ11;ABCC8;KCNB1;CACNB2;MLXIPL;CACNB3;MARCKS;ADCY9;TKT;PLCB2;STX1A;RAPGEF4
TP53 Regulates Transcription of Genes Involved in G2 Cell Cycle Arrest	9/18	0.000550718	0.00826536	0	0	5.60999	42.099	CCNB1;PCNA;RBL1;TFDP1;TFDP2;GADD45A;CDK1;SFN;AURKA
Factors Involved in Megakaryocyte Development and Platelet Production	40/158	0.000584583	0.0087011	0	0	1.90905	14.2121	DOCK8;KIF11;GATA2;ACTB;KIF15;AKAP1;DOCK10;DOCK11;TUBA1C;TUBB6;TUBA1B;TUBA1A;RACGAP1;TUBB3;PRKAR2B;MFN1;KIF1C;MFN2;KIF21A;KIF21B;PRKACA;SH2B2;KIF23;KIF22;TUBA4A;CENPE;KIF18A;TUBB2B;KIF18B;TUBB2A;KIFC2;KIF16B;KIFC1;CAPZA1;KIF26B;KIF2C;KIF20A;KIF20B;DOCK2;TUBA8
E2F Mediated Regulation of DNA Replication	10/22	0.000704709	0.0104031	0	0	4.67571	33.935	PRIM2;POLA1;CCNB1;ORC6;TFDP1;PPP2R1B;TFDP2;PRIM1;CDK1;E2F1
Mitotic Metaphase and Anaphase	52/222	0.000732878	0.010692	0	0	1.72423	12.4464	ERCC6L;ZWILCH;BUB1B;LMNB1;CDC20;TUBA1C;TUBA1B;TUBB6;TUBA1A;PPP2R1B;PTTG1;TUBB3;NUF2;KNTC1;FBXO5;KNL1;DYNLL1;DYNLL2;TUBA4A;SGO1;TUBB2B;TUBB2A;ESPL1;INCENP;CHMP4C;BIRC5;KIF2C;CDCA5;CDCA8;AURKB;NSL1;CCNB2;DSN1;CCNB1;LMNA;BUB1;CLASP1;CENPT;UBE2C;RCC2;PLK1;NDC80;CENPE;CENPF;KIF18A;CENPL;CDK1;CENPN;SPC24;MAD2L1;SPC25;TUBA8
Chondroitin Sulfate Dermatan Sulfate Metabolism	17/50	0.000736153	0.010692	0	0	2.89356	20.8744	CSGALNACT1;CHPF;CHPF2;HEXB;HEXA;SDC3;BGN;XYLT1;VCAN;CHST11;CHSY1;CHST12;DSEL;GPC1;DSE;SDC1;GPC6
Non-integrin membrane-ECM Interactions	19/59	0.00079093	0.0113957	0	0	2.6687	19.0607	TGFB1;LAMB3;ITGB3;ACTN1;SDC3;TNC;FN1;THBS1;COL1A1;COL3A1;COL1A2;COL5A1;COL4A1;COL4A4;COL4A3;COL5A2;COL4A6;SDC1;ITGAV
Glyoxylate Metabolism and Glycine Degradation	9/19	0.000906143	0.0129521	0	0	5.04869	35.3727	ALDH4A1;GRHPR;MRPS36;GOT2;PXMP2;OGDH;DLST;DLD;DDO
Gap Junction Trafficking and Regulation	17/51	0.000950153	0.0134742	0	0	2.80829	19.5426	SRC;CLTA;ACTB;TUBA4A;ACTG1;TUBA1C;GJA1;TUBA1B;TUBB6;TUBB2B;DAB2;TUBA1A;TUBB2A;GJA3;TUBB3;GJA5;TUBA8
RAC2 GTPase Cycle	25/88	0.00105588	0.0148565	0	0	2.23091	15.2893	NCF1;NCF2;NCF4;IQGAP1;DOCK10;PREX1;PAK1;SAMM50;RACGAP1;ARHGDIA;STBD1;RAC2;NCKAP1L;VAV3;MCAM;CYBB;CYBA;ARHGAP26;VAV1;DEF6;DIAPH3;TAOK3;DSG2;ESYT1;DOCK2
Mitotic Anaphase	51/221	0.00116513	0.0162666	0	0	1.69051	11.4192	ERCC6L;ZWILCH;BUB1B;LMNB1;CDC20;TUBA1C;TUBA1B;TUBB6;TUBA1A;PPP2R1B;PTTG1;TUBB3;NUF2;KNTC1;KNL1;DYNLL1;DYNLL2;TUBA4A;SGO1;TUBB2B;TUBB2A;ESPL1;INCENP;CHMP4C;BIRC5;KIF2C;CDCA5;CDCA8;AURKB;NSL1;CCNB2;DSN1;CCNB1;LMNA;BUB1;CLASP1;CENPT;UBE2C;RCC2;PLK1;NDC80;CENPE;CENPF;KIF18A;CENPL;CDK1;CENPN;SPC24;MAD2L1;SPC25;TUBA8
GPVI-mediated Activation Cascade	13/35	0.00120145	0.0165176	0	0	3.31684	22.3032	VAV3;FCER1G;RHOG;PIK3CG;VAV1;PIK3R5;COL1A1;COL1A2;PDPN;PLCG2;RAC2;LCP2;PTPN6
Resolution of D-loop Structures Through Holliday Junction Intermediates	13/35	0.00120145	0.0165176	0	0	3.31684	22.3032	BARD1;GEN1;BLM;BRCA1;BRCA2;SPIDR;RAD51AP1;BRIP1;SLX4;RAD51;FIGNL1;RBBP8;DNA2
Activation of NIMA Kinases NEK9, NEK6, NEK7	2025-07-05	0.00128119	0.0174804	0	0	14.0122	93.321	CCNB2;CCNB1;NEK6;PLK1;CDK1
Gap Junction Trafficking	16/48	0.00132844	0.0178326	0	0	2.80769	18.5974	CLTA;ACTB;TUBA4A;ACTG1;TUBA1C;GJA1;TUBA1B;TUBB6;DAB2;TUBB2B;TUBA1A;TUBB2A;GJA3;TUBB3;GJA5;TUBA8
Inhibition of Replication Initiation of Damaged DNA by RB1 E2F1	7/13	0.00134661	0.0178326	0	0	6.54182	43.2425	PRIM2;POLA1;TFDP1;PPP2R1B;TFDP2;PRIM1;E2F1
Mitochondrial Iron-Sulfur Cluster Biogenesis	7/13	0.00134661	0.0178326	0	0	6.54182	43.2425	ISCA1;NFS1;LYRM4;GLRX5;FDX1;FXN;ISCU
Purine Salvage	7/13	0.00134661	0.0178326	0	0	6.54182	43.2425	PNP;ADK;GMPR;AMPD2;DCK;ADA;APRT
Lagging Strand Synthesis	9/20	0.00142718	0.0187617	0	0	4.58945	30.0703	RFC5;POLD3;PRIM2;POLA1;RFC3;PCNA;LIG1;PRIM1;DNA2
Adenylate Cyclase Activating Pathway	2025-10-06	0.00146022	0.0190569	0	0	8.40912	54.9046	ADCY9;ADCY3;ADCY1;ADCY7;ADCY6;ADCY5
RHO GTPases Activate WASPs and WAVEs	13/36	0.00162249	0.0208721	0	0	3.17244	20.3791	CYFIP2;ACTR3;ACTR2;WIPF1;ARPC1B;WIPF3;WAS;ARPC4;ARPC5;ACTB;ACTG1;BTK;NCKAP1L
Resolution of D-Loop Structures	13/36	0.00162249	0.0208721	0	0	3.17244	20.3791	BARD1;GEN1;BLM;BRCA1;BRCA2;SPIDR;RAD51AP1;BRIP1;SLX4;RAD51;FIGNL1;RBBP8;DNA2
Activation of AMPK Downstream of NMDARs	11/28	0.00167249	0.0213628	0	0	3.63068	23.2126	TUBA1C;TUBA1B;TUBB6;TUBB2B;PRKAA2;TUBA1A;TUBB2A;TUBB3;MAPT;TUBA4A;TUBA8
Signaling by PDGF	18/58	0.00172982	0.0219395	0	0	2.52741	16.0736	SRC;PLAT;THBS2;THBS1;THBS4;THBS3;COL3A1;COL5A1;COL4A1;COL4A4;COL6A2;COL4A3;COL6A1;PDGFC;COL5A2;SPP1;COL6A3;COL6A6
Aberrant Regulation of Mitotic G1 S Transition in Cancer Due to RB1 Defects	8/17	0.00185549	0.0228886	0	0	4.98501	31.3537	CDKN1C;CDKN1A;TFDP1;CCNE2;TFDP2;CCNE1;E2F1;E2F2
Defective Binding of RB1 Mutants to E2F1,(E2F2, E2F3)	8/17	0.00185549	0.0228886	0	0	4.98501	31.3537	CDKN1C;CDKN1A;TFDP1;CCNE2;TFDP2;CCNE1;E2F1;E2F2
Hyaluronan Metabolism	8/17	0.00185549	0.0228886	0	0	4.98501	31.3537	HEXB;HEXA;HAS3;HAS2;HMMR;GUSB;LYVE1;CD44
PKA Activation in Glucagon Signalling	8/17	0.00185549	0.0228886	0	0	4.98501	31.3537	ADCY9;PRKAR2B;ADCY3;ADCY1;PRKACA;ADCY7;ADCY6;ADCY5
Metabolism of Water-Soluble Vitamins and Cofactors	32/127	0.00212889	0.0260661	0	0	1.89451	11.6553	PANK4;NNMT;PANK1;PTGS2;ACACB;NADK2;NFS1;MTHFD1L;FLAD1;NAMPT;ENPP2;ENPP1;ACP5;AOX1;SLC25A42;MCCC2;PTGIS;MMAA;MMAB;RNLS;MCCC1;NMNAT3;SLC5A6;DHFR;BST1;NUDT8;PCCA;NMNAT1;MTHFD2;SLC25A19;PCCB;MMACHC
Cytoprotection by HMOX1	18/59	0.00214202	0.0260661	0	0	2.46562	15.1537	COX7B;MT-CO1;NDUFA4;COX4I1;COX7A2;COX5B;COX6C;COX6A2;COX7C;COX5A;COX7A1;COX6B1;TXNIP;HMOX1;CYCS;MT-CO2;MT-CO3;PPARA
Regulation of Pyruvate Metabolism	12/33	0.00226995	0.026697	0	0	3.20662	19.5219	PDHX;PDPR;PDHA1;GID4;PDP2;PDK4;PDK3;PDHB;DLAT;DLD;PDK2;PDK1
Glycogen Metabolism	10/25	0.00230719	0.026697	0	0	3.73991	22.7077	EPM2A;PYGB;PHKG1;PPP1R3C;AGL;PYGM;PHKA1;NHLRC1;PYGL;PGM1
Branched-chain Ketoacid Dehydrogenase Kinase Deficiency	2025-05-04	0.00231711	0.026697	0	0	22.4135	135.992	BCKDHA;BCKDHB;DBT;DLD
G2 M DNA Replication Checkpoint	2025-05-04	0.00231711	0.026697	0	0	22.4135	135.992	CCNB2;CCNB1;CDK1;PKMYT1
Propionyl-CoA Catabolism	2025-05-04	0.00231711	0.026697	0	0	22.4135	135.992	MCEE;MMAA;PCCA;PCCB
Adenylate Cyclase Inhibitory Pathway	7/14	0.0023421	0.026697	0	0	5.60694	33.9596	ADCY9;GNAI3;ADCY3;ADCY1;ADCY7;ADCY6;ADCY5
Glycogen Breakdown (Glycogenolysis)	7/14	0.0023421	0.026697	0	0	5.60694	33.9596	PYGB;PHKG1;AGL;PHKA1;PYGM;PYGL;PGM1
Leading Strand Synthesis	7/14	0.0023421	0.026697	0	0	5.60694	33.9596	RFC5;POLD3;PRIM2;POLA1;RFC3;PCNA;PRIM1
Polymerase Switching	7/14	0.0023421	0.026697	0	0	5.60694	33.9596	RFC5;POLD3;PRIM2;POLA1;RFC3;PCNA;PRIM1
TP53 Regulates Transcription of Genes Involved in G1 Cell Cycle Arrest	7/14	0.0023421	0.026697	0	0	5.60694	33.9596	CCNA2;CDKN1A;CCNE2;CCNE1;E2F1;E2F7;E2F8
Synthesis of DNA	28/108	0.00250665	0.0283929	0	0	1.96764	11.7838	PRIM2;PCNA;MCM7;PRIM1;POLD3;ORC6;CDC45;SKP2;POLE;RFC5;CDT1;GINS2;RFC3;LIG1;UBE2C;GINS3;CDC6;CCNA2;POLA1;CCNE2;CCNE1;POLE2;MCM3;MCM4;MCM5;DNA2;MCM6;MCM2
Biotin Transport and Metabolism	2025-11-06	0.00280107	0.0311129	0	0	6.7269	39.5391	MCCC2;SLC5A6;PCCA;MCCC1;PCCB;ACACB
Condensation of Prometaphase Chromosomes	2025-11-06	0.00280107	0.0311129	0	0	6.7269	39.5391	CCNB2;CCNB1;CDK1;SMC4;NCAPH;SMC2
Mitochondrial Protein Import	19/65	0.00282239	0.0311129	0	0	2.31979	13.6176	HSPA9;NDUFB8;IDH3G;CHCHD10;TIMM21;CS;CHCHD2;COQ2;CHCHD3;SAMM50;CHCHD7;VDAC1;CYC1;ACO2;SLC25A12;DLD;FXN;SLC25A4;SLC25A13
rRNA Processing in the Mitochondrion	13/38	0.00283191	0.0311129	0	0	2.9183	17.1211	MT-ND4;MT-ND5;MT-CO1;MT-ND2;HSD17B10;MRM1;MRM3;MT-ND1;MT-ATP6;MT-RNR2;MT-RNR1;MT-CO2;MT-CO3
Selective Autophagy	24/89	0.00283315	0.0311129	0	0	2.07484	12.1717	HSP90AA1;PRKAA2;SRC;DYNLL1;DYNLL2;PARK2;TUBA4A;TUBA1C;MAP1LC3B;TUBA1B;TUBB6;TUBB2B;PINK1;MAP1LC3A;TUBA1A;TUBB2A;TUBB3;MFN1;MFN2;PLIN2;VDAC1;VIM;OPTN;TUBA8
S Phase	36/150	0.00288654	0.0314558	0	0	1.77647	10.3883	PRIM2;CDKN1A;PCNA;MCM7;CDCA5;PRIM1;CKS1B;POLD3;ORC6;CDC45;MYC;E2F1;SKP2;POLE;RFC5;CDT1;GINS2;RFC3;LIG1;UBE2C;GINS3;CDC6;CDC25B;CCNA2;POLA1;TFDP1;CCNE2;TFDP2;CCNE1;POLE2;MCM3;MCM4;MCM5;DNA2;MCM6;MCM2
PKA Activation	8/18	0.00289931	0.0314558	0	0	4.48624	26.2144	ADCY9;PRKAR2B;ADCY3;ADCY1;PRKACA;ADCY7;ADCY6;ADCY5
DNA Replication Initiation	2025-08-05	0.00298907	0.0320435	0	0	9.34093	54.2969	POLA1;PRIM2;POLE2;PRIM1;POLE
Insulin-like Growth Factor-2 mRNA Binding Proteins (IGF2BPs IMPs VICKZs) Bind RNA	2025-08-05	0.00298907	0.0320435	0	0	9.34093	54.2969	H19;MYC;IGF2BP2;ACTB;CD44
Transcriptional Regulation by E2F6	12/34	0.00303057	0.0322962	0	0	3.06069	17.7489	RRM2;RAD51;TFDP1;APAF1;TFDP2;CHEK1;E2F1;RBBP8;CDC7;BRCA1;E2F6;EZH2
Post-chaperonin Tubulin Folding Pathway	9/22	0.00317459	0.0335111	0	0	3.88292	22.3368	TUBA1C;TUBA1B;TUBB2B;TUBB6;TUBA1A;TUBB2A;TUBB3;TUBA4A;TUBA8
Neurotransmitter Receptors and Postsynaptic Signal Transmission	46/204	0.00318178	0.0335111	0	0	1.639	9.42476	CAMK2B;PRKAA2;SRC;RASGRF2;CAMK2A;GNAI3;ADCY3;ADCY1;AKAP5;ADCY7;ADCY6;CAMKK1;ADCY5;TUBA1C;TUBA1B;TUBB6;TUBA1A;GNG2;PRKAR2B;TUBB3;ERBB4;RPS6KA2;RPS6KA1;PRKACA;GRIA3;KCNJ2;KCNJ3;KCNJ5;ACTN2;PRKCB;KCNJ12;GABRA3;KCNJ15;NRG1;GRIP2;TUBA4A;ARHGEF9;TUBB2B;ADCY9;TUBB2A;DLG2;DLG4;PICK1;MAPT;PLCB2;TUBA8
Nervous System Development	110/567	0.0032815	0.0341515	0	0	1.3601	7.77901	EPHB6;RPL3;NAB2;ACTB;ACTG1;TUBB6;ALCAM;RPS6KA5;DPYSL4;TUBB3;RPS6KA2;DPYSL3;CFL1;RPS6KA1;NRTN;PLXNC1;PRKACA;EPHB2;RPS12;EPHA4;UNC5B;ANK2;HFE2;ANK3;SOX10;ANK1;TUBA4A;CACNB2;SHTN1;DOK1;MYL6;CACNB3;TYROBP;COL4A1;COL4A4;COL4A3;EPHA1;CACNA1C;RAP1GAP;SPTA1;SDCBP;EFNB3;MYH14;MBP;SRGAP3;MYH10;PLXNA3;EGR2;MSN;ARPC4;ARPC5;RPL3L;PTPRC;COL5A1;DLG4;FES;COL5A2;PLXNB1;TUBA8;SH3KBP1;ARPC1B;ITGB3;CLTA;PIK3CD;TREM2…
Opioid Signalling	24/90	0.0033187	0.0341515	0	0	2.04328	11.6634	CAMK2B;PDE1C;PDE1B;PDE4D;PDE1A;PDE4C;PRKCD;CAMK2A;GNAI3;PLA2G4A;ADCY3;ADCY1;ADCY7;ADCY6;CAMKK1;ADCY5;GNA15;ADCY9;GNG2;PPP2R1B;PRKAR2B;PDE4A;PRKACA;PLCB2
Aggrephagy	14/43	0.00333741	0.0341515	0	0	2.70956	15.4514	HSP90AA1;DYNLL1;DYNLL2;PARK2;TUBA4A;TUBA1C;TUBA1B;TUBB6;TUBB2B;TUBA1A;TUBB2A;TUBB3;VIM;TUBA8
Assembly and Cell Surface Presentation of NMDA Receptors	14/43	0.00333741	0.0341515	0	0	2.70956	15.4514	CAMK2B;ACTN2;CAMK2A;TUBA4A;TUBA1C;TUBA1B;TUBB6;TUBB2B;TUBA1A;DLG2;TUBB2A;TUBB3;DLG4;TUBA8
Homologous DNA Pairing and Strand Exchange	14/43	0.00333741	0.0341515	0	0	2.70956	15.4514	BARD1;RFC5;BLM;RFC3;BRCA1;BRCA2;RAD51AP1;BRIP1;RAD51;CHEK1;RBBP8;TOPBP1;DNA2;RAD9B
Depolymerization of the Nuclear Lamina	7/15	0.00382054	0.0384401	0	0	4.90579	27.3123	CCNB1;PRKCB;LMNA;CDK1;LPIN1;LPIN2;LMNB1
Processive Synthesis on the Lagging Strand	7/15	0.00382054	0.0384401	0	0	4.90579	27.3123	POLD3;PRIM2;POLA1;PCNA;LIG1;PRIM1;DNA2
Synthesis of Prostaglandins (PG) and Thromboxanes (TX)	7/15	0.00382054	0.0384401	0	0	4.90579	27.3123	HPGDS;PTGIS;PTGES2;TBXAS1;PTGS2;PTGDS;PTGR2
Axon Guidance	105/541	0.00395009	0.0395229	0	0	1.36021	7.52742	EPHB6;RPL3;ACTB;ACTG1;TUBB6;ALCAM;RPS6KA5;DPYSL4;TUBB3;RPS6KA2;DPYSL3;CFL1;RPS6KA1;NRTN;PLXNC1;PRKACA;EPHB2;RPS12;EPHA4;UNC5B;ANK2;HFE2;ANK3;ANK1;TUBA4A;CACNB2;SHTN1;DOK1;MYL6;CACNB3;TYROBP;COL4A1;COL4A4;COL4A3;EPHA1;CACNA1C;RAP1GAP;SPTA1;SDCBP;EFNB3;MYH14;SRGAP3;MYH10;PLXNA3;MSN;ARPC4;ARPC5;RPL3L;PTPRC;COL5A1;DLG4;FES;COL5A2;PLXNB1;TUBA8;SH3KBP1;ARPC1B;ITGB3;CLTA;PIK3CD;TREM2;VLDLR;ROBO1;RND1;TU…
Impaired BRCA2 Binding to RAD51	12/35	0.0039849	0.0396509	0	0	2.92744	16.1748	BARD1;RFC5;BLM;BRIP1;RFC3;RAD51;RBBP8;BRCA1;TOPBP1;DNA2;BRCA2;RAD9B
RHO GTPases Activate ROCKs	8/19	0.00434889	0.0425671	0	0	4.07816	22.1764	MYL6;PAK1;CFL1;MYH14;MYH9;RHOC;PPP1R12B;MYH10
Scavenging by Class A Receptors	8/19	0.00434889	0.0425671	0	0	4.07816	22.1764	COL1A1;COLEC11;MSR1;COL3A1;COL1A2;SCARA5;COL4A1;APOE
Transcription of E2F Targets Under Negative Control by DREAM Complex	8/19	0.00434889	0.0425671	0	0	4.07816	22.1764	TOP2A;PCNA;RBL1;TFDP1;TFDP2;MYC;E2F1;CDC6
Post-translational Protein Phosphorylation	27/107	0.00443284	0.0430238	0	0	1.89674	10.2779	TNC;PRSS23;FSTL1;CYR61;FSTL3;C3;LGALS1;STC2;SPP1;IGFBP7;QSOX1;APOE;TIMP1;SHISA5;FN1;PDIA6;CP;CKAP4;RCN1;VCAN;MXRA8;HRC;FAM20C;FAM20A;P4HB;FBN1;PNPLA2
Cellular Response to Chemical Stress	45/202	0.00444332	0.0430238	0	0	1.61314	8.73732	CDKN1A;COX7B;PRKAA2;NCF1;MT-CO1;WIPF1;NCF2;COX4I1;NCF4;COX7A2;BRCA1;COX5B;COX7C;COX5A;COX6A2;COX7A1;PRDX3;MAP1LC3B;MYC;SESN1;HMOX1;CCL2;SKP2;ABCC3;NQO1;GPX1;EGF;NDUFA4;PRKCD;CYBB;MUL1;GPX7;CYBA;COX6C;PGD;SOD2;COX6B1;GSTA3;TXNIP;CYCS;MT-CO2;MT-CO3;P4HB;PPARA;TKT
Nucleotide Salvage	9/23	0.00452213	0.0435474	0	0	3.60536	19.4645	UCK2;PNP;ADK;GMPR;AMPD2;TK1;DCK;ADA;APRT
Mitotic G2-G2 M Phases	42/186	0.00454576	0.0435474	0	0	1.64114	8.85157	CDKN1A;HMMR;PKMYT1;FOXM1;AURKA;CCNB2;TUBA1C;TUBB6;CCNB1;TUBA1B;TUBA1A;PPP2R1B;TUBB3;PRKAR2B;HAUS7;E2F1;NEK2;CEP192;MYBL2;PRKACA;GTSE1;NINL;CLASP1;PLK4;HSP90AA1;BORA;PLK1;HAUS4;HAUS3;DYNLL1;TUBA4A;CDC25B;CCNA2;TPX2;TUBB2B;CENPF;TUBB2A;NME7;CDK1;PPP1R12B;OPTN;TUBA8
Presynaptic Phase of Homologous DNA Pairing and Strand Exchange	13/40	0.00469133	0.0445706	0	0	2.70181	14.4872	BARD1;RFC5;BLM;RFC3;BRCA1;BRCA2;BRIP1;RAD51;CHEK1;RBBP8;TOPBP1;DNA2;RAD9B
Peroxisomal Protein Import	18/63	0.00470206	0.0445706	0	0	2.24592	12.0376	GSTK1;PHYH;EPHX2;ECI2;ECH1;PEX10;DDO;DHRS4;GNPAT;NUDT7;AMACR;SCP2;ACOX1;EHHADH;ACOT2;MLYCD;CRAT;PAOX
Aspartate and Asparagine Metabolism	2025-12-06	0.00488717	0.0458427	0	0	5.60542	29.8272	GOT1;GOT2;ASNS;SLC25A12;ASPA;SLC25A13
Hyaluronan Uptake and Degradation	2025-12-06	0.00488717	0.0458427	0	0	5.60542	29.8272	HEXB;HEXA;HMMR;GUSB;LYVE1;CD44
Signaling by VEGF	27/108	0.0050749	0.047181	0	0	1.87321	9.89701	CYFIP2;PRR5;NCF1;NCF2;SRC;ITGB3;NCF4;ACTB;ACTG1;PAK1;PTK2B;NCKAP1L;ITGAV;PRKACA;VAV3;HSP90AA1;PRKCB;SPHK1;PRKCD;VEGFB;CYBB;CYBA;VEGFD;PGF;VAV1;VEGFA;ELMO1
Ion Homeostasis	16/54	0.00508224	0.047181	0	0	2.36353	12.4842	CAMK2B;RYR2;DMPK;KCNJ11;CAMK2A;ATP2A2;ATP1A3;ABCC9;ATP1A2;TRDN;PLN;FXYD1;CASQ2;ORAI2;TNNI3;PRKACA
CDC42 GTPase Cycle	36/155	0.00510883	0.0471846	0	0	1.70133	8.97754	ARHGAP9;WIPF1;DOCK8;RASGRF2;WIPF3;WAS;IQGAP1;IQGAP2;IQGAP3;FGD2;DOCK10;ARHGAP22;FGD3;DOCK11;PREX1;ARHGAP20;PAK1;RACGAP1;ARHGDIA;ARHGDIB;TAGAP;SRGAP3;ECT2;VAV3;FARP1;ARHGEF19;ARAP1;ARHGAP26;ARFGAP3;GMIP;DEF6;ARHGAP33;ARHGEF9;ARHGAP30;DIAPH3;SHKBP1
Metabolism of Nucleotides	25/98	0.00518669	0.0476593	0	0	1.92416	10.1243	AK1;ADK;GMPR;AK4;TYMS;PNP;TK1;NUDT15;ADSS;ENTPD1;RRM1;RRM2;ENTPD5;ENTPD7;AMPD2;DCK;APRT;DCTD;UCK2;RRM2B;NT5C1A;DPYD;ADSSL1;UMPS;ADA
M Phase	75/372	0.00527154	0.0481931	0	0	1.42369	7.46787	ERCC6L;ZWILCH;NCAPG2;BUB1B;SMC4;SMC2;LMNB1;CDC20;TUBA1C;TUBA1B;TUBB6;TUBA1A;PPP2R1B;PTTG1;TUBB3;NUF2;KNTC1;NEK2;FBXO5;PRKACA;NINL;HSP90AA1;PRKCB;H2AFX;HAUS4;HAUS3;KIF23;KNL1;DYNLL1;MASTL;DYNLL2;TUBA4A;SGO1;TUBB2B;TUBB2A;ESPL1;INCENP;NME7;CHMP4C;BIRC5;KIF2C;KIF20A;CDCA5;CDCA8;NCAPH;AURKB;NSL1;CCNB2;DSN1;CCNB1;PRKAR2B;HAUS7;LMNA;CEP192;BUB1;CLASP1;PLK4;CENPT;UBE2C;RCC2;NEK6;PLK1;NDC80;CENPE;CENPF;K…
Semaphorin Interactions	18/64	0.00563351	0.0512422	0	0	2.19696	11.3781	HSP90AA1;TREM2;RHOC;RND1;MYL6;PAK1;TYROBP;PTPRC;DPYSL4;FES;CFL1;DPYSL3;MYH9;MYH14;PLXNB1;PLXNC1;MYH10;PLXNA3
Polo-like Kinase Mediated Events	7/16	0.00591163	0.0526374	0	0	4.36044	22.3727	CCNB2;CCNB1;CENPF;PLK1;MYBL2;FOXM1;PKMYT1
Signal Regulatory Protein Family Interactions	7/16	0.00591163	0.0526374	0	0	4.36044	22.3727	TYROBP;SRC;PTK2B;SIRPA;PTPN6;FYB;SKAP2
Transcription of E2F Targets Under Neg Control by P107 (RBL1) and P130 (RBL2) in Complex With HDAC1	7/16	0.00591163	0.0526374	0	0	4.36044	22.3727	CCNA2;RBL1;TFDP1;TFDP2;CDK1;E2F1;MYBL2
Defective Homologous Recombination Repair (HRR) Due to BRCA2 Loss of Function	13/41	0.00593304	0.0526374	0	0	2.60517	13.3573	BARD1;RFC5;BLM;RFC3;BRCA1;BRCA2;RAD51AP1;BRIP1;RAD51;RBBP8;TOPBP1;DNA2;RAD9B
Diseases of DNA Double-Strand Break Repair	13/41	0.00593304	0.0526374	0	0	2.60517	13.3573	BARD1;RFC5;BLM;RFC3;BRCA1;BRCA2;RAD51AP1;BRIP1;RAD51;RBBP8;TOPBP1;DNA2;RAD9B
Recruitment of NuMA to Mitotic Centrosomes	24/94	0.00601634	0.0531149	0	0	1.92606	9.8485	PLK4;HSP90AA1;PLK1;HAUS4;HAUS3;DYNLL1;TUBA4A;TUBA1C;TUBA1B;TUBB6;TUBB2B;TUBA1A;TUBB2A;TUBB3;NME7;HAUS7;PRKAR2B;CDK1;NEK2;CEP192;PRKACA;NINL;CLASP1;TUBA8
Proton-coupled Monocarboxylate Transport	2025-06-04	0.00611405	0.0534534	0	0	11.2061	57.1192	SLC16A1;BSG;EMB;SLC16A3
RUNX3 Regulates Immune Response and Cell Migration	2025-06-04	0.00611405	0.0534534	0	0	11.2061	57.1192	ITGA4;RORC;SPP1;RUNX3
Phospholipid Metabolism	46/211	0.00617996	0.0537686	0	0	1.56881	7.97967	PI4K2B;ACHE;ABHD3;PLD4;PIK3CD;PLA2G5;PLD3;PIK3CG;AGPAT3;PIK3R5;AGPAT4;INPP5D;TNFAIP8L1;PIP4K2A;PIP5K1B;GPAT3;TNFAIP8L2;BCHE;PLA2G12A;DGAT2;MIGA2;PCYT2;STARD7;PNPLA8;PLA2G4E;STARD10;MBOAT1;PLA2G4A;PLEKHA4;GPCPD1;HADHB;PLA2G15;GNPAT;HADHA;PHOSPHO1;GPAM;LPCAT4;PITPNM3;LPCAT2;GPD1;PNPLA3;CHPT1;GPD1L;LPIN1;LPIN2;PNPLA2
Impaired BRCA2 Binding to PALB2	9/24	0.00627567	0.0540017	0	0	3.3648	17.0632	BARD1;RAD51AP1;BLM;BRIP1;RAD51;RBBP8;BRCA1;DNA2;BRCA2
Chondroitin Sulfate Biosynthesis	8/20	0.0062967	0.0540017	0	0	3.7381	18.9437	CSGALNACT1;VCAN;CHPF;CHST11;CHSY1;CHPF2;CHST12;BGN
PKA-mediated Phosphorylation of CREB	8/20	0.0062967	0.0540017	0	0	3.7381	18.9437	ADCY9;PRKAR2B;ADCY3;ADCY1;PRKACA;ADCY7;ADCY6;ADCY5
G2 M Transition	41/184	0.00636384	0.0543189	0	0	1.61282	8.15624	CDKN1A;HMMR;PKMYT1;FOXM1;AURKA;CCNB2;TUBA1C;TUBB6;CCNB1;TUBA1B;TUBA1A;PPP2R1B;TUBB3;PRKAR2B;HAUS7;NEK2;CEP192;MYBL2;PRKACA;GTSE1;NINL;CLASP1;PLK4;HSP90AA1;BORA;PLK1;HAUS4;HAUS3;DYNLL1;TUBA4A;CDC25B;CCNA2;TPX2;TUBB2B;CENPF;TUBB2A;NME7;CDK1;PPP1R12B;OPTN;TUBA8
Gap Junction Assembly	12/37	0.00660975	0.0561517	0	0	2.69293	13.5164	TUBA1C;GJA1;TUBA1B;TUBB6;TUBB2B;TUBA1A;TUBB2A;GJA3;TUBB3;GJA5;TUBA4A;TUBA8
EPHB-mediated Forward Signaling	13/42	0.00742302	0.0627646	0	0	2.51519	12.3324	EPHB6;ACTR3;ACTR2;SRC;ARPC1B;ARPC4;ARPC5;ACTB;ACTG1;PAK1;EFNB3;CFL1;EPHB2
Transcriptional Activation of Mitochondrial Biogenesis	16/56	0.00745794	0.0627652	0	0	2.24509	10.9975	ESRRA;ALAS1;ACSS2;PERM1;TWNK;IDH2;SIRT5;TFB2M;NR1D1;SOD2;SIRT3;ATP5B;CYCS;PPARA;PPARGC1A;PPARGC1B
Transmission Across Chemical Synapses	56/269	0.00752151	0.0630058	0	0	1.4802	7.23815	ACHE;RAB3A;RASGRF2;ABAT;TUBA1C;TUBA1B;TUBB6;TUBA1A;TUBB3;RPS6KA2;RPS6KA1;PRKACA;PPFIA4;ACTN2;PRKCB;NRG1;GRIP2;TUBA4A;CACNB2;ARHGEF9;TUBB2B;CACNB3;ADCY9;ALDH5A1;TUBB2A;PICK1;MAPT;PLCB2;STX1A;CAMK2B;PRKAA2;SRC;CAMK2A;GNAI3;ADCY3;SLC1A3;ADCY1;AKAP5;ADCY7;ADCY6;CAMKK1;ADCY5;GNG2;PRKAR2B;ERBB4;GRIA3;KCNJ2;KCNJ3;BCHE;KCNJ5;KCNJ12;GABRA3;KCNJ15;DLG2;DLG4;TUBA8
Dissolution of Fibrin Clot	6/13	0.00792195	0.065447	0	0	4.80436	23.2441	ANXA2;PLAU;SERPINE1;PLAUR;PLAT;S100A10
Alpha-Linolenic (Omega3) and Linoleic (Omega6) Acid Metabolism	6/13	0.00792195	0.065447	0	0	4.80436	23.2441	ELOVL1;FADS2;SCP2;ACSL1;ACOX1;FADS1
Alpha-Linolenic Acid (ALA) Metabolism	6/13	0.00792195	0.065447	0	0	4.80436	23.2441	ELOVL1;FADS2;SCP2;ACSL1;ACOX1;FADS1
Mitochondrial Translation Elongation	23/91	0.00803427	0.0654984	0	0	1.89969	9.16419	PTCD3;GFM1;MRPS27;MRPS35;MRPS36;MRPL18;MRPS23;MRPS31;MRPL39;MRPS21;MRPL14;MRPL45;MRPL44;TUFM;MRPL55;MRPL42;OXA1L;MRPL2;MRPS9;MT-RNR2;MT-RNR1;MRPL9;RPS12
Cyclin D Associated Events in G1	14/47	0.00807133	0.0654984	0	0	2.38057	11.473	CDKN1C;CDKN1A;CDKN2C;SRC;CKS1B;RBL1;TFDP1;PPP2R1B;CCNE2;TFDP2;CCNE1;E2F1;E2F2;SKP2
G1 Phase	14/47	0.00807133	0.0654984	0	0	2.38057	11.473	CDKN1C;CDKN1A;CDKN2C;SRC;CKS1B;RBL1;TFDP1;PPP2R1B;CCNE2;TFDP2;CCNE1;E2F1;E2F2;SKP2
Translocation of SLC2A4 (GLUT4) to the Plasma Membrane	19/71	0.00807365	0.0654984	0	0	2.05139	9.88597	PRKAA2;RALGAPA2;MYO5A;SLC2A4;ACTB;TUBA4A;ACTG1;TUBA1C;TUBA1B;TUBB6;TUBB2B;TUBA1A;TUBB2A;TBC1D4;TUBB3;RAB13;MYH9;SFN;TUBA8
RHOA GTPase Cycle	34/149	0.00842706	0.0669119	0	0	1.66198	7.93814	ARHGAP11A;ARHGAP9;ABCD3;RASGRF2;FAM13A;ARHGAP19;IQGAP1;IQGAP3;ARHGAP22;PREX1;ARHGAP20;RACGAP1;ARHGDIA;STBD1;ARHGDIB;TAGAP;ARHGEF40;ECT2;VAV3;FARP1;MCAM;ARHGEF19;ARAP1;ARHGAP26;GMIP;VAV1;DEF6;CIT;ANLN;OBSCN;ARHGAP30;DIAPH3;ACTC1;DOCK2
Cyclin A B1 B2 Associated Events During G2 M Transition	9/25	0.00850795	0.0669119	0	0	3.15432	15.0359	CCNA2;CCNB2;CCNB1;PPP2R1B;PLK1;CDK1;FOXM1;PKMYT1;CDC25B
Defective HDR Through Homologous Recombination Repair Due to PALB2 Loss of BRCA1 Binding Function	9/25	0.00850795	0.0669119	0	0	3.15432	15.0359	RAD51AP1;BARD1;BLM;BRIP1;RAD51;RBBP8;BRCA1;DNA2;BRCA2
Defective HDR Through Homologous Recomb Repair Due to PALB2 Loss of BRCA2 RAD51 RAD51C Binding Fnc	9/25	0.00850795	0.0669119	0	0	3.15432	15.0359	RAD51AP1;BARD1;BLM;BRIP1;RAD51;RBBP8;BRCA1;DNA2;BRCA2
Defective Homologous Recombination Repair (HRR) Due to BRCA1 Loss of Function	9/25	0.00850795	0.0669119	0	0	3.15432	15.0359	RAD51AP1;BARD1;BLM;BRIP1;RAD51;RBBP8;BRCA1;DNA2;BRCA2
Defective Homologous Recombination Repair (HRR) Due to PALB2 Loss of Function	9/25	0.00850795	0.0669119	0	0	3.15432	15.0359	RAD51AP1;BARD1;BLM;BRIP1;RAD51;RBBP8;BRCA1;DNA2;BRCA2
Formation of Tubulin Folding Intermediates by CCT TriC	9/25	0.00850795	0.0669119	0	0	3.15432	15.0359	TUBA1C;TUBA1B;TUBB6;TUBB2B;TUBA1A;TUBB2A;TUBB3;TUBA4A;TUBA8
COPI-independent Golgi-to-ER Retrograde Traffic	15/52	0.00857123	0.0671165	0	0	2.27508	10.8279	PLA2G4A;DYNLL1;DYNLL2;TUBA4A;AGPAT3;TUBA1C;TUBA1B;TUBB6;TUBB2B;TUBA1A;TUBB2A;TUBB3;CAPZA1;PAFAH1B3;TUBA8
Activation of GABAB Receptors	13/43	0.00919345	0.0712044	0	0	2.4312	11.4005	KCNJ5;KCNJ12;GNAI3;KCNJ15;ADCY3;ADCY1;ADCY7;ADCY6;ADCY5;GNG2;ADCY9;KCNJ2;KCNJ3
GABA B Receptor Activation	13/43	0.00919345	0.0712044	0	0	2.4312	11.4005	KCNJ5;KCNJ12;GNAI3;KCNJ15;ADCY3;ADCY1;ADCY7;ADCY6;ADCY5;GNG2;ADCY9;KCNJ2;KCNJ3
EPH-Ephrin Signaling	23/92	0.00921189	0.0712044	0	0	1.87205	8.77479	EPHB6;ACTR3;VAV3;ACTR2;EPHA4;SRC;ARPC1B;CLTA;ARPC4;ARPC5;MMP9;ACTB;ACTG1;SDCBP;MYL6;PAK1;EFNB3;CFL1;MYH9;MYH14;EPHB2;EPHA1;MYH10
Regulation of PLK1 Activity at G2 M Transition	22/87	0.00933535	0.0715633	0	0	1.90067	8.88363	PLK4;HSP90AA1;BORA;PLK1;HAUS4;HAUS3;DYNLL1;TUBA4A;AURKA;CCNB2;CCNB1;TUBA1A;HAUS7;PRKAR2B;CDK1;NEK2;CEP192;PRKACA;PPP1R12B;NINL;OPTN;CLASP1
Telomere C-strand (Lagging Strand) Synthesis	11/34	0.0093378	0.0715633	0	0	2.6826	12.5376	POLD3;RFC5;PRIM2;POLA1;BLM;RFC3;PCNA;LIG1;PRIM1;DNA2;CHTF18
AURKA Activation by TPX2	19/72	0.00944527	0.0720802	0	0	2.01257	9.38308	PLK4;HSP90AA1;PLK1;HAUS4;HAUS3;HMMR;DYNLL1;TUBA4A;AURKA;TPX2;TUBA1A;HAUS7;PRKAR2B;CDK1;NEK2;CEP192;PRKACA;NINL;CLASP1
Regulation of IGF Transport and Uptake by Insulin-like Growth Factor Binding Proteins (IGFBPs)	29/124	0.0100912	0.0766846	0	0	1.71519	7.88316	TNC;PRSS23;FSTL1;CYR61;FSTL3;C3;LGALS1;STC2;SPP1;IGFBP7;QSOX1;APOE;TIMP1;SHISA5;FN1;IGF1;PDIA6;CP;CKAP4;RCN1;VCAN;PAPPA;MXRA8;HRC;FAM20C;FAM20A;P4HB;FBN1;PNPLA2
Ketone Body Metabolism	2025-10-05	0.0103151	0.0775962	0	0	5.6039	25.633	BDH1;OXCT1;HMGCS2;AACS;ACAT1
Protein Lipoylation	2025-10-05	0.0103151	0.0775962	0	0	5.6039	25.633	DBT;FDX1;NDUFAB1;DLST;DLAT
MET Activates PTK2 Signaling	10/30	0.0103404	0.0775962	0	0	2.8041	12.8195	COL1A1;COL3A1;COL27A1;COL1A2;LAMB3;COL5A1;SRC;HGF;COL5A2;FN1
Synthesis of PA	12/39	0.0104361	0.0779892	0	0	2.49316	11.375	GNPAT;PLA2G12A;MIGA2;GPAM;LPCAT4;GPD1;PLA2G4A;GPAT3;PLA2G5;GPD1L;AGPAT3;AGPAT4
Glycosphingolipid Metabolism	16/58	0.0106498	0.0792571	0	0	2.13793	9.71095	CTSA;B3GALNT1;ASAH1;HEXB;HEXA;FUT2;GALC;SMPD2;GM2A;GLB1;SMPD1;ARSI;B4GALNT1;GLA;B4GALT5;ST3GAL3
Regulation of Insulin Secretion	20/78	0.0109543	0.0811883	0	0	1.93593	8.73885	KCNG2;KCNJ11;ABCC8;KCNB1;AKAP5;CACNA1C;IQGAP1;ADCY6;ADCY5;CACNB2;CACNB3;GNA15;MARCKS;GNG2;PRKAR2B;CD36;PRKACA;PLCB2;STX1A;RAPGEF4
Cytokine Signaling in Immune System	141/776	0.0110278	0.0813975	0	0	1.25448	5.65436	EIF4A1;CSF3R;IRS1;CD80;RORC;SLA;IFI30;TUBB6;RPS6KA5;PPP2R1B;TUBB3;MYC;RPS6KA2;CFL1;RPS6KA1;LGALS9;PRKACA;JUNB;IL15RA;CISH;IL1R1;HGF;PRKCD;PRLR;TUBA4A;FSCN1;TRIM14;PPIA;STX1A;CSF1R;STXBP2;TWIST1;CSF2RB;TNFRSF11A;CNN2;INPP5D;PLCG2;HMOX1;NDN;CCR1;HSPA9;EGR1;TGFB1;FN1;FANCA;MSN;ISG15;FANCG;BST2;ISG20;CXCL10;COL1A2;LCN2;CDK1;SDC1;IL7R;TUBA8;CDKN1A;ITGAM;TNFRSF13B;ITGB2;PIK3CD;LMNB1;GHR;TUBA1C;TUBA1B;T…
Interleukin-2 Family Signaling	13/44	0.0112777	0.0825658	0	0	2.35264	10.5514	IL15RA;IL15;PIK3CD;CSF2RB;IL2RG;INPP5D;IL2RA;IL3RA;IL21R;PTK2B;PTPN6;LGALS9;HAVCR2
Retinoid Metabolism and Transport	13/44	0.0112777	0.0825658	0	0	2.35264	10.5514	LRP1;RETSAT;SDC3;LPL;LRP8;RDH11;GPC1;RBP1;SDC1;APOE;GPC6;LDLR;LRP12
Toll-like Receptor Cascades	38/174	0.0116255	0.0847673	0	0	1.57083	6.99734	ITGAM;UNC93B1;ITGB2;ECSIT;CTSS;RPS6KA5;CASP8;MAPK7;PPP2R1B;CTSL;RPS6KA2;CTSK;RPS6KA1;TIFA;PLCG2;RIPK1;CD36;IKBKE;CTSB;IKBIP;TICAM2;RIPK3;S100A1;CD180;LY86;FOS;IRAK4;TLR1;MAPK10;BTK;TLR9;TLR8;IRF5;TLR7;TLR6;OPTN;LGMN;TLR2
VEGFA-VEGFR2 Pathway	24/99	0.0117061	0.0850109	0	0	1.79713	7.99298	CYFIP2;PRR5;VAV3;HSP90AA1;NCF1;NCF2;PRKCB;SRC;ITGB3;SPHK1;NCF4;PRKCD;CYBB;CYBA;ACTB;VAV1;ACTG1;VEGFA;PAK1;ELMO1;PTK2B;NCKAP1L;ITGAV;PRKACA
Heme Biosynthesis	6/14	0.0121069	0.0872178	0	0	4.20357	18.5545	ALAD;ALAS2;ALAS1;FECH;FLVCR1;COX10
Removal of the Flap Intermediate	6/14	0.0121069	0.0872178	0	0	4.20357	18.5545	POLD3;PRIM2;POLA1;PCNA;PRIM1;DNA2
Cell-extracellular Matrix Interactions	7/18	0.0124747	0.0879963	0	0	3.56721	15.6388	FBLIM1;ACTN1;FLNA;RSU1;ACTB;LIMS2;ACTG1
Defective HLCS Causes Multiple Carboxylase Deficiency	2025-07-04	0.0125579	0.0879963	0	0	7.47028	32.7004	MCCC2;PCCA;MCCC1;PCCB
Glycine Degradation	2025-07-04	0.0125579	0.0879963	0	0	7.47028	32.7004	MRPS36;OGDH;DLST;DLD
Mitochondrial Uncoupling	2025-07-04	0.0125579	0.0879963	0	0	7.47028	32.7004	PM20D1;UCP3;UCP2;SLC25A4
Phase 1 - Inactivation of Fast Na+ Channels	2025-07-04	0.0125579	0.0879963	0	0	7.47028	32.7004	KCND1;KCND2;KCND3;KCNIP2
RHOT2 GTPase Cycle	2025-07-04	0.0125579	0.0879963	0	0	7.47028	32.7004	RHOT2;MFN1;MFN2;TRAK1
RUNX1 Regulates Transcription of Genes Involved in Differentiation of Myeloid Cells	2025-07-04	0.0125579	0.0879963	0	0	7.47028	32.7004	LGALS3;PRKCB;RUNX2;RUNX1
Arachidonate Metabolism	16/59	0.0126058	0.0879963	0	0	2.08809	9.13246	GPX1;PTGIS;PTGES2;EPHX2;PLA2G4A;CYP4B1;PTGR1;PTGS2;PTGR2;HPGDS;CYP2U1;ALOX5;ALOX5AP;TBXAS1;CYP1B1;PTGDS
G2 M Checkpoints	31/137	0.0129456	0.0900194	0	0	1.64323	7.14313	BLM;MCM7;MCM10;BRCA1;PKMYT1;CCNB2;BRIP1;CCNB1;ORC6;CDC45;CHEK1;RBBP8;SFN;CLSPN;TOPBP1;GTSE1;BARD1;RFC5;RFC3;H2AFX;CDC7;CDC6;DBF4;CDK1;MCM3;MCM4;MCM5;DNA2;MCM6;RAD9B;MCM2
Sealing of the Nuclear Envelope (NE) by ESCRT-III	10/31	0.0132339	0.0916705	0	0	2.67042	11.5495	TUBA1C;TUBA1B;TUBB6;TUBB2B;TUBA1A;TUBB2A;TUBB3;CHMP4C;TUBA4A;TUBA8
GPER1 Signaling	13/45	0.01371	0.0944962	0	0	2.27898	9.77599	SRC;GNAI3;FN1;ADCY3;ADCY1;ADCY7;ADCY6;ADCY5;GNG2;ADCY9;PRKAR2B;ITGA5;PRKACA
DNA Replication	32/143	0.0137468	0.0944962	0	0	1.61989	6.94439	PRIM2;PCNA;MCM7;PRIM1;MCM10;POLD3;ORC6;CDC45;SKP2;POLE;RFC5;CDT1;GINS2;RFC3;LIG1;UBE2C;GINS3;H2AFX;CDC7;CDC6;CCNA2;POLA1;DBF4;CCNE2;CCNE1;POLE2;MCM3;MCM4;MCM5;DNA2;MCM6;MCM2
PI5P, PP2A and IER3 Regulate PI3K AKT Signaling	26/111	0.014009	0.0959322	0	0	1.71797	7.33238	IRS1;SRC;CD80;PIK3CD;FGF1;FGF9;PPP2R1B;ERBB3;ERBB4;RAC2;PIP4K2A;PIP5K1B;IL33;BDNF;EGF;HGF;INSR;RHOG;NRG1;IRAK4;ESR1;VAV1;FGF16;KIT;PIK3AP1;HBEGF
Detoxification of Reactive Oxygen Species	11/36	0.0147063	0.0984793	0	0	2.4677	10.4124	PRDX3;GPX1;NCF1;NCF2;NCF4;CYBB;GPX7;CYCS;CYBA;P4HB;SOD2
Keratan Sulfate Keratin Metabolism	11/36	0.0147063	0.0984793	0	0	2.4677	10.4124	B4GALT2;GALNS;GLB1;HEXB;HEXA;SLC35D2;CHST1;ST3GAL6;CHST2;ST3GAL3;B4GALT5
ROS and RNS Production in Phagocytes	11/36	0.0147063	0.0984793	0	0	2.4677	10.4124	ATP6V1A;NCF1;NCF2;HVCN1;SLC11A1;NCF4;RAC2;CYBB;CYBA;TCIRG1;ATP6V0E2
Cell Recruitment (Pro-Inflammatory Response)	9/27	0.014709	0.0984793	0	0	2.80351	11.8288	C3;P2RX7;PSTPIP1;ENTPD1;ENTPD5;C3AR1;HMOX1;TXNIP;MEFV
Purinergic Signaling in Leishmaniasis Infection	9/27	0.014709	0.0984793	0	0	2.80351	11.8288	C3;P2RX7;PSTPIP1;ENTPD1;ENTPD5;C3AR1;HMOX1;TXNIP;MEFV
Resolution of D-loop Structures Through Synthesis-Dependent Strand Annealing (SDSA)	9/27	0.014709	0.0984793	0	0	2.80351	11.8288	RAD51AP1;BARD1;BLM;BRIP1;RAD51;RBBP8;BRCA1;DNA2;BRCA2
Long-term Potentiation	8/23	0.0161064	0.107435	0	0	2.98995	12.3441	CAMK2B;DLG2;ACTN2;SRC;DLG4;ERBB4;CAMK2A;NRG1
TP53 Regulates Metabolic Genes	21/86	0.0162248	0.107826	0	0	1.81367	7.47454	COX7B;TIGAR;PRKAA2;MT-CO1;NDUFA4;COX4I1;COX7A2;COX5B;COX6C;COX6A2;COX7C;COX5A;COX7A1;COX6B1;RRM2B;SESN1;RRAGD;CYCS;MT-CO2;SFN;MT-CO3
Formation of Annular Gap Junctions	2025-11-05	0.0165768	0.109761	0	0	4.66964	19.1444	DAB2;GJA1;CLTA;ACTB;ACTG1
Cooperation of Prefoldin and TriC CCT in Actin and Tubulin Folding	10/32	0.0166942	0.110133	0	0	2.54888	10.4318	TUBA1C;TUBA1B;TUBB6;TUBB2B;TUBA1A;TUBB2A;TUBB3;ACTB;TUBA4A;TUBA8
Mitochondrial Biogenesis	23/97	0.0173627	0.11371	0	0	1.74504	7.07341	ESRRA;HSPA9;ALAS1;ACSS2;PRKAA2;PERM1;IDH2;TWNK;SIRT5;IMMT;NR1D1;TFB2M;SOD2;SIRT3;MT-ATP6;APOO;ATP5B;CHCHD3;SAMM50;CYCS;PPARA;PPARGC1A;PPARGC1B
Mitochondrial Translation	23/97	0.0173627	0.11371	0	0	1.74504	7.07341	PTCD3;GFM1;MRPS27;MRPS35;MRPS36;MRPL18;MRPS23;MRPS31;MRPL39;MRPS21;MRPL14;MRPL45;TUFM;MRPL44;MRPL55;OXA1L;MRPL42;MRPL2;MRPS9;MT-RNR2;MT-RNR1;MRPL9;RPS12
HDR Through Single Strand Annealing (SSA)	11/37	0.0181317	0.118316	0	0	2.37265	9.51453	BARD1;RFC5;BLM;BRIP1;RFC3;RAD51;RBBP8;BRCA1;TOPBP1;DNA2;RAD9B
Peroxisomal Lipid Metabolism	9/28	0.0188275	0.121973	0	0	2.6558	10.55	PHYH;NUDT7;AMACR;SCP2;ACOX1;EHHADH;ECI2;MLYCD;CRAT
Synthesis of PC	9/28	0.0188275	0.121973	0	0	2.6558	10.55	ACHE;BCHE;PHOSPHO1;ABHD3;STARD7;STARD10;CHPT1;LPIN1;LPIN2
Cellular Responses to Mechanical Stimuli	22/93	0.0201867	0.129844	0	0	1.73943	6.78853	PRR5;PTPN1;ANXA2;ITGB3;PDE4D;FN1;PIK3CD;ADCY3;ADCY1;ADCY7;ADCY6;ADCY5;PANX1;MMP14;ADCY9;GNG2;PPP2R1B;PRKAR2B;ITGAV;ITGA5;PRKACA;IKBKE
Response of Endothelial Cells to Shear Stress	22/93	0.0201867	0.129844	0	0	1.73943	6.78853	PRR5;PTPN1;ANXA2;ITGB3;PDE4D;FN1;PIK3CD;ADCY3;ADCY1;ADCY7;ADCY6;ADCY5;PANX1;MMP14;ADCY9;GNG2;PPP2R1B;PRKAR2B;ITGAV;ITGA5;PRKACA;IKBKE
HS-GAG Degradation	8/24	0.0210217	0.133781	0	0	2.80291	10.8254	GLB1;GPC1;SDC3;SDC1;HPSE;GUSB;GPC6;SGSH
RHO GTPases Activate NADPH Oxidases	8/24	0.0210217	0.133781	0	0	2.80291	10.8254	NCF1;NCF2;PRKCB;NCF4;PRKCD;RAC2;CYBB;CYBA
Synthesis of Very Long-Chain Fatty acyl-CoAs	8/24	0.0210217	0.133781	0	0	2.80291	10.8254	ELOVL1;ACSL1;TECR;ACSL5;ELOVL6;TECRL;SLC27A3;HACD4
Constitutive Signaling by Aberrant PI3K in Cancer	20/83	0.0214528	0.135545	0	0	1.78176	6.84535	IRS1;SRC;BDNF;EGF;CD80;HGF;RHOG;PIK3CD;NRG1;FGF1;ESR1;VAV1;FGF16;FGF9;ERBB3;ERBB4;KIT;RAC2;PIK3AP1;HBEGF
Apoptotic Cleavage of Cellular Proteins	11/38	0.0221155	0.135545	0	0	2.28464	8.70784	DSP;CASP8;GSN;CASP3;LMNA;PRKCD;DSG2;CLSPN;MAPT;VIM;LMNB1
Defects in Biotin (Btn) Metabolism	2025-08-04	0.0221267	0.135545	0	0	5.60238	21.3505	MCCC2;PCCA;MCCC1;PCCB
Linoleic Acid (LA) Metabolism	2025-08-04	0.0221267	0.135545	0	0	5.60238	21.3505	ELOVL1;FADS2;ACSL1;FADS1
Miro GTPase Cycle	2025-08-04	0.0221267	0.135545	0	0	5.60238	21.3505	RHOT2;MFN1;MFN2;TRAK1
Role of ABL in ROBO-SLIT Signaling	2025-08-04	0.0221267	0.135545	0	0	5.60238	21.3505	CAP1;SLIT2;CLASP1;ROBO1
Synthesis of Ketone Bodies	2025-08-04	0.0221267	0.135545	0	0	5.60238	21.3505	BDH1;HMGCS2;AACS;ACAT1
TGFBR3 Regulates TGF-beta Signaling	2025-08-04	0.0221267	0.135545	0	0	5.60238	21.3505	TGFB2;TGFB1;ARRB2;TGFBR1
VEGF Binds to VEGFR Leading to Receptor Dimerization	2025-08-04	0.0221267	0.135545	0	0	5.60238	21.3505	VEGFB;VEGFD;PGF;VEGFA
VEGF Ligand-Receptor Interactions	2025-08-04	0.0221267	0.135545	0	0	5.60238	21.3505	VEGFB;VEGFD;PGF;VEGFA
rRNA Modification in the Mitochondrion	2025-08-04	0.0221267	0.135545	0	0	5.60238	21.3505	MT-RNR2;MT-RNR1;MRM1;MRM3
IRAK4 Deficiency (TLR2 4)	7/20	0.0230938	0.14004	0	0	3.01805	11.3726	TLR1;S100A1;BTK;IRAK4;CD36;TLR6;TLR2
Sema4D Induced Cell Migration and Growth-Cone Collapse	7/20	0.0230938	0.14004	0	0	3.01805	11.3726	MYL6;MYH14;MYH9;PLXNB1;RHOC;MYH10;RND1
Vitamin B5 (Pantothenate) Metabolism	7/20	0.0230938	0.14004	0	0	3.01805	11.3726	PANK4;SLC5A6;NUDT8;PANK1;ENPP2;ENPP1;SLC25A42
G Alpha (Z) Signalling Events	13/48	0.0234411	0.141195	0	0	2.08327	7.81907	RGS19;PRKCB;RGS16;PRKCE;PRKCD;GNAI3;ADCY3;ADCY1;ADCY7;ADCY6;ADCY5;GNG2;ADCY9
Metabolism of Fat-Soluble Vitamins	13/48	0.0234411	0.141195	0	0	2.08327	7.81907	LRP1;RETSAT;SDC3;LPL;LRP8;RDH11;GPC1;RBP1;SDC1;APOE;GPC6;LDLR;LRP12
RHOD GTPase Cycle	14/53	0.023623	0.141816	0	0	2.01361	7.54205	ACTN1;MCAM;ARHGAP26;RHOD;LMNB1;HINT2;DIAPH3;RACGAP1;STBD1;EFHD2;FILIP1;PLXNB1;ESYT1;DBN1
Nucleotide-like (Purinergic) Receptors	6/16	0.0246628	0.146709	0	0	3.36246	12.4494	GPR17;P2RY13;P2RY6;ADORA2B;P2RY1;LPAR4
Caspase-mediated Cleavage of Cytoskeletal Proteins	2025-12-05	0.0249266	0.146709	0	0	4.00231	14.7758	CASP8;GSN;CASP3;MAPT;VIM
Defective RIPK1-mediated Regulated Necrosis	2025-12-05	0.0249266	0.146709	0	0	4.00231	14.7758	CASP8;MLKL;RIPK3;TRADD;RIPK1
Gap Junction Degradation	2025-12-05	0.0249266	0.146709	0	0	4.00231	14.7758	DAB2;GJA1;CLTA;ACTB;ACTG1
P2Y Receptors	2025-12-05	0.0249266	0.146709	0	0	4.00231	14.7758	GPR17;P2RY13;P2RY6;P2RY1;LPAR4
PECAM1 Interactions	2025-12-05	0.0249266	0.146709	0	0	4.00231	14.7758	SRC;INPP5D;ITGB3;ITGAV;PTPN6
Glycosphingolipid Catabolism	11/39	0.0267039	0.156553	0	0	2.20291	7.98104	CTSA;GALC;SMPD2;ASAH1;GM2A;GLB1;HEXB;SMPD1;HEXA;ARSI;GLA
Inflammasomes	8/25	0.0269106	0.156553	0	0	2.63788	9.53655	PANX1;P2RX7;PSTPIP1;AIM2;HMOX1;TXNIP;NLRC4;MEFV
Metabolism of Amino Acids and Derivatives	68/358	0.0271406	0.156553	0	0	1.3194	4.75871	RPL3;HIBADH;APIP;GPT;HNMT;SAT1;DHTKD1;AUH;DBT;PHGDH;HIBCH;RPS12;PSTK;MCCC2;BCKDHA;GPT2;MCCC1;BCKDHB;DIO2;ASRGL1;SLC7A5;TST;IVD;BCAT1;SLC25A12;DLD;ASPA;PAOX;SLC25A13;GCDH;ECHS1;NNMT;CARNMT1;MRPS36;DLST;PPM1K;HSD17B10;PAPSS2;DDO;PAPSS1;ACAT1;SRM;CKMT2;CARNS1;PRODH;NQO1;CKM;GOT1;GOT2;PYCR1;FMO1;ASNS;AZIN2;SUOX;ACADSB;RPL3L;NMRAL1;ASS1;ALDH4A1;GRHPR;ALDH6A1;GATM;PSAT1;PXMP2;KYAT3;OGDH;KYAT1;ALDH18A1
Smooth Muscle Contraction	12/44	0.0273504	0.156553	0	0	2.10298	7.56868	TRIM72;PAK1;MYL6;ANXA1;ANXA2;TPM4;CALD1;TPM3;TPM2;TPM1;SORBS1;ACTG2
Activation of NOXA and Translocation to Mitochondria	2025-05-03	0.0273815	0.156553	0	0	8.40178	30.2287	TFDP1;TFDP2;E2F1
Alternative Complement Activation	2025-05-03	0.0273815	0.156553	0	0	8.40178	30.2287	C3;GZMM;CFP
Beta Oxidation of butanoyl-CoA to acetyl-CoA	2025-05-03	0.0273815	0.156553	0	0	8.40178	30.2287	ECHS1;HADH;ACADS
PKA-mediated Phosphorylation of Key Metabolic Factors	2025-05-03	0.0273815	0.156553	0	0	8.40178	30.2287	MLXIPL;PFKFB1;PRKACA
Reelin Signalling Pathway	2025-05-03	0.0273815	0.156553	0	0	8.40178	30.2287	RELN;SH3KBP1;VLDLR
G Alpha (12 13) Signalling Events	19/80	0.028285	0.160698	0	0	1.7478	6.23164	VAV3;RASGRF2;ARHGEF39;ARHGEF19;ADRA1D;ADRA1B;RHOC;ADRA1A;VAV1;FGD2;FGD3;PREX1;ARHGEF9;OBSCN;GNG2;BTK;PLXNB1;ARHGEF40;ECT2
PKR-mediated Signaling	19/80	0.028285	0.160698	0	0	1.7478	6.23164	SPHK1;FANCA;FAAP24;ISG15;TUBA4A;FANCG;TUBA1C;TUBA1B;TUBB6;TUBB2B;TUBA1A;TUBB2A;PPP2R1B;TUBB3;CDK1;MAPT;HSPA1B;HSPA1A;TUBA8
Negative Regulation of the PI3K AKT Network	26/118	0.0293237	0.165865	0	0	1.58659	5.59966	IRS1;SRC;CD80;PIK3CD;FGF1;FGF9;PPP2R1B;ERBB3;ERBB4;RAC2;PIP4K2A;PIP5K1B;IL33;BDNF;EGF;HGF;INSR;RHOG;NRG1;IRAK4;ESR1;VAV1;FGF16;KIT;PIK3AP1;HBEGF
Recognition of DNA Damage by PCNA-containing Replication Complex	9/30	0.0294552	0.165865	0	0	2.40258	8.46882	POLD3;RFC5;RFC3;PCNA;UBE2B;POLE2;POLE;DTL;RAD18
Mitochondrial Translation Initiation	21/91	0.0295628	0.165865	0	0	1.68363	5.92845	PTCD3;MRPS27;MRPS35;MRPS36;MRPL18;MRPS23;MRPS31;MRPL39;MRPS21;MRPL14;MRPL45;MRPL44;MRPL55;MRPL42;OXA1L;MRPL2;MRPS9;MT-RNR2;MT-RNR1;MRPL9;RPS12
Mitochondrial Translation Termination	21/91	0.0295628	0.165865	0	0	1.68363	5.92845	PTCD3;MRPS27;MRPS35;MRPS36;MRPL18;MRPS23;MRPS31;MRPL39;MRPS21;MRPL14;MRPL45;MRPL44;MRPL55;MRPL42;OXA1L;MRPL2;MRPS9;MT-RNR2;MT-RNR1;MRPL9;RPS12
PCNA-Dependent Long Patch Base Excision Repair	7/21	0.0302208	0.168268	0	0	2.80231	9.80593	RFC5;POLD3;RFC3;PCNA;LIG1;POLE2;POLE
RHO GTPases Activate PAKs	7/21	0.0302208	0.168268	0	0	2.80231	9.80593	MYL6;PAK1;FLNA;MYH14;MYH9;PPP1R12B;MYH10
Diseases of Glycosylation	31/146	0.0302714	0.168268	0	0	1.51382	5.29467	GALNT12;HEXB;MPI;SDC3;HEXA;ADAMTS12;CFP;THBS2;THBS1;PAPSS2;ADAMTS4;LFNG;ADAMTS14;ADAMTS2;CHSY1;ADAMTSL3;GPC1;ADAMTSL2;MGAT2;GPC6;PGM1;ST3GAL3;ADAMTS7;CTSA;ALG8;SRD5A3;BGN;VCAN;GALE;GLB1;SDC1
The Role of GTSE1 in G2 M Progression After G2 Checkpoint	16/65	0.0308177	0.170777	0	0	1.83175	6.37389	CDKN1A;HSP90AA1;PLK1;TUBA4A;TUBA1C;CCNB2;TUBA1B;TUBB6;TUBB2B;CCNB1;TUBA1A;TUBB2A;TUBB3;CDK1;GTSE1;TUBA8
Inwardly Rectifying K+ Channels	10/35	0.0310497	0.171535	0	0	2.24262	7.78675	KCNJ5;GNG2;KCNJ11;KCNJ8;ABCC8;KCNJ12;KCNJ15;ABCC9;KCNJ2;KCNJ3
GABA Receptor Activation	15/60	0.0314824	0.173394	0	0	1.86974	6.46616	KCNJ5;KCNJ12;GABRA3;GNAI3;KCNJ15;ADCY3;ADCY1;ADCY7;ADCY6;ADCY5;ARHGEF9;ADCY9;GNG2;KCNJ2;KCNJ3
Carboxyterminal Post-Translational Modifications of Tubulin	12/45	0.0323105	0.175275	0	0	2.03913	6.99905	TUBA1C;TUBA1B;TUBB6;TUBB2B;TUBA1A;AGTPBP1;TUBB2A;TUBB3;TTLL1;VASH1;TUBA4A;TUBA8
Paradoxical Activation of RAF Signaling by Kinase Inactive BRAF	12/45	0.0323105	0.175275	0	0	2.03913	6.99905	CAMK2B;APBB1IP;SRC;ITGB3;CAMK2A;FN1;CSK;ARRB2;IQGAP1;PHB;ACTB;ACTG1
Signaling by RAS Mutants	12/45	0.0323105	0.175275	0	0	2.03913	6.99905	CAMK2B;APBB1IP;SRC;ITGB3;CAMK2A;FN1;CSK;ARRB2;IQGAP1;PHB;ACTB;ACTG1
Signaling by Moderate Kinase Activity BRAF Mutants	12/45	0.0323105	0.175275	0	0	2.03913	6.99905	CAMK2B;APBB1IP;SRC;ITGB3;CAMK2A;FN1;CSK;ARRB2;IQGAP1;PHB;ACTB;ACTG1
Signaling Downstream of RAS Mutants	12/45	0.0323105	0.175275	0	0	2.03913	6.99905	CAMK2B;APBB1IP;SRC;ITGB3;CAMK2A;FN1;CSK;ARRB2;IQGAP1;PHB;ACTB;ACTG1
Transport of Small Molecules	128/724	0.0324092	0.175282	0	0	1.21079	4.15218	GLTP;SLC35B4;AQP7;ABCA12;SLC4A3;LIPA;SLC4A4;AQP1;BSG;NIPAL3;SLC39A6;SLC26A11;SLC39A8;PRKACA;SLC16A3;SLC11A1;RUNX1;SLC5A6;SLC9A2;ADCY9;SLC9A5;SOAT1;SLC9A9;VDAC1;ABCG1;ATP6V1A;TTYH3;SLC22A5;TTYH2;ABCB4;SLC41A2;SLC35D2;WNK4;LPL;SLC1A3;SLC41A1;ABCB8;SLC1A4;ABCB9;PHB;CYB5R2;TRPM2;PRKAR2B;HMOX1;RIPK1;APOE;SLC15A3;SLC38A3;ABCA1;ATP8B4;MLKL;ATP8B1;ERLIN1;TRPV2;CP;BMP1;WNK2;FXYD1;LCN2;CUTC;SLC25A1;RYR2;AB…
The NLRP3 Inflammasome	6/17	0.0333419	0.179787	0	0	3.0566	10.3953	P2RX7;PANX1;PSTPIP1;HMOX1;TXNIP;MEFV
Intra-Golgi and Retrograde Golgi-to-ER Traffic	41/204	0.0336151	0.180719	0	0	1.41325	4.79484	ARF4;KIF11;AGPAT3;KIF15;TUBA1C;ARFRP1;TUBA1B;TUBB6;TUBA1A;CYTH4;RACGAP1;TUBB3;MAN2A1;TMED3;KIF1C;KIF21A;KIF21B;PLA2G4A;KIF23;KIF22;DYNLL1;ARFGAP3;DYNLL2;TUBA4A;CENPE;TUBB2B;KIF18A;TUBB2A;KIF18B;KIFC2;KIFC1;KIF16B;CAPZA1;KIF26B;KDELR2;KIF2C;KDELR3;KIF20A;KIF20B;PAFAH1B3;TUBA8
Polymerase Switching on the C-strand of the Telomere	8/26	0.0338513	0.181447	0	0	2.49118	8.43459	POLD3;RFC5;PRIM2;POLA1;RFC3;PCNA;PRIM1;CHTF18
Adrenoceptors	2025-09-04	0.035118	0.186022	0	0	4.48164	15.0092	ADRA1D;ADRB1;ADRA1B;ADRA1A
Hydrolysis of LPC	2025-09-04	0.035118	0.186022	0	0	4.48164	15.0092	PLA2G15;PLA2G4E;PLA2G4A;GPCPD1
Microbial Modulation of RIPK1-mediated Regulated Necrosis	2025-09-04	0.035118	0.186022	0	0	4.48164	15.0092	CASP8;MLKL;RIPK3;RIPK1
TRIF-mediated Programmed Cell Death	2025-09-04	0.035118	0.186022	0	0	4.48164	15.0092	CASP8;TICAM2;RIPK3;RIPK1
ERBB2 Activates PTK6 Signaling	5/13	0.0355545	0.187782	0	0	3.50182	11.6845	ERBB3;EGF;ERBB4;NRG1;HBEGF
Nicotinate Metabolism	9/31	0.0360911	0.189505	0	0	2.29324	7.61746	NADK2;BST1;NNMT;PTGIS;NMNAT1;RNLS;NAMPT;NMNAT3;PTGS2
Turbulent Flow Shear Stress Activates Signaling by PIEZO1 and Integrins in Endothelial Cells	9/31	0.0360911	0.189505	0	0	2.29324	7.61746	PTPN1;PPP2R1B;ANXA2;ITGB3;PDE4D;FN1;ITGAV;ITGA5;IKBKE
Aberrant Regulation of Mitotic Cell Cycle Due to RB1 Defects	10/36	0.0373357	0.194374	0	0	2.15624	7.0893	CDKN1C;CDKN1A;TFDP1;CCNE2;TFDP2;UBE2C;CCNE1;E2F1;E2F2;SKP2
Transcriptional Regulation by the AP-2 (TFAP2) Family of Transcription Factors	10/36	0.0373357	0.194374	0	0	2.15624	7.0893	CDKN1A;MYC;CITED4;ATAD2;KIT;MYBL2;APOE;ESR1;KCTD15;VEGFA
Diseases of DNA Repair	13/51	0.0375264	0.194374	0	0	1.91846	6.29776	RFC5;BARD1;RFC3;BLM;BRCA1;BRCA2;RAD51AP1;BRIP1;RAD51;RBBP8;TOPBP1;DNA2;RAD9B
Extension of Telomeres	13/51	0.0375264	0.194374	0	0	1.91846	6.29776	RFC5;PRIM2;RFC3;BLM;PCNA;LIG1;PRIM1;CHTF18;CCNA2;POLD3;POLA1;NHP2;DNA2
Diseases Associated With Glycosaminoglycan Metabolism	11/41	0.037866	0.194374	0	0	2.05581	6.73011	VCAN;CHSY1;HEXB;GPC1;HEXA;SDC3;BGN;SDC1;GPC6;PAPSS2;ST3GAL3
MET Promotes Cell Motility	11/41	0.037866	0.194374	0	0	2.05581	6.73011	COL1A1;COL3A1;COL27A1;COL1A2;LAMB3;COL5A1;SRC;HGF;COL5A2;FN1;TNS3
Signaling by RAF1 Mutants	11/41	0.037866	0.194374	0	0	2.05581	6.73011	CAMK2B;APBB1IP;SRC;ITGB3;CAMK2A;FN1;CSK;ARRB2;IQGAP1;ACTB;ACTG1
Interleukin-10 Signaling	12/46	0.0378818	0.194374	0	0	1.97904	6.47797	CCR1;CXCL10;IL1R1;CD80;IL10RA;PTAFR;CCL2;TIMP1;PTGS2;CCR5;TNFRSF1B;CCR2
Defects in Vitamin and Cofactor Metabolism	7/22	0.0386878	0.197385	0	0	2.61534	8.50568	MCCC2;MMAA;PCCA;MMAB;MCCC1;PCCB;MMACHC
SHC1 Events in ERBB2 Signaling	7/22	0.0386878	0.197385	0	0	2.61534	8.50568	ERBB3;EGF;ERBB4;PRKCE;PRKCD;NRG1;HBEGF
HDR Through Homologous Recombination (HRR) or Single Strand Annealing (SSA)	25/116	0.0408627	0.207892	0	0	1.54192	4.93033	BLM;PCNA;BRCA1;BRCA2;RAD51AP1;POLD3;BRIP1;SLX4;FIGNL1;CHEK1;RBBP8;CLSPN;TOPBP1;POLE;GEN1;BARD1;RFC5;RFC3;H2AFX;SPIDR;CCNA2;RAD51;POLE2;DNA2;RAD9B
Integrin Signaling	8/27	0.0419112	0.212028	0	0	2.35993	7.48617	APBB1IP;PTPN1;SRC;ITGB3;FN1;CSK;RASGRP2;RAPGEF4
Prefoldin Mediated Transfer of Substrate to CCT TriC	8/27	0.0419112	0.212028	0	0	2.35993	7.48617	TUBA1C;TUBB6;TUBB2B;TUBA1A;TUBB2A;TUBB3;ACTB;TUBA4A
Chemokine Receptors Bind Chemokines	14/57	0.0423308	0.212955	0	0	1.82587	5.77383	CX3CR1;CCR1;CXCR4;PPBP;CX3CL1;CXCL16;CXCL10;CCL7;CCRL2;CCL2;ACKR3;CCR5;CCR2;PF4
Heparan Sulfate Heparin (HS-GAG) Metabolism	14/57	0.0423308	0.212955	0	0	1.82587	5.77383	HS3ST3B1;SDC3;SLC35D2;BGN;XYLT1;HS6ST2;SGSH;VCAN;GLB1;GPC1;SDC1;HPSE;GUSB;GPC6
Nuclear Signaling by ERBB4	9/32	0.0436812	0.218999	0	0	2.1934	6.86718	SPARC;SRC;ERBB4;STMN1;NRG1;APOE;ADAP1;ESR1;HBEGF
Mitochondrial Unfolded Protein Response (UPRmt)	6/18	0.0437756	0.218999	0	0	2.80172	8.76568	HSPA9;SOD2;ESR1;HSPA1B;SIRT3;HSPA1A
Gene and Protein Expression by JAK-STAT Signaling After Interleukin-12 Stimulation	10/37	0.0444482	0.220866	0	0	2.07626	6.46428	CNN2;HSPA9;ANXA2;CAPZA1;CFL1;MSN;LCP1;SOD2;PPIA;LMNB1
HSF1-dependent Transactivation	10/37	0.0444482	0.220866	0	0	2.07626	6.46428	CAMK2B;HSP90AA1;HSPB8;MRPL18;CAMK2A;SERPINH1;COL4A6;FKBP4;HSPA1B;HSPA1A
tRNA Processing in the Mitochondrion	11/42	0.0445167	0.220866	0	0	1.98938	6.19072	MT-ATP6;MT-ND4;MT-ND5;MT-CO1;MT-RNR2;MT-RNR1;MT-CO2;MT-CO3;MT-ND2;HSD17B10;MT-ND1
COPI-mediated Anterograde Transport	22/101	0.0474408	0.234728	0	0	1.56255	4.76307	ARF4;ANK2;ANK3;ARFGAP3;DYNLL1;ANK1;DYNLL2;SPTB;TUBA4A;SPTA1;TUBA1C;TUBB6;TUBA1B;TUBB2B;TUBA1A;TUBB2A;TUBB3;CAPZA1;TMED3;KDELR2;KDELR3;TUBA8
Activation of Caspases Through Apoptosome-Mediated Cleavage	2025-06-03	0.0486491	0.236338	0	0	5.60086	16.9321	APAF1;CASP3;CYCS
Acyl Chain Remodeling of CL	2025-06-03	0.0486491	0.236338	0	0	5.60086	16.9321	HADHB;HADHA;PLA2G4A
Biosynthesis of Lipoxins (LX)	2025-06-03	0.0486491	0.236338	0	0	5.60086	16.9321	ALOX5;ALOX5AP;PTGR1
Lipid Particle Organization	2025-06-03	0.0486491	0.236338	0	0	5.60086	16.9321	CIDEA;FITM1;FITM2
RUNX1 Regulates Estrogen Receptor Mediated Transcription	2025-06-03	0.0486491	0.236338	0	0	5.60086	16.9321	GPAM;ESR1;RUNX1
TLR3-mediated TICAM1-dependent Programmed Cell Death	2025-06-03	0.0486491	0.236338	0	0	5.60086	16.9321	CASP8;RIPK3;RIPK1
RHOG GTPase Cycle	17/74	0.0486848	0.236338	0	0	1.67285	5.05599	VAV3;NDUFA5;MCAM;RHOG;ARFGAP3;IQGAP2;VAV1;LETM1;PREX1;DIAPH3;ARHGDIA;STBD1;ARHGDIB;NDUFS3;DSG2;ESYT1;DOCK2
Sphingolipid Metabolism	23/107	0.0495526	0.239515	0	0	1.53639	4.61643	CTSA;B3GALNT1;ASAH1;CERS6;PPM1L;HEXB;SPHK1;HEXA;SGMS2;FUT2;GALC;SMPD2;SGPL1;GM2A;GLB1;ALDH3B1;SMPD1;ARSI;B4GALNT1;PLPP2;GLA;ST3GAL3;B4GALT5
Intraflagellar Transport	13/53	0.0497382	0.239515	0	0	1.82233	5.46877	WDR19;DYNLL1;DYNLL2;TUBA4A;TUBA1C;IFT74;TUBA1B;TUBB6;TUBB2B;TUBA1A;TUBB2A;TUBB3;IFT81
Nuclear Receptor Transcription Pathway	13/53	0.0497382	0.239515	0	0	1.82233	5.46877	ESRRA;THRB;VDR;ESRRB;RORC;ESRRG;NR1D2;NR1D1;ESR1;NR0B2;NR3C2;PPARA;RXRG
Loss of Nlp From Mitotic Centrosomes	16/69	0.0507441	0.243059	0	0	1.69311	5.04709	PLK4;HSP90AA1;PLK1;HAUS4;HAUS3;DYNLL1;TUBA4A;TUBA1A;HAUS7;PRKAR2B;CDK1;NEK2;CEP192;PRKACA;NINL;CLASP1
Loss of Proteins Required for Interphase Microtubule Organization From the Centrosome	16/69	0.0507441	0.243059	0	0	1.69311	5.04709	PLK4;HSP90AA1;PLK1;HAUS4;HAUS3;DYNLL1;TUBA4A;TUBA1A;HAUS7;PRKAR2B;CDK1;NEK2;CEP192;PRKACA;NINL;CLASP1
CREB1 Phosphorylation Through NMDA Receptor-Mediated Activation of RAS Signaling	8/28	0.0511447	0.243528	0	0	2.2418	6.66508	CAMK2B;DLG2;ACTN2;DLG4;RASGRF2;RPS6KA2;CAMK2A;RPS6KA1
Metabolism of Porphyrins	8/28	0.0511447	0.243528	0	0	2.2418	6.66508	ALAD;ALAS2;ALAS1;FECH;FLVCR1;HMOX1;GUSB;COX10
MASTL Facilitates Mitotic Progression	2025-10-04	0.0516533	0.243528	0	0	3.73448	11.066	CCNB1;PPP2R1B;CDK1;MASTL
Regulation of Commissural Axon Pathfinding by SLIT and ROBO	2025-10-04	0.0516533	0.243528	0	0	3.73448	11.066	SRC;SLIT2;NTN1;ROBO1
Synthesis of Pyrophosphates in the Cytosol	2025-10-04	0.0516533	0.243528	0	0	3.73448	11.066	PPIP5K1;PPIP5K2;IP6K3;NUDT3
Tetrahydrobiopterin (BH4) Synthesis, Recycling, Salvage and Regulation	2025-10-04	0.0516533	0.243528	0	0	3.73448	11.066	DHFR;GCHFR;HSP90AA1;SPR
ADORA2B Mediated Anti-Inflammatory Cytokines Production	11/43	0.0519244	0.243969	0	0	1.92709	5.70028	GNG2;ADCY9;PRKAR2B;ADORA2B;GNAI3;ADCY3;ADCY1;PRKACA;ADCY7;ADCY6;ADCY5
Amino Acid Transport Across the Plasma Membrane	9/33	0.0522693	0.243969	0	0	2.10189	6.20339	SLC7A5;SLC25A29;SLC36A2;SLC7A7;SLC43A2;SLC7A8;SLC1A4;SLC38A3;SLC7A2
Glucagon Signaling in Metabolic Regulation	9/33	0.0522693	0.243969	0	0	2.10189	6.20339	GNG2;ADCY9;PRKAR2B;ADCY3;ADCY1;PRKACA;ADCY7;ADCY6;ADCY5
Defective B3GALTL Causes PpS	10/38	0.0524242	0.243969	0	0	2.00199	5.90263	ADAMTS4;ADAMTS14;ADAMTS2;ADAMTSL3;ADAMTSL2;ADAMTS12;CFP;THBS2;THBS1;ADAMTS7
Diseases of Mitotic Cell Cycle	10/38	0.0524242	0.243969	0	0	2.00199	5.90263	CDKN1C;CDKN1A;TFDP1;CCNE2;TFDP2;UBE2C;CCNE1;E2F1;E2F2;SKP2
Synthesis of Substrates in N-glycan Biosythesis	15/64	0.0528012	0.24509	0	0	1.7167	5.0492	CTSA;MPI;SRD5A3;NPL;FUOM;RENBP;GMPPB;GMDS;GLB1;AMDHD2;PGM3;ST3GAL6;NANS;ST6GALNAC4;ST3GAL3
Ephrin Signaling	6/19	0.0560344	0.257444	0	0	2.58605	7.45245	EPHB6;SDCBP;PAK1;EFNB3;SRC;EPHB2
MyD88 Deficiency (TLR2 4)	6/19	0.0560344	0.257444	0	0	2.58605	7.45245	TLR1;S100A1;BTK;CD36;TLR6;TLR2
Phase 4 - Resting Membrane Potential	6/19	0.0560344	0.257444	0	0	2.58605	7.45245	KCNK6;KCNJ12;KCNK13;KCNK2;KCNJ2;KCNK3
Synthesis, Secretion, and Deacylation of Ghrelin	6/19	0.0560344	0.257444	0	0	2.58605	7.45245	ACHE;BCHE;SPCS3;IGF1;PLA2G7;CRHR2
Signaling by BRAF and RAF1 Fusions	15/65	0.0593963	0.272195	0	0	1.68227	4.74992	CAMK2B;SRC;ITGB3;CAMK2A;FN1;ARRB2;IQGAP1;TRAK1;ACTB;ACTG1;PAPSS1;APBB1IP;FAM131B;LMNA;CSK
Sema4D in Semaphorin Signaling	7/24	0.0599095	0.27385	0	0	2.30738	6.49509	MYL6;MYH14;MYH9;PLXNB1;RHOC;MYH10;RND1
Transcriptional Regulation by TP53	66/362	0.0606872	0.276703	0	0	1.25334	3.51189	PRR5;CDKN1A;COX7B;MT-CO1;COX4I1;BRCA1;COX7C;COX6A2;PIDD1;PPP2R1B;SESN1;CHEK1;PIP4K2A;TOPBP1;RFC5;RFC3;APAF1;USP2;FOS;COX6B1;CCNA2;RBL1;TFDP1;CCNE2;RRM2B;TFDP2;CCNE1;FANCD2;RRAGD;BIRC5;MT-CO2;DNA2;MT-CO3;BLM;PCNA;PRKAA2;COX7A2;NLRC4;COX5B;COX5A;COX7A1;AURKB;AURKA;BRIP1;CCNB1;PERP;PLAGL1;E2F1;RBBP8;SFN;BID;E2F7;E2F8;BARD1;PLK3;PRELID1;TIGAR;GADD45A;NDUFA4;COX6C;TPX2;CNOT6;RGCC;CDK1;CYCS;RAD9B
O-glycosylation of TSR Domain-Containing Proteins	10/39	0.0612933	0.278058	0	0	1.93284	5.39665	ADAMTS4;ADAMTS14;ADAMTS2;ADAMTSL3;ADAMTSL2;ADAMTS12;CFP;THBS2;THBS1;ADAMTS7
Platelet Aggregation (Plug Formation)	10/39	0.0612933	0.278058	0	0	1.93284	5.39665	APBB1IP;COL1A1;PTPN1;COL1A2;SRC;ITGB3;FN1;CSK;RASGRP2;RAPGEF4
ERBB2 Regulates Cell Motility	5/15	0.064056	0.289135	0	0	2.80112	7.69748	ERBB3;EGF;ERBB4;NRG1;HBEGF
YAP1- and WWTR1 (TAZ)-stimulated Gene Expression	5/15	0.064056	0.289135	0	0	2.80112	7.69748	NPPA;TBX5;RUNX2;TEAD2;CTGF
Sensory Processing of Sound by Outer Hair Cells of the Cochlea	13/55	0.0644328	0.290109	0	0	1.73534	4.75854	MPP1;GSN;WHRN;USH1C;TWF1;MSN;MYO7A;ACTB;ACTG1;CDH23;MYH9;XIRP2;KCNN2
Hedgehog 'Off' State	21/99	0.0659755	0.296314	0	0	1.51023	4.10552	INTU;WDR19;ADCY3;ADCY1;ADCY7;TUBA4A;GLI3;ADCY6;GLI2;ADCY5;TUBA1C;TUBB6;TUBA1B;TUBB2B;ADCY9;TUBA1A;TUBB2A;TUBB3;PRKAR2B;GPR161;PRKACA
Protein-protein Interactions at Synapses	19/88	0.0669008	0.299722	0	0	1.54442	4.17696	NLGN2;HOMER2;GRM1;PTPRF;SYT7;BEGAIN;LRFN3;EPB41L5;DLG2;PPFIBP2;DLG4;EPB41L2;SLITRK4;HOMER3;APBA3;PPFIA4;STX1A;GRIA3;LRRC4B
Sensory Processing of Sound	17/77	0.0671901	0.300271	0	0	1.58892	4.29045	MPP1;RAB3A;GSN;WHRN;USH1C;TWF1;MSN;MYO7A;ACTB;ACTG1;CACNB2;CAPZA1;CDH23;MYH9;XIRP2;KCNN2;STX1A
Homology Directed Repair	25/122	0.0682599	0.304297	0	0	1.44602	3.88176	BLM;PCNA;BRCA1;BRCA2;RAD51AP1;POLD3;BRIP1;SLX4;FIGNL1;CHEK1;RBBP8;CLSPN;TOPBP1;POLE;GEN1;BARD1;RFC5;RFC3;H2AFX;SPIDR;CCNA2;RAD51;POLE2;DNA2;RAD9B
Defective B3GALT6 Causes EDSP2 and SEMDJL1	6/20	0.0701518	0.309665	0	0	2.40119	6.38019	VCAN;GPC1;SDC3;BGN;SDC1;GPC6
Defective B3GAT3 Causes JDSSDHD	6/20	0.0701518	0.309665	0	0	2.40119	6.38019	VCAN;GPC1;SDC3;BGN;SDC1;GPC6
Defective B4GALT7 Causes EDS, Progeroid Type	6/20	0.0701518	0.309665	0	0	2.40119	6.38019	VCAN;GPC1;SDC3;BGN;SDC1;GPC6
Ras Activation Upon Ca2+ Influx Through NMDA Receptor	6/20	0.0701518	0.309665	0	0	2.40119	6.38019	CAMK2B;DLG2;ACTN2;DLG4;RASGRF2;CAMK2A
Beta-oxidation of Very Long Chain Fatty Acids	2025-11-04	0.071697	0.313414	0	0	3.20079	8.43507	ACOX1;EHHADH;ECI2;MLYCD
Dermatan Sulfate Biosynthesis	2025-11-04	0.071697	0.313414	0	0	3.20079	8.43507	VCAN;DSEL;DSE;BGN
Mucopolysaccharidoses	2025-11-04	0.071697	0.313414	0	0	3.20079	8.43507	GALNS;GLB1;GUSB;SGSH
Ribavirin ADME	2025-11-04	0.071697	0.313414	0	0	3.20079	8.43507	PNP;ADK;ADA;SLC29A3
PPARA Activates Gene Expression	24/117	0.072147	0.313419	0	0	1.44775	3.80621	ABCA1;ESRRA;ALAS1;ACSL1;ABCB4;PEX11A;FHL2;G0S2;NR1D1;HMGCR;GLIPR1;CPT2;ACOX1;AHRR;PLIN2;ACADM;CD36;HMGCS2;ANGPTL4;PPARA;PPARGC1A;FADS1;PPARGC1B;FDFT1
Diseases Associated With the TLR Signaling Cascade	9/35	0.0725645	0.313419	0	0	1.93997	5.08909	TLR1;UNC93B1;S100A1;BTK;TLR7;CD36;IRAK4;TLR6;TLR2
Diseases of Immune System	9/35	0.0725645	0.313419	0	0	1.93997	5.08909	TLR1;UNC93B1;S100A1;BTK;TLR7;CD36;IRAK4;TLR6;TLR2
Basigin Interactions	7/25	0.0727425	0.313419	0	0	2.17906	5.71095	SLC7A5;SLC16A1;SLC7A7;SLC7A8;BSG;SLC16A3;PPIA
Gap-filling DNA Repair Synthesis and Ligation in GG-NER	7/25	0.0727425	0.313419	0	0	2.17906	5.71095	POLD3;RFC5;RFC3;PCNA;LIG1;POLE2;POLE
Resolution of AP Sites via the Multiple-Nucleotide Patch Replacement Pathway	7/25	0.0727425	0.313419	0	0	2.17906	5.71095	POLD3;RFC5;RFC3;PCNA;LIG1;POLE2;POLE
HSF1 Activation	8/30	0.073278	0.313477	0	0	2.03776	5.32567	EEF1A1;HSP90AA1;MRPL18;SERPINH1;COL4A6;FKBP4;HSPA1B;HSPA1A
Laminin Interactions	8/30	0.073278	0.313477	0	0	2.03776	5.32567	COL18A1;LAMB3;COL4A1;COL4A4;COL7A1;COL4A3;COL4A6;ITGAV
Signaling by ALK	8/30	0.073278	0.313477	0	0	2.03776	5.32567	DNMT1;IRS1;SRC;MDK;MYC;PTPN6;PTN;IL2RG
Acyl Chain Remodeling of DAG and TAG	2025-07-03	0.0757175	0.316397	0	0	4.2004	10.8402	DGAT2;PNPLA3;PNPLA2
[truncated: 1,379 more rows]
